# Supplementary material for: Prioritization of Genetic Variants in the microRNA Regulome as Functional Candidates in Genome-Wide Association Studies
Source: Hum Mutat. 2013 May 8;34(8):1049–56. doi: 10.1002/humu.22337 (PMC3807557; doi:10.1002/humu.22337)
Supplement: Supplementary file 1 [file humu0034-1049-sd1.xlsx]

## Sheet: Data
Disease / trait	Index SNP location	Index SNP	mIRNA SNP location	miRNA SNP	miRNA	miRNA category	LD (r2)	Population	miRNA SNP minor allele	miRNA SNP MAF	GWAS first author	PubMed ID	P-value of genetic association	NHGRI catalog row ID	RegulomeDB annotation	Lymphocyte eQTL	GWAS LD block extends beyond 3' UTR?	GWAS LD block includes exonic variant?	GWAS LD block includes non-synonymous variant?
Vertical cup-disc ratio	chr11:65249145	rs17146964	chr11:65211979	rs12803915	mir-612	hairpin	0.6035	EUR	A	0.21372	Ramdas WD	20548946	4e-09	5996	2b,2c,6	LTBP3(+),CTSW(-),RNASEH2C(-)	y	n	n
Fasting glucose-related traits (interaction with BMI)	chr11:61571478	rs174550	chr11:61582708	rs174561	mir-1908	hairpin	0.8377	EUR	C	0.317942	Manning AK	22581228	2e-09	872	1b,1f,2b,3a,5,6	POLR2G(-),C11orf10(+),FADS1(+),FADS2(+)	y	y	n
Phospholipid levels (plasma) (levels)	chr11:61557803	rs102275	chr11:61582708	rs174561	mir-1908	hairpin	0.7868	EUR	C	0.317942	Demirkan A	22359512	1e-203	1728	1b,1f,2b,3a,5,6	POLR2G(-),C11orf10(+),FADS1(+),FADS2(+)	y	y	n
Lipid metabolism phenotypes (LA/PUFA)	chr11:61570783	rs174547	chr11:61582708	rs174561	mir-1908	hairpin	0.8377	EUR	C	0.317942	Kettunen J	22286219	8e-262	1827	1b,1f,2b,3a,5,6	POLR2G(-),C11orf10(+),FADS1(+),FADS2(+)	y	y	n
Liver enzyme levels (alkaline phosphatase)	chr11:61623140	rs174601	chr11:61582708	rs174561	mir-1908	hairpin	0.6082	EUR	C	0.317942	Chambers JC	22001757	3e-09	2407	1b,1f,2b,3a,5,6	C11orf10(+),FADS1(+),FADS2(+)	y	y	n
Metabolic traits (SM-3 + 152 other traits)	chr11:61570783	rs174547	chr11:61582708	rs174561	mir-1908	hairpin	0.8377	EUR	C	0.317942	Suhre K	21886157	9e-116	2848	1b,1f,2b,3a,5,6	POLR2G(-),C11orf10(+),FADS1(+),FADS2(+)	y	y	n
Phospholipid levels (plasma) (ALA)	chr11:61557803	rs102275	chr11:61582708	rs174561	mir-1908	hairpin	0.7868	EUR	C	0.317942	Lemaitre RN	21829377	7e-64	3082	1b,1f,2b,3a,5,6	POLR2G(-),C11orf10(+),FADS1(+),FADS2(+)	y	y	n
Phospholipid levels (plasma) (EPA)	chr11:61571478	rs174550	chr11:61582708	rs174561	mir-1908	hairpin	0.8377	EUR	C	0.317942	Lemaitre RN	21829377	1e-57	3085	1b,1f,2b,3a,5,6	POLR2G(-),C11orf10(+),FADS1(+),FADS2(+)	y	y	n
Phospholipid levels (plasma) (EPA)	chr11:61600342	rs174574	chr11:61582708	rs174561	mir-1908	hairpin	0.7809	EUR	C	0.317942	Lemaitre RN	21829377	4e-55	3086	1b,1f,2b,3a,5,6	POLR2G(+),C11orf10(-),FADS1(-),FADS2(-)	y	y	n
Phospholipid levels (plasma) (EPA)	chr11:61564299	rs4246215	chr11:61582708	rs174561	mir-1908	hairpin	0.7481	EUR	C	0.317942	Lemaitre RN	21829377	6e-55	3087	1b,1f,2b,3a,5,6	POLR2G(-),C11orf10(+),FADS1(+),FADS2(+)	y	y	n
Phospholipid levels (plasma) (Eicosapentaenoic acid)	chr11:61551356	rs174535	chr11:61582708	rs174561	mir-1908	hairpin	0.8081	EUR	C	0.317942	Lemaitre RN	21829377	6e-58	3093	1b,1f,2b,3a,5,6	POLR2G(-),C11orf10(+),FADS1(+),FADS2(+)	y	y	n
Phospholipid levels (plasma) (a-linolenic acid)	chr11:61551927	rs174536	chr11:61582708	rs174561	mir-1908	hairpin	0.8174	EUR	C	0.317942	Lemaitre RN	21829377	1e-63	3099	1b,1f,2b,3a,5,6	POLR2G(-),C11orf10(+),FADS1(+),FADS2(+)	y	y	n
Phospholipid levels (plasma) (ALA)	chr11:61597972	rs1535	chr11:61582708	rs174561	mir-1908	hairpin	0.8081	EUR	C	0.317942	Lemaitre RN	21829377	3e-63	3100	1b,1f,2b,3a,5,6	POLR2G(-),C11orf10(+),FADS1(+),FADS2(+)	y	y	n
Phospholipid levels (plasma) (ALA)	chr11:61570783	rs174547	chr11:61582708	rs174561	mir-1908	hairpin	0.8377	EUR	C	0.317942	Lemaitre RN	21829377	3e-64	3102	1b,1f,2b,3a,5,6	POLR2G(-),C11orf10(+),FADS1(+),FADS2(+)	y	y	n
Phospholipid levels (plasma) (ALA)	chr11:61564299	rs4246215	chr11:61582708	rs174561	mir-1908	hairpin	0.7481	EUR	C	0.317942	Lemaitre RN	21829377	9e-60	3103	1b,1f,2b,3a,5,6	POLR2G(-),C11orf10(+),FADS1(+),FADS2(+)	y	y	n
Phospholipid levels (plasma) (DPA)	chr11:61570783	rs174547	chr11:61582708	rs174561	mir-1908	hairpin	0.8377	EUR	C	0.317942	Lemaitre RN	21829377	4e-154	3105	1b,1f,2b,3a,5,6	POLR2G(-),C11orf10(+),FADS1(+),FADS2(+)	y	y	n
Phospholipid levels (plasma) (DPA)	chr11:61597972	rs1535	chr11:61582708	rs174561	mir-1908	hairpin	0.8081	EUR	C	0.317942	Lemaitre RN	21829377	3e-152	3106	1b,1f,2b,3a,5,6	POLR2G(-),C11orf10(+),FADS1(+),FADS2(+)	y	y	n
Phospholipid levels (plasma) (DPA)	chr11:61557803	rs102275	chr11:61582708	rs174561	mir-1908	hairpin	0.7868	EUR	C	0.317942	Lemaitre RN	21829377	8e-153	3110	1b,1f,2b,3a,5,6	POLR2G(-),C11orf10(+),FADS1(+),FADS2(+)	y	y	n
Phospholipid levels (plasma) (EPA)	chr11:61560081	rs174538	chr11:61582708	rs174561	mir-1908	hairpin	0.6904	EUR	C	0.317942	Lemaitre RN	21829377	5e-58	3125	1b,1f,2b,3a,5,6	POLR2G(-),C11orf10(+),FADS1(+),FADS2(+)	y	y	n
Phospholipid levels (plasma) (DPA)	chr11:61551356	rs174535	chr11:61582708	rs174561	mir-1908	hairpin	0.8081	EUR	C	0.317942	Lemaitre RN	21829377	1e-151	3127	1b,1f,2b,3a,5,6	POLR2G(-),C11orf10(+),FADS1(+),FADS2(+)	y	y	n
Phospholipid levels (plasma) (DPA)	chr11:61564299	rs4246215	chr11:61582708	rs174561	mir-1908	hairpin	0.7481	EUR	C	0.317942	Lemaitre RN	21829377	1e-139	3128	1b,1f,2b,3a,5,6	POLR2G(-),C11orf10(+),FADS1(+),FADS2(+)	y	y	n
Crohn's disease	chr11:61557803	rs102275	chr11:61582708	rs174561	mir-1908	hairpin	0.7868	EUR	C	0.317942	Franke A	21102463	2e-11	4617	1b,1f,2b,3a,5,6	POLR2G(-),C11orf10(+),FADS1(+),FADS2(+)	y	y	n
HDL cholesterol	chr11:61571348	rs174548	chr11:61582708	rs174561	mir-1908	hairpin	0.9702	EUR	C	0.317942	Waterworth DM	20864672	1e-12	5306	1b,1f,2b,3a,5,6	C11orf10(+),FADS1(+),FADS2(+)	y	y	n
Triglycerides	chr11:61571348	rs174548	chr11:61582708	rs174561	mir-1908	hairpin	0.9702	EUR	C	0.317942	Waterworth DM	20864672	5e-14	5323	1b,1f,2b,3a,5,6	C11orf10(+),FADS1(+),FADS2(+)	y	y	n
Cholesterol, total	chr11:61569830	rs174546	chr11:61582708	rs174561	mir-1908	hairpin	0.8377	EUR	C	0.317942	Teslovich TM	20686565	2e-22	5597	1b,1f,2b,3a,5,6	POLR2G(-),C11orf10(+),FADS1(+),FADS2(+)	y	y	n
HDL cholesterol	chr11:61569830	rs174546	chr11:61582708	rs174561	mir-1908	hairpin	0.8377	EUR	C	0.317942	Teslovich TM	20686565	2e-22	5644	1b,1f,2b,3a,5,6	POLR2G(-),C11orf10(+),FADS1(+),FADS2(+)	y	y	n
LDL cholesterol	chr11:61569830	rs174546	chr11:61582708	rs174561	mir-1908	hairpin	0.8377	EUR	C	0.317942	Teslovich TM	20686565	1e-21	5672	1b,1f,2b,3a,5,6	POLR2G(-),C11orf10(+),FADS1(+),FADS2(+)	y	y	n
Triglycerides	chr11:61569830	rs174546	chr11:61582708	rs174561	mir-1908	hairpin	0.8377	EUR	C	0.317942	Teslovich TM	20686565	5e-24	5715	1b,1f,2b,3a,5,6	POLR2G(-),C11orf10(+),FADS1(+),FADS2(+)	y	y	n
Metabolic syndrome (HDL)	chr11:61557803	rs102275	chr11:61582708	rs174561	mir-1908	hairpin	0.7868	EUR	C	0.317942	Zabaneh D	20694148	6e-07	5743	1b,1f,2b,3a,5,6	POLR2G(-),C11orf10(+),FADS1(+),FADS2(+)	y	y	n
Metabolic syndrome (HDL)	chr11:61569830	rs174546	chr11:61582708	rs174561	mir-1908	hairpin	0.8377	EUR	C	0.317942	Zabaneh D	20694148	6e-07	5750	1b,1f,2b,3a,5,6	POLR2G(-),C11orf10(+),FADS1(+),FADS2(+)	y	y	n
Metabolic syndrome (HDL)	chr11:61597972	rs1535	chr11:61582708	rs174561	mir-1908	hairpin	0.8081	EUR	C	0.317942	Zabaneh D	20694148	4e-07	5752	1b,1f,2b,3a,5,6	POLR2G(-),C11orf10(+),FADS1(+),FADS2(+)	y	y	n
Resting heart rate	chr11:61570783	rs174547	chr11:61582708	rs174561	mir-1908	hairpin	0.8377	EUR	C	0.317942	Eijgelsheim M	20639392	2e-09	5836	1b,1f,2b,3a,5,6	POLR2G(-),C11orf10(+),FADS1(+),FADS2(+)	y	y	n
Response to statin therapy (HDL, sum)	chr11:61597972	rs1535	chr11:61582708	rs174561	mir-1908	hairpin	0.8081	EUR	C	0.317942	Barber MJ	20339536	7e-06	6332	1b,1f,2b,3a,5,6	POLR2G(-),C11orf10(+),FADS1(+),FADS2(+)	y	y	n
Response to statin therapy (Triglyceride, sum)	chr11:61609750	rs174583	chr11:61582708	rs174561	mir-1908	hairpin	0.6976	EUR	C	0.317942	Barber MJ	20339536	3e-06	6334	1b,1f,2b,3a,5,6	POLR2G(-),C11orf10(+),FADS1(+),FADS2(+)	y	y	n
Fasting glucose-related traits (HOMA-B)	chr11:61571478	rs174550	chr11:61582708	rs174561	mir-1908	hairpin	0.8377	EUR	C	0.317942	Dupuis J	20081858	5e-13	6702	1b,1f,2b,3a,5,6	POLR2G(-),C11orf10(+),FADS1(+),FADS2(+)	y	y	n
Fasting glucose-related traits (FPG)	chr11:61571478	rs174550	chr11:61582708	rs174561	mir-1908	hairpin	0.8377	EUR	C	0.317942	Dupuis J	20081858	2e-15	6705	1b,1f,2b,3a,5,6	POLR2G(-),C11orf10(+),FADS1(+),FADS2(+)	y	y	n
Metabolite levels (PC aa C36:3/PC aa C36:4)	chr11:61570783	rs174547	chr11:61582708	rs174561	mir-1908	hairpin	0.8377	EUR	C	0.317942	Illig T	20037589	7e-179	6808	1b,1f,2b,3a,5,6	POLR2G(-),C11orf10(+),FADS1(+),FADS2(+)	y	y	n
HDL cholesterol	chr11:61570783	rs174547	chr11:61582708	rs174561	mir-1908	hairpin	0.8377	EUR	C	0.317942	Kathiresan S	19060906	2e-12	8207	1b,1f,2b,3a,5,6	POLR2G(-),C11orf10(+),FADS1(+),FADS2(+)	y	y	n
Triglycerides	chr11:61570783	rs174547	chr11:61582708	rs174561	mir-1908	hairpin	0.8377	EUR	C	0.317942	Kathiresan S	19060906	2e-14	8237	1b,1f,2b,3a,5,6	POLR2G(-),C11orf10(+),FADS1(+),FADS2(+)	y	y	n
LDL cholesterol	chr11:61569830	rs174546	chr11:61582708	rs174561	mir-1908	hairpin	0.8377	EUR	C	0.317942	Sabatti C	19060910	1e-07	8247	1b,1f,2b,3a,5,6	POLR2G(-),C11orf10(+),FADS1(+),FADS2(+)	y	y	n
Metabolite levels (PC)	chr11:61571348	rs174548	chr11:61582708	rs174561	mir-1908	hairpin	0.9702	EUR	C	0.317942	Gieger C	19043545	5e-08	8347	1b,1f,2b,3a,5,6	C11orf10(+),FADS1(+),FADS2(+)	y	y	n
Rheumatoid arthritis	chr14:55348118	rs3783637	chr14:55344901	rs28477407	mir-4308	hairpin	0.8045	ASN	C	0.5	Okada Y	22446963	2e-06	1462	2b,5,6	.	y	n	n
Diastolic blood pressure	chr15:75077367	rs1378942	chr15:75081078	rs2168518	mir-4513	hairpin	1	EUR	G	0.394459	Ehret GB	21909115	3e-26	2675	1b,1f,2a,2b,3a,5,6	.	y	y	n
Systolic blood pressure	chr15:75077367	rs1378942	chr15:75081078	rs2168518	mir-4513	hairpin	1	EUR	G	0.394459	Ehret GB	21909115	6e-23	2702	1b,1f,2a,2b,3a,5,6	.	y	y	n
Blood pressure (Mean Arterial Pressure)	chr15:75077367	rs1378942	chr15:75081078	rs2168518	mir-4513	hairpin	1	EUR	G	0.394459	Wain LV	21909110	2e-15	2772	1b,1f,2a,2b,3a,5,6	.	y	y	n
Caffeine consumption	chr15:75044238	rs2472304	chr15:75081078	rs2168518	mir-4513	hairpin	0.808	EUR	G	0.394459	Cornelis MC	21490707	3e-07	3789	1f,2a,2b,5,6	CSK(-),MPI(+)	y	y	n
Diastolic blood pressure	chr15:75077367	rs1378942	chr15:75081078	rs2168518	mir-4513	hairpin	1	EUR	G	0.394459	Newton-Cheh C	19430483	1e-23	7691	1b,1f,2a,2b,3a,5,6	.	y	y	n
Psoriasis	chr16:30942625	rs10782001	chr16:30886643	rs897984	mir-4519	hairpin	0.693	EUR	C	0.5	Stuart PE	20953189	9e-10	4816	1b,1d,1f,2a,2b,3a,5,6	STX4(-),ITGAX(+)	y	y	y
Economic and political preferences (Risk)	chr17:12804550	rs7209847	chr17:12820646	rs7210937	mir-1269b	hairpin	0.6307	EUR	C	0.0633245	Benjamin DJ	22566634	9e-06	1083	6	.	y	n	n
Mean corpuscular hemoglobin	chr19:13001547	rs11085824	chr19:13031210	rs2967897	mir-5695	hairpin	0.8686	EUR	T	0.300792	Ganesh SK	19862010	1e-11	7078	1f,2b,3a,5,6	FARSA(+),RAD23A(-),CALR(-),DNASE2(+)	y	y	n
Multiple sclerosis	chr1:117104215	rs2300747	chr1:117102649	rs1414273	mir-548ac	hairpin	0.989	EUR	T	0.138522	Patsopoulos NA	22190364	6e-09	2153	1f,3a,5,6	CD58(+)	y	n	n
Multiple sclerosis	chr1:117100957	rs1335532	chr1:117102649	rs1414273	mir-548ac	hairpin	1	EUR	T	0.138522	Sawcer S	21833088	3e-16	2978	1f,3a,5,6	CD58(+)	y	n	n
Multiple sclerosis	chr1:117038287	rs12025416	chr1:117102649	rs1414273	mir-548ac	hairpin	0.7343	EUR	T	0.138522	Wang JH	21244703	1e-07	4289	1f,3a,5,6	CD58(+)	y	n	n
Multiple sclerosis	chr1:117100957	rs1335532	chr1:117102649	rs1414273	mir-548ac	hairpin	1	EUR	T	0.138522	Bahlo	19525955	1e-07	7515	1f,3a,5,6	CD58(+)	y	n	n
Multiple sclerosis	chr1:117104215	rs2300747	chr1:117102649	rs1414273	mir-548ac	hairpin	0.989	EUR	T	0.138522	De Jager PL	19525953	3e-10	7517	1f,3a,5,6	CD58(+)	y	n	n
Mean corpuscular volume	chr2:60608759	rs2540917	chr2:60614572	rs243080	mir-4432	hairpin	0.7168	EUR	A	0.490765	Ganesh SK	19862010	1e-14	7090	2b,4,5,6	HBG1(+/-)	y	n	n
Height	chr5:131699867	rs274546	chr5:131701279	rs367805	mir-3936	hairpin	0.6571	EUR	T	0.337731	Lango Allen H	20881960	7e-16	5066	1f,2a,2b,4,5,6	SLC22A4(-),IRF1(+)	y	y	y
Systemic lupus erythematosus (anti-dsDNA -)	chr6:32725193	rs2301271	chr6:32717702	rs4285314	mir-3135b	hairpin	0.7133	EUR	A	0.5	Chung SA	21408207	2e-12	4018	1f,2a,3a,5,6	.	y	y	n
Glioma	chr8:130491752	rs891835	chr8:130496365	rs6997249	mir-3686	hairpin	0.6454	EUR	A	0.3219	Shete S	19578367	8e-11	7441	6	.	y	n	n
Attention deficit hyperactivity disorder	chr10:105966404	rs515910	chr10:105992718	rs10883987	mir-609	promoter_islets	0.8558	A,C	T	0.403694	Lesch KP	18839057	4e-06	8498	EUR	3a,6	.	y	n	n
Primary biliary cirrhosis	chr11:64129722	rs538147	chr11:64125387	rs474901	mir-1237	promoter_islets	0.7802	G,C	T	0.444591	Mells GF	21399635	2e-10	3903	EUR	1d,1f,2a,2b,6	.	y	y	y
Response to angiotensin II receptor blocker therapy (EA)	chr11:94271663	rs11020821	chr11:94228236	rs11819857	mir-548l	promoter_islets	0.6526	C,T	G	0.200528	Turner ST	22566498	9e-07	1171	EUR	4,5,6	MRE11A(-)	y	y	y
Response to angiotensin II receptor blocker therapy (opposite direction w/ diuretic therapy) (EA)	chr11:94271663	rs11020821	chr11:94228236	rs11819857	mir-548l	promoter_islets	0.6526	C,T	G	0.200528	Turner ST	22566498	4e-06	1178	EUR	4,5,6	MRE11A(-)	y	y	y
Primary biliary cirrhosis	chr11:64129722	rs538147	chr11:64127151	rs527465	mir-1237	promoter_islets	0.7802	G,G	T	0.444591	Mells GF	21399635	2e-10	3903	EUR	1d,1f,2a,2b,6	.	y	y	y
Fasting glucose-related traits (interaction with BMI)	chr11:61571478	rs174550	chr11:61560081	rs174538	mir-611	promoter_islets	0.8577	T,G	A	0.325858	Manning AK	22581228	2e-09	872	EUR	1b,1f,2b,3a,5,6	POLR2G(-),C11orf10(+),FADS1(+),FADS2(+)	y	y	n
Phospholipid levels (plasma) (levels)	chr11:61557803	rs102275	chr11:61560081	rs174538	mir-611	promoter_islets	0.8159	T,G	A	0.325858	Demirkan A	22359512	1e-203	1728	EUR	1b,1f,2b,3a,5,6	POLR2G(-),C11orf10(+),FADS1(+),FADS2(+)	y	y	n
Lipid metabolism phenotypes (LA/PUFA)	chr11:61570783	rs174547	chr11:61560081	rs174538	mir-611	promoter_islets	0.8577	T,G	A	0.325858	Kettunen J	22286219	8e-262	1827	EUR	1b,1f,2b,3a,5,6	POLR2G(-),C11orf10(+),FADS1(+),FADS2(+)	y	y	n
Liver enzyme levels (alkaline phosphatase)	chr11:61623140	rs174601	chr11:61560081	rs174538	mir-611	promoter_islets	0.6332	C,G	A	0.325858	Chambers JC	22001757	3e-09	2407	EUR	1b,1f,2b,3a,5,6	C11orf10(+),FADS1(+),FADS2(+)	y	y	n
Metabolic traits (SM-3 + 152 other traits)	chr11:61570783	rs174547	chr11:61560081	rs174538	mir-611	promoter_islets	0.8577	T,G	A	0.325858	Suhre K	21886157	9e-116	2848	EUR	1b,1f,2b,3a,5,6	POLR2G(-),C11orf10(+),FADS1(+),FADS2(+)	y	y	n
Phospholipid levels (plasma) (ALA)	chr11:61557803	rs102275	chr11:61560081	rs174538	mir-611	promoter_islets	0.8159	T,G	A	0.325858	Lemaitre RN	21829377	7e-64	3082	EUR	1b,1f,2b,3a,5,6	POLR2G(-),C11orf10(+),FADS1(+),FADS2(+)	y	y	n
Phospholipid levels (plasma) (EPA)	chr11:61571478	rs174550	chr11:61560081	rs174538	mir-611	promoter_islets	0.8577	T,G	A	0.325858	Lemaitre RN	21829377	1e-57	3085	EUR	1b,1f,2b,3a,5,6	POLR2G(-),C11orf10(+),FADS1(+),FADS2(+)	y	y	n
Phospholipid levels (plasma) (EPA)	chr11:61600342	rs174574	chr11:61560081	rs174538	mir-611	promoter_islets	0.7892	C,G	A	0.325858	Lemaitre RN	21829377	4e-55	3086	EUR	1b,1f,2b,3a,5,6	POLR2G(+),C11orf10(-),FADS1(-),FADS2(-)	y	y	n
Phospholipid levels (plasma) (EPA)	chr11:61564299	rs4246215	chr11:61560081	rs174538	mir-611	promoter_islets	0.7655	G,G	A	0.325858	Lemaitre RN	21829377	6e-55	3087	EUR	1b,1f,2b,3a,5,6	POLR2G(-),C11orf10(+),FADS1(+),FADS2(+)	y	y	n
Phospholipid levels (plasma) (Eicosapentaenoic acid)	chr11:61551356	rs174535	chr11:61560081	rs174538	mir-611	promoter_islets	0.849	T,G	A	0.325858	Lemaitre RN	21829377	6e-58	3093	EUR	1b,1f,2b,3a,5,6	POLR2G(-),C11orf10(+),FADS1(+),FADS2(+)	y	y	n
Phospholipid levels (plasma) (a-linolenic acid)	chr11:61551927	rs174536	chr11:61560081	rs174538	mir-611	promoter_islets	0.8587	A,G	A	0.325858	Lemaitre RN	21829377	1e-63	3099	EUR	1b,1f,2b,3a,5,6	POLR2G(-),C11orf10(+),FADS1(+),FADS2(+)	y	y	n
Phospholipid levels (plasma) (ALA)	chr11:61597972	rs1535	chr11:61560081	rs174538	mir-611	promoter_islets	0.8169	A,G	A	0.325858	Lemaitre RN	21829377	3e-63	3100	EUR	1b,1f,2b,3a,5,6	POLR2G(-),C11orf10(+),FADS1(+),FADS2(+)	y	y	n
Phospholipid levels (plasma) (ALA)	chr11:61570783	rs174547	chr11:61560081	rs174538	mir-611	promoter_islets	0.8577	T,G	A	0.325858	Lemaitre RN	21829377	3e-64	3102	EUR	1b,1f,2b,3a,5,6	POLR2G(-),C11orf10(+),FADS1(+),FADS2(+)	y	y	n
Phospholipid levels (plasma) (ALA)	chr11:61564299	rs4246215	chr11:61560081	rs174538	mir-611	promoter_islets	0.7655	G,G	A	0.325858	Lemaitre RN	21829377	9e-60	3103	EUR	1b,1f,2b,3a,5,6	POLR2G(-),C11orf10(+),FADS1(+),FADS2(+)	y	y	n
Phospholipid levels (plasma) (DPA)	chr11:61570783	rs174547	chr11:61560081	rs174538	mir-611	promoter_islets	0.8577	T,G	A	0.325858	Lemaitre RN	21829377	4e-154	3105	EUR	1b,1f,2b,3a,5,6	POLR2G(-),C11orf10(+),FADS1(+),FADS2(+)	y	y	n
Phospholipid levels (plasma) (DPA)	chr11:61597972	rs1535	chr11:61560081	rs174538	mir-611	promoter_islets	0.8169	A,G	A	0.325858	Lemaitre RN	21829377	3e-152	3106	EUR	1b,1f,2b,3a,5,6	POLR2G(-),C11orf10(+),FADS1(+),FADS2(+)	y	y	n
Phospholipid levels (plasma) (DPA)	chr11:61557803	rs102275	chr11:61560081	rs174538	mir-611	promoter_islets	0.8159	T,G	A	0.325858	Lemaitre RN	21829377	8e-153	3110	EUR	1b,1f,2b,3a,5,6	POLR2G(-),C11orf10(+),FADS1(+),FADS2(+)	y	y	n
Phospholipid levels (plasma) (EPA)	chr11:61560081	rs174538	chr11:61560081	rs174538	mir-611	promoter_islets	gwas	gwas	A	0.325858	Lemaitre RN	21829377	5e-58	3125	EUR	1b,1f,2b,3a,5,6	POLR2G(-),C11orf10(+),FADS1(+),FADS2(+)	y	y	n
Phospholipid levels (plasma) (DPA)	chr11:61551356	rs174535	chr11:61560081	rs174538	mir-611	promoter_islets	0.849	T,G	A	0.325858	Lemaitre RN	21829377	1e-151	3127	EUR	1b,1f,2b,3a,5,6	POLR2G(-),C11orf10(+),FADS1(+),FADS2(+)	y	y	n
Phospholipid levels (plasma) (DPA)	chr11:61564299	rs4246215	chr11:61560081	rs174538	mir-611	promoter_islets	0.7655	G,G	A	0.325858	Lemaitre RN	21829377	1e-139	3128	EUR	1b,1f,2b,3a,5,6	POLR2G(-),C11orf10(+),FADS1(+),FADS2(+)	y	y	n
Crohn's disease	chr11:61557803	rs102275	chr11:61560081	rs174538	mir-611	promoter_islets	0.8159	T,G	A	0.325858	Franke A	21102463	2e-11	4617	EUR	1b,1f,2b,3a,5,6	POLR2G(-),C11orf10(+),FADS1(+),FADS2(+)	y	y	n
HDL cholesterol	chr11:61571348	rs174548	chr11:61560081	rs174538	mir-611	promoter_islets	0.6669	C,G	A	0.325858	Waterworth DM	20864672	1e-12	5306	EUR	1b,1f,2b,3a,5,6	C11orf10(+),FADS1(+),FADS2(+)	y	y	n
Triglycerides	chr11:61571348	rs174548	chr11:61560081	rs174538	mir-611	promoter_islets	0.6669	C,G	A	0.325858	Waterworth DM	20864672	5e-14	5323	EUR	1b,1f,2b,3a,5,6	C11orf10(+),FADS1(+),FADS2(+)	y	y	n
Cholesterol, total	chr11:61569830	rs174546	chr11:61560081	rs174538	mir-611	promoter_islets	0.8577	C,G	A	0.325858	Teslovich TM	20686565	2e-22	5597	EUR	1b,1f,2b,3a,5,6	POLR2G(-),C11orf10(+),FADS1(+),FADS2(+)	y	y	n
HDL cholesterol	chr11:61569830	rs174546	chr11:61560081	rs174538	mir-611	promoter_islets	0.8577	C,G	A	0.325858	Teslovich TM	20686565	2e-22	5644	EUR	1b,1f,2b,3a,5,6	POLR2G(-),C11orf10(+),FADS1(+),FADS2(+)	y	y	n
LDL cholesterol	chr11:61569830	rs174546	chr11:61560081	rs174538	mir-611	promoter_islets	0.8577	C,G	A	0.325858	Teslovich TM	20686565	1e-21	5672	EUR	1b,1f,2b,3a,5,6	POLR2G(-),C11orf10(+),FADS1(+),FADS2(+)	y	y	n
Triglycerides	chr11:61569830	rs174546	chr11:61560081	rs174538	mir-611	promoter_islets	0.8577	C,G	A	0.325858	Teslovich TM	20686565	5e-24	5715	EUR	1b,1f,2b,3a,5,6	POLR2G(-),C11orf10(+),FADS1(+),FADS2(+)	y	y	n
Metabolic syndrome (HDL)	chr11:61557803	rs102275	chr11:61560081	rs174538	mir-611	promoter_islets	0.8159	T,G	A	0.325858	Zabaneh D	20694148	6e-07	5743	EUR	1b,1f,2b,3a,5,6	POLR2G(-),C11orf10(+),FADS1(+),FADS2(+)	y	y	n
Metabolic syndrome (HDL)	chr11:61569830	rs174546	chr11:61560081	rs174538	mir-611	promoter_islets	0.8577	C,G	A	0.325858	Zabaneh D	20694148	6e-07	5750	EUR	1b,1f,2b,3a,5,6	POLR2G(-),C11orf10(+),FADS1(+),FADS2(+)	y	y	n
Metabolic syndrome (HDL)	chr11:61597972	rs1535	chr11:61560081	rs174538	mir-611	promoter_islets	0.8169	A,G	A	0.325858	Zabaneh D	20694148	4e-07	5752	EUR	1b,1f,2b,3a,5,6	POLR2G(-),C11orf10(+),FADS1(+),FADS2(+)	y	y	n
Resting heart rate	chr11:61570783	rs174547	chr11:61560081	rs174538	mir-611	promoter_islets	0.8577	T,G	A	0.325858	Eijgelsheim M	20639392	2e-09	5836	EUR	1b,1f,2b,3a,5,6	POLR2G(-),C11orf10(+),FADS1(+),FADS2(+)	y	y	n
Response to statin therapy (HDL, sum)	chr11:61597972	rs1535	chr11:61560081	rs174538	mir-611	promoter_islets	0.8169	A,G	A	0.325858	Barber MJ	20339536	7e-06	6332	EUR	1b,1f,2b,3a,5,6	POLR2G(-),C11orf10(+),FADS1(+),FADS2(+)	y	y	n
Response to statin therapy (Triglyceride, sum)	chr11:61609750	rs174583	chr11:61560081	rs174538	mir-611	promoter_islets	0.7057	C,G	A	0.325858	Barber MJ	20339536	3e-06	6334	EUR	1b,1f,2b,3a,5,6	POLR2G(-),C11orf10(+),FADS1(+),FADS2(+)	y	y	n
Fasting glucose-related traits (HOMA-B)	chr11:61571478	rs174550	chr11:61560081	rs174538	mir-611	promoter_islets	0.8577	T,G	A	0.325858	Dupuis J	20081858	5e-13	6702	EUR	1b,1f,2b,3a,5,6	POLR2G(-),C11orf10(+),FADS1(+),FADS2(+)	y	y	n
Fasting glucose-related traits (FPG)	chr11:61571478	rs174550	chr11:61560081	rs174538	mir-611	promoter_islets	0.8577	T,G	A	0.325858	Dupuis J	20081858	2e-15	6705	EUR	1b,1f,2b,3a,5,6	POLR2G(-),C11orf10(+),FADS1(+),FADS2(+)	y	y	n
Metabolite levels (PC aa C36:3/PC aa C36:4)	chr11:61570783	rs174547	chr11:61560081	rs174538	mir-611	promoter_islets	0.8577	T,G	A	0.325858	Illig T	20037589	7e-179	6808	EUR	1b,1f,2b,3a,5,6	POLR2G(-),C11orf10(+),FADS1(+),FADS2(+)	y	y	n
HDL cholesterol	chr11:61570783	rs174547	chr11:61560081	rs174538	mir-611	promoter_islets	0.8577	T,G	A	0.325858	Kathiresan S	19060906	2e-12	8207	EUR	1b,1f,2b,3a,5,6	POLR2G(-),C11orf10(+),FADS1(+),FADS2(+)	y	y	n
Triglycerides	chr11:61570783	rs174547	chr11:61560081	rs174538	mir-611	promoter_islets	0.8577	T,G	A	0.325858	Kathiresan S	19060906	2e-14	8237	EUR	1b,1f,2b,3a,5,6	POLR2G(-),C11orf10(+),FADS1(+),FADS2(+)	y	y	n
LDL cholesterol	chr11:61569830	rs174546	chr11:61560081	rs174538	mir-611	promoter_islets	0.8577	C,G	A	0.325858	Sabatti C	19060910	1e-07	8247	EUR	1b,1f,2b,3a,5,6	POLR2G(-),C11orf10(+),FADS1(+),FADS2(+)	y	y	n
Metabolite levels (PC)	chr11:61571348	rs174548	chr11:61560081	rs174538	mir-611	promoter_islets	0.6669	C,G	A	0.325858	Gieger C	19043545	5e-08	8347	EUR	1b,1f,2b,3a,5,6	C11orf10(+),FADS1(+),FADS2(+)	y	y	n
Leprosy	chr11:64129722	rs538147	chr11:64125387	rs474901	mir-1237	promoter_islets	0.8208	G,C	T	0.183566	Zhang F	22019778	7e-06	2327	ASN	1d,1f,2a,2b,6	.	y	y	y
Leprosy	chr11:64129722	rs538147	chr11:64127151	rs527465	mir-1237	promoter_islets	0.9691	G,G	T	0.20979	Zhang F	22019778	7e-06	2327	ASN	1d,1f,2a,2b,6	.	y	y	y
Waist circumference	chr12:63004583	rs7302017	chr12:62995282	rs1157629	let-7i	promoter_islets	0.6114	A,T	G	0.127968	Croteau-Chonka DC	20966902	5e-06	4775	EUR	3a,6	.	y	n	n
Electroencephalographic traits in alcoholism	chr14:100684192	rs2766692	chr14:100704890	.	mir-345	promoter_islets	0.6037	G,T	G	0.317942	Kang SJ	22554406	2e-06	1214	EUR	2b,5,6	YY1(-),WARS(-)	y	n	n
Electroencephalographic traits in alcoholism	chr14:100684192	rs2766692	chr14:100750826	rs61993679	mir-345	promoter_islets	0.7443	G,C	T	0.269129	Kang SJ	22554406	2e-06	1214	EUR	2b,5,6	YY1(-),WARS(-)	y	n	n
Electroencephalographic traits in alcoholism	chr14:100684192	rs2766692	chr14:100750635	rs34203872	mir-345	promoter_islets	0.7553	G,C	T	0.266491	Kang SJ	22554406	2e-06	1214	EUR	2b,5,6	YY1(-),WARS(-)	y	n	n
N-glycan levels (DG6)	chr14:65914867	rs10483776	chr14:65877493	rs72714425	mir-625	promoter_islets	0.8987	A,T	A	0.230871	Lauc G	21203500	1e-08	4347	EUR	6	FUT8(-)	y	y	y
Menarche (age at onset)	chr16:14388305	rs1659127	chr16:14394878	rs181766	mir-365-1	promoter_islets	0.871	G,T	C	0.306069	Elks CE	21102462	4e-09	4559	EUR	2b,3a,5	.	y	n	n
Height	chr16:14388305	rs1659127	chr16:14394878	rs181766	mir-365-1	promoter_islets	0.871	G,T	C	0.306069	Lango Allen H	20881960	1e-11	5092	EUR	2b,3a,5	.	y	n	n
Menarche (age at onset)	chr16:14388305	rs1659127	chr16:14394844	rs193536	mir-365-1	promoter_islets	0.8541	G,C	T	0.302111	Elks CE	21102462	4e-09	4559	EUR	2b,3a,5	.	y	n	n
Height	chr16:14388305	rs1659127	chr16:14394844	rs193536	mir-365-1	promoter_islets	0.8541	G,C	T	0.302111	Lango Allen H	20881960	1e-11	5092	EUR	2b,3a,5	.	y	n	n
Menarche (age at onset)	chr16:14388305	rs1659127	chr16:14395432	rs246185	mir-365-1	promoter_islets	0.871	G,T	C	0.306069	Elks CE	21102462	4e-09	4559	EUR	2b,3a,5	.	y	n	n
Height	chr16:14388305	rs1659127	chr16:14395432	rs246185	mir-365-1	promoter_islets	0.871	G,T	C	0.306069	Lango Allen H	20881960	1e-11	5092	EUR	2b,3a,5	.	y	n	n
Ventricular conduction	chr17:64318357	rs9912468	chr17:64298682	rs61762372	mir-634	promoter_islets	0.7236	C,G	A	0.444591	Sotoodehnia N	21076409	1e-08	4666	EUR	2b,3a,5,6	PRKCA(-)	y	n	n
Epilepsy (generalized) (All GGE)	chr17:46123004	rs72823592	chr17:46114692	rs41280120	mir-152	promoter_islets	0.8723	G,C	G	0.212401	EPICURE Consortium	22949513	9e-09	15	EUR	2b,5,6	MRPL10(-),CBX1(+),NFE2L1(-)	y	y	n
Aortic root size	chr17:2143460	rs10852932	chr17:2207236	rs408067	mir-212	promoter_islets	0.6082	T,C	G	0.5	Vasan RS	19584346	2e-11	7428	EUR	2b,3a,5,6	CRK(+),MNT(-)	y	y	n
Phospholipid levels (plasma) (proportions)	chr18:19261413	rs11662721	chr18:19191307	.	mir-320c-1	promoter_islets	0.7533	C,A	G	0.204485	Demirkan A	22359512	1e-08	1729	EUR	3a,6	.	y	y	n
Multiple sclerosis	chr19:10520064	rs8112449	chr19:10515804	rs3760650	mir-1181	promoter_islets	0.8516	G,T	C	0.278364	Sawcer S	21833088	1e-06	2980	EUR	1d,1f,2b,2c,3a,5,6	.	y	n	n
Bipolar disorder	chr19:19361735	rs1064395	chr19:19497195	rs2965186	mir-640	promoter_islets	0.6509	G,G	T	0.155673	Cichon S	21353194	2e-09	4055	EUR	1f,2b,4,6	LPAR2(-),GATAD2A(+/-),GMIP(+)	y	y	y
Coronary heart disease (LDL-C)	chr19:10838486	rs11671653	chr19:10829307	.	mir-638	promoter_islets	0.7977	G,C	G	0.138211	Lettre G	21347282	9e-07	4102	AFR	1d,1f,3a,5,6	SMARCA4(+/-),SLC44A2(-)	y	y	n
Body mass index (females + males)	chr1:1005806	rs3934834	chr1:998501	rs3813193	mir-200a	promoter_islets	0.718	C,G	C	0.170185	Johansson A	19851299	6e-07	7003	EUR	1f	.	y	y	y
Schizophrenia	chr1:98552832	rs1198588	chr1:98520219	rs2660302	mir-137	promoter_islets	0.7526	T,A	T	0.217678	Bergen SE	22688191	5e-07	614	EUR	2b,5,6	DPYD(+/-)	y	n	n
Schizophrenia	chr1:98502934	rs1625579	chr1:98520219	rs2660302	mir-137	promoter_islets	0.7141	G,T	T	0.217678	Ripke S	21926974	2e-11	2616	EUR	2b,5,6	C1orf91(-),DPYD(+/-)	y	n	n
Schizophrenia	chr1:167903079	rs10489202	chr1:167905411	rs1846416	mir-1255b-2	promoter_islets	1	G,G	A	0.143357	Shi Y	22037555	1e-08	2317	ASN	2b,3a,6	DCAF6(+/-)	y	y	n
Platelet counts	chr1:41239511	rs4660456	chr1:41173999	rs7518344	mir-30c-1	promoter_islets	0.7271	A,T	C	0.0853659	Ramsuran V	21507922	4e-06	3665	AFR	1d,1f,2b,4,5,6	.	y	n	n
Height	chr20:47903019	rs237743	chr20:47895242	rs6648	mir-1259	promoter_islets	0.9515	G,A	G	0.200528	Lango Allen H	20881960	1e-20	5107	EUR	2b,3a,4,5,6	ARFGEF2(+),CSE1L(-),NCRNA00275(-),ZNFX1(-),SNORD12B(-)	y	y	y
Height	chr20:34097353	rs2236164	chr20:34043946	rs224348	mir-1289-1	promoter_islets	0.9003	T,T	C	0.251748	Okada Y	20189936	2e-06	6501	ASN	1f,3a,5,6	ERGIC3(+),EIF6(+),CPNE1(-)	y	y	y
Blood pressure (Mean Arterial Pressure)	chr3:47927484	rs319690	chr3:47843600	rs34569417	mir-1226	promoter_islets	0.6691	T,T	A	0.317942	Wain LV	21909110	3e-08	2773	EUR	1d,1f,2b,3a,5,6	MAP4(-),UQCRC1(+),ZNF589(+)	y	y	y
Primary biliary cirrhosis	chr3:160340896	rs4679904	chr3:160116807	rs16831207	mir-15b	promoter_islets	0.693	C,T	G	0.244063	Hirschfield GM	19458352	1e-06	7576	EUR	2b,2c,3a,5,6	KPNA4(+/-)	y	n	n
Adiponectin levels	chr3:186530484	rs266717	chr3:186501502	rs266720	mir-1248	promoter_islets	0.7616	C,A	C	0.5	Richards JB	20011104	9e-19	6887	EUR	2b,2c,5,6	.	y	y	n
Blood pressure (Mean Arterial Pressure)	chr3:47927484	rs319690	chr3:47866161	rs13072132	mir-1226	promoter_islets	0.668	T,A	G	0.248021	Wain LV	21909110	3e-08	2773	EUR	1d,1f,2b,3a,5,6	MAP4(-),UQCRC1(+),ZNF589(+)	y	y	y
Graves' disease	chr6:30537606	rs3132613	chr6:30539438	rs3132612	mir-877	promoter_islets	0.8915	G,G	C	0.26049	Nakabayashi K	21900946	1e-13	2805	ASN	1b,1f,2b,3a,3b,4,5,6	.	y	y	n
Longevity (less than or equal to)	chr7:1039003	rs10256972	chr7:1069372	rs11980081	mir-339	promoter_islets	0.6981	C,C	T	0.455145	Yashin AI	20834067	1e-06	5395	EUR	1f,2b	ZFAND2A(-),C7orf50(+),GPR146(+),COX19(-)	y	n	n
Longevity (less than or equal to)	chr7:1039003	rs10256972	chr7:1069335	rs11979275	mir-339	promoter_islets	0.7118	C,T	A	0.453826	Yashin AI	20834067	1e-06	5395	EUR	1f,2b	ZFAND2A(-),C7orf50(+),GPR146(+),COX19(-)	y	n	n
Immune response to smallpox vaccine (IL-6) (AA)	chr9:32556380	rs17290760	chr9:32526820	rs3609	mir-873	promoter_islets	0.9143	A,T	C	0.138522	Kennedy RB	22610502	1e-07	822	EUR	1f,3a,5,6	TOPORS(+/-)	y	y	y
Height	chr9:86552205	rs7853377	chr9:86595070	rs296887	mir-7-1	promoter_islets	0.7735	A,C	C	0.5	Lango Allen H	20881960	5e-08	5084	EUR	1b,1f,3a,5,6	.	y	y	y
Height	chr9:86552205	rs7853377	chr9:86595571	rs296889	mir-7-1	promoter_islets	0.7665	A,G	G	0.5	Lango Allen H	20881960	5e-08	5084	EUR	1b,1f,3a,5,6	.	y	y	y
Height	chr9:86552205	rs7853377	chr9:86595731	rs296890	mir-7-1	promoter_islets	0.7652	A,C	C	0.5	Lango Allen H	20881960	5e-08	5084	EUR	1b,1f,3a,5,6	.	y	y	y
Height	chr9:86552205	rs7853377	chr9:86595498	rs296888	mir-7-1	promoter_islets	0.7735	A,G	G	0.5	Lango Allen H	20881960	5e-08	5084	EUR	1b,1f,3a,5,6	.	y	y	y
Height	chr9:86552205	rs7853377	chr9:86594798	rs796004	mir-7-1	promoter_islets	0.7735	A,C	C	0.5	Lango Allen H	20881960	5e-08	5084	EUR	1b,1f,3a,5,6	.	y	y	y
Height	chr9:86552205	rs7853377	chr9:86595801	rs796003	mir-7-1	promoter_islets	0.7735	A,G	G	0.5	Lango Allen H	20881960	5e-08	5084	EUR	1b,1f,3a,5,6	.	y	y	y
Height	chr9:96893945	rs1257763	chr9:96928460	.	let-7d	promoter_islets	0.7364	G,C	G	0.0343008	Lango Allen H	20881960	1e-09	5118	EUR	.	.	y	n	n
Primary biliary cirrhosis	chr11:64129722	rs538147	chr11:64127151	rs527465	hsa-mir-194-2	promoter_tcell	0.7802	G,G	T	0.444591	Mells GF	21399635	2e-10	3903	EUR	1d,1f,2a,2b,6	.	y	y	y
Leprosy	chr11:64129722	rs538147	chr11:64127151	rs527465	hsa-mir-194-2	promoter_tcell	0.9691	G,G	T	0.20979	Zhang F	22019778	7e-06	2327	ASN	1d,1f,2a,2b,6	.	y	y	y
Longevity (less than or equal to)	chr18:74101941	rs4891159	chr18:74116337	.	hsa-mir-636	promoter_tcell	0.6854	A,A	G	0.5	Yashin AI	20834067	1e-06	5401	EUR	2b,3a,5,6	.	y	n	n
Longevity (less than or equal to)	chr18:74101941	rs4891159	chr18:74116865	rs56077581	hsa-mir-636	promoter_tcell	0.6801	A,G	T	0.5	Yashin AI	20834067	1e-06	5401	EUR	2b,3a,5,6	.	y	n	n
Longevity (less than or equal to)	chr18:74101941	rs4891159	chr18:74116848	rs8087557	hsa-mir-636	promoter_tcell	0.721	A,C	G	0.5	Yashin AI	20834067	1e-06	5401	EUR	2b,3a,5,6	.	y	n	n
Body mass index	chr19:46172278	rs11671664	chr19:46172278	rs11671664	hsa-mir-642	promoter_tcell	gwas	gwas	A	0.0949868	Wen W	22344219	6e-14	1724	EUR	1b,4,5	.	y	n	n
Body mass index	chr19:46172278	rs11671664	chr19:46172278	rs11671664	hsa-mir-642	promoter_tcell	gwas	gwas	A	0.454545	Okada Y	22344221	7e-14	1713	ASN	1b,4	.	y	n	n
Schizophrenia	chr1:98552832	rs1198588	chr1:98520219	rs2660302	hsa-mir-137	promoter_tcell	0.7526	T,A	T	0.217678	Bergen SE	22688191	5e-07	614	EUR	2b,5,6	DPYD(+/-)	y	n	n
Schizophrenia	chr1:98502934	rs1625579	chr1:98520219	rs2660302	hsa-mir-137	promoter_tcell	0.7141	G,T	T	0.217678	Ripke S	21926974	2e-11	2616	EUR	2b,5,6	C1orf91(-),DPYD(+/-)	y	n	n
Magnesium levels	chr1:155162067	rs4072037	chr1:155164480	rs12411216	hsa-mir-92b	promoter_tcell	0.9372	T,C	A	0.430079	Meyer TE	20700443	2e-36	5550	EUR	1b,1f,2b,6	ADAM15(-),RXFP4(+),THBS3(+),FDPS(-)	y	y	y
Major depressive disorder	chr1:110119732	rs6537837	chr1:110091271	rs3737182	hsa-mir-197	promoter_tcell	0.9364	C,C	T	0.174142	Shi J	20125088	1e-06	6662	EUR	1b,1d,1f,2b,6	GSTM4(+),KIAA1324(-),GNAI3(+/-)	y	y	n
Biomedical quantitative traits (pulse rate)	chr1:208024820	rs12731740	chr1:207997973	rs2724375	hsa-mir-29b-2	promoter_tcell	0.7218	C,C	A	0.148601	Cho YS	19396169	3e-09	7738	ASN	1f,3a,5,6	SH3GLB2(-),CD46(-)	y	n	n
Renal function-related traits (BUN)	chr1:155194980	rs2049805	chr1:155164480	rs12411216	hsa-mir-92b	promoter_tcell	0.9431	C,C	A	0.178322	Okada Y	22797727	2e-12	369	ASN	1b,1f,2a,2b,3a,5,6	ADAR(-),C1orf104(+),SYT11(-),ADAM15(-),RXFP4(+),THBS3(+),FDPS(-)	y	y	y
Esophageal cancer and gastric cancer (Total gastric)	chr1:155162067	rs4072037	chr1:155164480	rs12411216	hsa-mir-92b	promoter_tcell	0.9061	T,C	A	0.178322	Abnet CC	20729852	4e-07	5444	ASN	1b,1f,2b,3a,6	ADAR(-),ADAM15(-),RXFP4(+),THBS3(+),FDPS(-)	y	y	y
Biomedical quantitative traits (pulse rate)	chr1:208024820	rs12731740	chr1:207997813	rs6701558	hsa-mir-29b-2	promoter_tcell	1	C,A	G	0.111888	Cho YS	19396169	3e-09	7738	ASN	1f,3a,5,6	SH3GLB2(-),CD46(-)	y	n	n
Platelet counts	chr1:41239511	rs4660456	chr1:41173999	rs7518344	hsa-mir-30c-1	promoter_tcell	0.7271	A,T	C	0.0853659	Ramsuran V	21507922	4e-06	3665	AFR	1d,1f,2b,4,5,6	.	y	n	n
Body mass index	chr2:59302877	rs887912	chr2:59319258	rs6545717	hsa-mir-935	promoter_tcell	0.9537	C,C	T	0.270449	Speliotes EK	20935630	2e-12	4860	EUR	5,6	.	y	n	n
Body mass index	chr2:59302877	rs887912	chr2:59318692	rs4417698	hsa-mir-935	promoter_tcell	0.9667	C,C	T	0.26781	Speliotes EK	20935630	2e-12	4860	EUR	5,6	.	y	n	n
Blood pressure (Mean Arterial Pressure)	chr3:47927484	rs319690	chr3:47866161	rs13072132	hsa-mir-1226	promoter_tcell	0.668	T,A	G	0.248021	Wain LV	21909110	3e-08	2773	EUR	1d,1f,2b,3a,5,6	MAP4(-),UQCRC1(+),ZNF589(+)	y	y	y
Graves' disease	chr6:30537606	rs3132613	chr6:30539438	rs3132612	hsa-mir-877	promoter_tcell	0.8915	G,G	C	0.26049	Nakabayashi K	21900946	1e-13	2805	ASN	1b,1f,2b,3a,3b,4,5,6	.	y	y	n
Height	chr9:86552205	rs7853377	chr9:86595070	rs296887	has-mir-7-1	promoter_tcell	0.7735	A,C	C	0.5	Lango Allen H	20881960	5e-08	5084	EUR	1b,1f,3a,5,6	.	y	y	y
Height	chr9:86552205	rs7853377	chr9:86595571	rs296889	has-mir-7-1	promoter_tcell	0.7665	A,G	G	0.5	Lango Allen H	20881960	5e-08	5084	EUR	1b,1f,3a,5,6	.	y	y	y
Height	chr9:86552205	rs7853377	chr9:86595498	rs296888	has-mir-7-1	promoter_tcell	0.7735	A,G	G	0.5	Lango Allen H	20881960	5e-08	5084	EUR	1b,1f,3a,5,6	.	y	y	y
Height	chr9:86552205	rs7853377	chr9:86594798	rs796004	has-mir-7-1	promoter_tcell	0.7735	A,C	C	0.5	Lango Allen H	20881960	5e-08	5084	EUR	1b,1f,3a,5,6	.	y	y	y
Height	chr9:96893945	rs1257763	chr9:96928460	.	hsa-let-7d	promoter_tcell	0.7364	G,C	G	0.0343008	Lango Allen H	20881960	1e-09	5118	EUR	.	.	y	n	n

## Sheet: Key
Category	Description
Index SNP, miRNA SNP	Usually an rsID, but sometimes ".", which means no rsID was listed in 1000G
miRNA category	Either hairpin (pre-miRNA) or promoter regions as determined from epigenomic analyses of human islets or human CD4+ T cells
MAF	Minor allele frequency
RegulomeDB annotation	1a-6 (1a is strongest evidence for transcriptional regulatory element and 6 is the weakest evidence
