# Supplementary material for: Prioritization of Genetic Variants in the microRNA Regulome as Functional Candidates in Genome-Wide Association Studies
Source: Hum Mutat. 2013 May 8;34(8):1049–56. doi: 10.1002/humu.22337 (PMC3807557; doi:10.1002/humu.22337)
Supplement: Supplementary file 2 [file humu0034-1049-sd2.xlsx]

## Sheet: Data
Disease / trait	Index SNP location	Index SNP	miRTS SNP location	miRTS SNP	miRNA	Target gene	Number of total predicted target sites for this miRNA in this gene's 3' UTR	Target site type	Conservation	Notes on target site	Multi-SNP target site	LD (r2)	Population	miRTS SNP minor allele	miRTS SNP MAF	GWAS first author	PubMed ID	P-value of genetic association	NHGRI catalog row ID	RegulomeDB annotation	Lymphocyte eQTL	GWAS LD block extends beyond 3' UTR?	GWAS LD block includes exonic variant?	GWAS LD block includes non-synonymous variant?
AB1-42 (Normal)	chr19:45395619	rs2075650	chr19:45392254	rs6857	miR-1587/3083/4505	PVRL2	3	7mer-m8	1	ref	ref	0.7681	EUR	T	0.149077	Han MR	20932310	3e-07	4879	1f,3a,4	.	y	y	n
AB1-42, Normal	chr19:45395619	rs2075650	chr19:45392254	rs6857	miR-320e	PVRL2	0	8mer-1a	alt	.	.	0.7681	EUR	T	0.149077	Han MR	20932310	3e-07	4879	1f,3a,4	.	y	y	n
AB1-42 (Normal)	chr19:45395619	rs2075650	chr19:45392254	rs6857	miR-3929/4419b/4478	PVRL2	1	7mer-1a	1	ref	ref	0.7681	EUR	T	0.149077	Han MR	20932310	3e-07	4879	1f,3a,4	.	y	y	n
AB1-42 (Normal)	chr19:45395619	rs2075650	chr19:45392254	rs6857	miR-645	PVRL2	1	7mer-m8	1	ref	ref	0.7681	EUR	T	0.149077	Han MR	20932310	3e-07	4879	1f,3a,4	.	y	y	n
Acenocoumarol maintenance dosage	chr10:96547463	rs12767583	chr10:96495284	rs1042192	miR-376abd/376b-3p	CYP2C18	0	7mer-m8	alt	.	.	0.9585	EUR	A	0.147757	Teichert M	19578179	3e-07	7450	3a,5,6	.	y	y	y
Acenocoumarol maintenance dosage	chr10:96547463	rs12767583	chr10:96495284	rs1042192	miR-3976	CYP2C18	0	7mer-m8	alt	.	.	0.9585	EUR	A	0.147757	Teichert M	19578179	3e-07	7450	3a,5,6	.	y	y	y
Activated partial thromboplastin time	chr4:187195551	rs1593	chr4:187179486	rs3087505	miR-3615	KLKB1	0	7mer-1a	alt	.	chr4:187179486,rs3087505,alt;chr4:187179484,.,alt	0.6088	EUR	A	0.0844327	Tang W	22703881	2e-18	566	5,6	.	y	n	n
Activated partial thromboplastin time	chr4:187195551	rs1593	chr4:187179486	rs3087505	miR-4711-3p	KLKB1	0	7mer-1a	alt	.	.	0.6088	EUR	A	0.0844327	Tang W	22703881	2e-18	566	5,6	.	y	n	n
Activated partial thromboplastin time	chr4:187195551	rs1593	chr4:187179486	rs3087505	miR-4711-3p	KLKB1	0	8mer-1a	alt	.	chr4:187179484,.,ref;chr4:187179486,rs3087505,alt	0.6088	EUR	A	0.0844327	Tang W	22703881	2e-18	566	5,6	.	y	n	n
Activated partial thromboplastin time	chr4:187195551	rs1593	chr4:187179486	rs3087505	miR-511	KLKB1	0	7mer-m8	alt	.	chr4:187179484,.,ref;chr4:187179486,rs3087505,alt	0.6088	EUR	A	0.0844327	Tang W	22703881	2e-18	566	5,6	.	y	n	n
Activated partial thromboplastin time	chr4:187195551	rs1593	chr4:187179486	rs3087505	miR-593	KLKB1	0	7mer-1a	alt	.	chr4:187179486,rs3087505,alt;chr4:187179484,.,alt	0.6088	EUR	A	0.0844327	Tang W	22703881	2e-18	566	5,6	.	y	n	n
Acute lymphoblastic leukemia (childhood)	chr19:44511389	rs2191566	chr19:44501929	rs11881151	miR-2313/3944-5p	ZNF155	1	8mer-1a	1	ref	ref	0.898	EUR	G	0.271768	Trevino LR	19684603	4e-07	7326	1f,2a,3a,5,6	ZNF155(+),ZNF284(+)	y	y	y
Acute lymphoblastic leukemia (childhood)	chr19:44511389	rs2191566	chr19:44501929	rs11881151	miR-3622b-5p	ZNF155	0	7mer-m8	alt	.	.	0.898	EUR	G	0.271768	Trevino LR	19684603	4e-07	7326	1f,2a,3a,5,6	ZNF155(+),ZNF284(+)	y	y	y
Acute lymphoblastic leukemia (childhood)	chr19:44511389	rs2191566	chr19:44502168	rs442220	miR-219-1-3p	ZNF155	1	7mer-m8	alt	.	.	0.8982	EUR	A	0.266491	Trevino LR	19684603	4e-07	7326	1f,2a,3a,5,6	ZNF155(+),ZNF284(+)	y	y	y
Acute lymphoblastic leukemia (childhood)	chr19:44511389	rs2191566	chr19:44502168	rs442220	miR-28-5p/708/1407/1653/3139	ZNF155	1	7mer-m8	1	ref	ref	0.8982	EUR	A	0.266491	Trevino LR	19684603	4e-07	7326	1f,2a,3a,5,6	ZNF155(+),ZNF284(+)	y	y	y
Acute lymphoblastic leukemia (childhood)	chr19:44511389	rs2191566	chr19:44502168	rs442220	miR-3160-3p	ZNF155	1	7mer-m8	1	ref	ref	0.8982	EUR	A	0.266491	Trevino LR	19684603	4e-07	7326	1f,2a,3a,5,6	ZNF155(+),ZNF284(+)	y	y	y
Acute lymphoblastic leukemia (childhood)	chr19:44511389	rs2191566	chr19:44502168	rs442220	miR-4433	ZNF155	2	8mer-1a	alt	strengthens a cons1 target site from 7mer-1a to 8mer-1a	.	0.8982	EUR	A	0.266491	Trevino LR	19684603	4e-07	7326	1f,2a,3a,5,6	ZNF155(+),ZNF284(+)	y	y	y
Acute lymphoblastic leukemia (childhood)	chr19:44511389	rs2191566	chr19:44502168	rs442220	miR-573/3533/3616-5p/3647-5p	ZNF155	2	8mer-1a	alt	strengthens a cons1 target site from 7mer-m8 to 8mer-1a	.	0.8982	EUR	A	0.266491	Trevino LR	19684603	4e-07	7326	1f,2a,3a,5,6	ZNF155(+),ZNF284(+)	y	y	y
Acute lymphoblastic leukemia (childhood)	chr19:44511389	rs2191566	chr19:44502184	rs377503	miR-1538/4745-3p	ZNF155	2	8mer-1a	alt	.	.	0.8737	EUR	G	0.261214	Trevino LR	19684603	4e-07	7326	1f,2a,3a,5,6	ZNF155(+),ZNF284(+)	y	y	y
Acute lymphoblastic leukemia (childhood)	chr19:44511389	rs2191566	chr19:44502184	rs377503	miR-328a/328b-3p	ZNF155	2	7mer-1a	alt	.	.	0.8737	EUR	G	0.261214	Trevino LR	19684603	4e-07	7326	1f,2a,3a,5,6	ZNF155(+),ZNF284(+)	y	y	y
Acute lymphoblastic leukemia (childhood)	chr19:44511389	rs2191566	chr19:44502184	rs377503	miR-3649	ZNF155	2	7mer-1a	1	ref	ref	0.8737	EUR	G	0.261214	Trevino LR	19684603	4e-07	7326	1f,2a,3a,5,6	ZNF155(+),ZNF284(+)	y	y	y
Acute lymphoblastic leukemia (childhood)	chr19:44511389	rs2191566	chr19:44502184	rs377503	miR-661	ZNF155	1	7mer-m8	1	ref	ref	0.8737	EUR	G	0.261214	Trevino LR	19684603	4e-07	7326	1f,2a,3a,5,6	ZNF155(+),ZNF284(+)	y	y	y
Acute lymphoblastic leukemia (childhood)	chr7:50466304	rs11978267	chr7:50469551	rs11552047	miR-4453/4538	IKZF1	1	7mer-m8	1	ref	ref	0.9816	EUR	C	0.5	Trevino LR	19684603	8e-11	7324	1f,2b,5	IKZF1(+/-)	y	n	n
Acute lymphoblastic leukemia (childhood)	chr7:50466304	rs11978267	chr7:50469551	rs11552047	miR-4775	IKZF1	1	7mer-1a	alt	.	chr7:50469551,rs11552047,alt;chr7:50469550,.,alt	0.9816	EUR	C	0.5	Trevino LR	19684603	8e-11	7324	1f,2b,5	IKZF1(+/-)	y	n	n
Acute lymphoblastic leukemia (childhood)	chr7:50466304	rs11978267	chr7:50469981	rs11980379	let-7/98/4458/4500	IKZF1	1	7mer-1a	1	ref	ref	0.9816	EUR	T	0.5	Trevino LR	19684603	8e-11	7324	1f,2b,5	IKZF1(+/-)	y	n	n
Acute lymphoblastic leukemia (childhood)	chr7:50466304	rs11978267	chr7:50469981	rs11980379	miR-202-3p	IKZF1	1	7mer-1a	1	ref	ref	0.9816	EUR	T	0.5	Trevino LR	19684603	8e-11	7324	1f,2b,5	IKZF1(+/-)	y	n	n
Acute lymphoblastic leukemia (childhood)	chr7:50466304	rs11978267	chr7:50470604	rs4132601	miR-1261	IKZF1	1	8mer-1a	1	ref	ref	0.9816	EUR	T	0.5	Trevino LR	19684603	8e-11	7324	1f,2b,5	IKZF1(+/-)	y	n	n
Acute lymphoblastic leukemia (childhood)	chr7:50466304	rs11978267	chr7:50470604	rs4132601	miR-3937	IKZF1	0	7mer-1a	alt	.	.	0.9816	EUR	T	0.5	Trevino LR	19684603	8e-11	7324	1f,2b,5	IKZF1(+/-)	y	n	n
Acute lymphoblastic leukemia (childhood)	chr7:50466304	rs11978267	chr7:50470604	rs4132601	miR-4772-5p	IKZF1	0	7mer-m8	alt	.	.	0.9816	EUR	T	0.5	Trevino LR	19684603	8e-11	7324	1f,2b,5	IKZF1(+/-)	y	n	n
Acute lymphoblastic leukemia (childhood)	chr7:50466304	rs11978267	chr7:50470604	rs4132601	miR-524-3p/525-3p	IKZF1	1	8mer-1a	1	ref	ref	0.9816	EUR	T	0.5	Trevino LR	19684603	8e-11	7324	1f,2b,5	IKZF1(+/-)	y	n	n
Acute lymphoblastic leukemia (childhood)	chr7:50466304	rs11978267	chr7:50471613	rs11980407	miR-433	IKZF1	0	7mer-m8	alt	.	.	0.9695	EUR	G	0.5	Trevino LR	19684603	8e-11	7324	1f,2b,5	IKZF1(+/-)	y	n	n
Acute lymphoblastic leukemia (childhood)	chr7:50466304	rs11978267	chr7:50472324	rs62445866	miR-202-3p	IKZF1	1	7mer-m8	alt	.	.	0.9633	EUR	G	0.5	Trevino LR	19684603	8e-11	7324	1f,2b,5	IKZF1(+/-)	y	n	n
Acute lymphoblastic leukemia (childhood)	chr7:50466304	rs11978267	chr7:50472324	rs62445866	miR-4781-3p	IKZF1	1	7mer-1a	alt	.	.	0.9633	EUR	G	0.5	Trevino LR	19684603	8e-11	7324	1f,2b,5	IKZF1(+/-)	y	n	n
Acute lymphoblastic leukemia (childhood)	chr7:50466304	rs11978267	chr7:50472324	rs62445866	miR-567	IKZF1	1	7mer-m8	alt	.	.	0.9633	EUR	G	0.5	Trevino LR	19684603	8e-11	7324	1f,2b,5	IKZF1(+/-)	y	n	n
Acute lymphoblastic leukemia (childhood)	chr7:50470604	rs4132601	chr7:50469551	rs11552047	miR-4453/4538	IKZF1	1	7mer-m8	1	ref	ref	1	EUR	C	0.5	Papaemmanuil E	19684604	1e-19	7319	1f,2b,5	IKZF1(+/-)	y	y	n
Acute lymphoblastic leukemia (childhood)	chr7:50470604	rs4132601	chr7:50469551	rs11552047	miR-4775	IKZF1	1	7mer-1a	alt	.	chr7:50469551,rs11552047,alt;chr7:50469550,.,alt	1	EUR	C	0.5	Papaemmanuil E	19684604	1e-19	7319	1f,2b,5	IKZF1(+/-)	y	y	n
Acute lymphoblastic leukemia (childhood)	chr7:50470604	rs4132601	chr7:50469981	rs11980379	let-7/98/4458/4500	IKZF1	1	7mer-1a	1	ref	ref	1	EUR	T	0.5	Papaemmanuil E	19684604	1e-19	7319	1f,2b,5	IKZF1(+/-)	y	y	n
Acute lymphoblastic leukemia (childhood)	chr7:50470604	rs4132601	chr7:50469981	rs11980379	miR-202-3p	IKZF1	1	7mer-1a	1	ref	ref	1	EUR	T	0.5	Papaemmanuil E	19684604	1e-19	7319	1f,2b,5	IKZF1(+/-)	y	y	n
Acute lymphoblastic leukemia (childhood)	chr7:50470604	rs4132601	chr7:50470604	rs4132601	miR-1261	IKZF1	1	8mer-1a	1	ref	ref	gwas	EUR	T	0.5	Papaemmanuil E	19684604	1e-19	7319	1f,2b,5	IKZF1(+/-)	y	y	n
Acute lymphoblastic leukemia (childhood)	chr7:50470604	rs4132601	chr7:50470604	rs4132601	miR-3937	IKZF1	0	7mer-1a	alt	.	.	gwas	EUR	T	0.5	Papaemmanuil E	19684604	1e-19	7319	1f,2b,5	IKZF1(+/-)	y	y	n
Acute lymphoblastic leukemia (childhood)	chr7:50470604	rs4132601	chr7:50470604	rs4132601	miR-4772-5p	IKZF1	0	7mer-m8	alt	.	.	gwas	EUR	T	0.5	Papaemmanuil E	19684604	1e-19	7319	1f,2b,5	IKZF1(+/-)	y	y	n
Acute lymphoblastic leukemia (childhood)	chr7:50470604	rs4132601	chr7:50470604	rs4132601	miR-524-3p/525-3p	IKZF1	1	8mer-1a	1	ref	ref	gwas	EUR	T	0.5	Papaemmanuil E	19684604	1e-19	7319	1f,2b,5	IKZF1(+/-)	y	y	n
Acute lymphoblastic leukemia (childhood)	chr7:50470604	rs4132601	chr7:50471613	rs11980407	miR-433	IKZF1	0	7mer-m8	alt	.	.	0.9876	EUR	G	0.5	Papaemmanuil E	19684604	1e-19	7319	1f,2b,5	IKZF1(+/-)	y	y	n
Acute lymphoblastic leukemia (childhood)	chr7:50470604	rs4132601	chr7:50472324	rs62445866	miR-202-3p	IKZF1	1	7mer-m8	alt	.	.	0.9814	EUR	G	0.5	Papaemmanuil E	19684604	1e-19	7319	1f,2b,5	IKZF1(+/-)	y	y	n
Acute lymphoblastic leukemia (childhood)	chr7:50470604	rs4132601	chr7:50472324	rs62445866	miR-4781-3p	IKZF1	1	7mer-1a	alt	.	.	0.9814	EUR	G	0.5	Papaemmanuil E	19684604	1e-19	7319	1f,2b,5	IKZF1(+/-)	y	y	n
Acute lymphoblastic leukemia (childhood)	chr7:50470604	rs4132601	chr7:50472324	rs62445866	miR-567	IKZF1	1	7mer-m8	alt	.	.	0.9814	EUR	G	0.5	Papaemmanuil E	19684604	1e-19	7319	1f,2b,5	IKZF1(+/-)	y	y	n
Adiponectin levels	chr12:123174743	rs601339	chr12:123186381	rs492699	miR-3072/4313	HCAR2	1	7mer-m8	1	ref	ref	0.6392	EUR	C	0.191293	Dastani Z	22479202	4e-06	1422	3a,4,5,6	.	y	n	n
Adiponectin levels	chr12:123174743	rs601339	chr12:123186381	rs492699	miR-361-3p	HCAR2	0	7mer-m8	alt	.	.	0.6392	EUR	C	0.191293	Dastani Z	22479202	4e-06	1422	3a,4,5,6	.	y	n	n
Adiponectin levels	chr12:123174743	rs601339	chr12:123186381	rs492699	miR-3925-3p	HCAR2	2	7mer-m8	1	ref	ref	0.6392	EUR	C	0.191293	Dastani Z	22479202	4e-06	1422	3a,4,5,6	.	y	n	n
Adiponectin levels	chr12:123174743	rs601339	chr12:123186458	rs582856	miR-614	HCAR2	0	7mer-m8	alt	.	.	0.8438	EUR	C	0.127968	Dastani Z	22479202	4e-06	1422	3a,4,5,6	.	y	n	n
Adiponectin levels	chr12:123174743	rs601339	chr12:123186539	rs582452	miR-4326	HCAR2	0	8mer-1a	alt	.	.	0.9262	EUR	G	0.138522	Dastani Z	22479202	4e-06	1422	3a,4,5,6	.	y	n	n
Adiponectin levels	chr12:123174743	rs601339	chr12:123199410	.	miR-3622a-5p	HCAR3	1	7mer-m8	1	ref	ref	0.6183	EUR	A	0.151715	Dastani Z	22479202	4e-06	1422	3a,4,5,6	.	y	n	n
Adiponectin levels	chr17:7118322	rs507506	chr17:7093466	rs13331	miR-1268/1268b	DLG4	0	7mer-m8	alt	.	.	0.643	EUR	G	0.5	Dastani Z	22479202	2e-06	1425	1f,2b,5	KCTD11(-),ACAP1(+),C17orf81(+),ACADVL(-),CTDNEP1(+)	y	y	n
Adiponectin levels	chr17:7118322	rs507506	chr17:7093466	rs13331	miR-1777a/2327/2433/4488/4697-5p	DLG4	3	8mer-1a	alt	strengthens a cons2 target site from 7mer-1a to 8mer-1a	.	0.643	EUR	G	0.5	Dastani Z	22479202	2e-06	1425	1f,2b,5	KCTD11(-),ACAP1(+),C17orf81(+),ACADVL(-),CTDNEP1(+)	y	y	n
Adiponectin levels	chr17:7118322	rs507506	chr17:7093466	rs13331	miR-3911	DLG4	1	7mer-m8	alt	.	.	0.643	EUR	G	0.5	Dastani Z	22479202	2e-06	1425	1f,2b,5	KCTD11(-),ACAP1(+),C17orf81(+),ACADVL(-),CTDNEP1(+)	y	y	n
Adiponectin levels	chr17:7118322	rs507506	chr17:7093466	rs13331	miR-4253	DLG4	1	7mer-m8	1	ref	ref	0.643	EUR	G	0.5	Dastani Z	22479202	2e-06	1425	1f,2b,5	KCTD11(-),ACAP1(+),C17orf81(+),ACADVL(-),CTDNEP1(+)	y	y	n
Adiponectin levels	chr17:7118322	rs507506	chr17:7093466	rs13331	miR-4491/4657	DLG4	1	7mer-m8	1	ref	ref	0.643	EUR	G	0.5	Dastani Z	22479202	2e-06	1425	1f,2b,5	KCTD11(-),ACAP1(+),C17orf81(+),ACADVL(-),CTDNEP1(+)	y	y	n
Adiponectin levels	chr3:186573705	rs6773957	chr3:186573705	rs6773957	miR-4681	ADIPOQ	0	7mer-1a	alt	.	chr3:186573705,rs6773957,alt;chr3:186573703,.,ref	gwas	EUR	G	0.5	Ling H	19165155	5e-08	8026	6	.	y	n	n
Adiponectin levels	chr3:186573705	rs6773957	chr3:186573705	rs6773957	miR-4712-3p	ADIPOQ	0	7mer-1a	alt	.	chr3:186573703,.,alt;chr3:186573705,rs6773957,ref	gwas	EUR	G	0.5	Ling H	19165155	5e-08	8026	6	.	y	n	n
Adiponectin levels	chr3:186573705	rs6773957	chr3:186574183	rs1063538	miR-4643	ADIPOQ	1	8mer-1a	alt	strengthens a cons1 target site from 7mer-1a to 8mer-1a	.	1	EUR	C	0.5	Ling H	19165155	5e-08	8026	6	.	y	n	n
Adiponectin levels	chr3:186573705	rs6773957	chr3:186574183	rs1063538	miR-4789-3p	ADIPOQ	1	8mer-1a	1	ref	ref	1	EUR	C	0.5	Ling H	19165155	5e-08	8026	6	.	y	n	n
Adiponectin levels	chr3:186573705	rs6773957	chr3:186574486	rs4686804	miR-3532/4443	ADIPOQ	2	7mer-m8	1	ref	ref	0.7748	EUR	A	0.5	Ling H	19165155	5e-08	8026	6	.	y	n	n
Adiponectin levels	chr3:186573705	rs6773957	chr3:186574486	rs4686804	miR-3689d	ADIPOQ	1	8mer-1a	alt	.	.	0.7748	EUR	A	0.5	Ling H	19165155	5e-08	8026	6	.	y	n	n
Adiponectin levels	chr3:186573705	rs6773957	chr3:186574486	rs4686804	miR-650/650abc/3612	ADIPOQ	2	7mer-1a	1	ref	ref	0.7748	EUR	A	0.5	Ling H	19165155	5e-08	8026	6	.	y	n	n
Adiponectin levels	chr3:186573705	rs6773957	chr3:186574486	rs4686804	miR-654-5p/541	ADIPOQ	1	7mer-m8	alt	.	.	0.7748	EUR	A	0.5	Ling H	19165155	5e-08	8026	6	.	y	n	n
Adiponectin levels	chr3:52622086	rs2590838	chr3:52728804	rs6976	miR-1260/1260b/1391	GLT8D1	1	7mer-1a	3	ref	ref	0.6232	EUR	T	0.423483	Dastani Z	22479202	2e-13	1418	1b,1c,1d,1f,2b,3a,5,6	STAB1(+/-),GRM2(-),ITIH4(+),WDR82(+),NEK4(+),PPM1M(-),TMEM110(+),GLYCTK(-)	y	y	y
Adiponectin levels	chr3:52622086	rs2590838	chr3:52728804	rs6976	miR-188-3p	GLT8D1	1	7mer-1a	3	ref	ref	0.6232	EUR	T	0.423483	Dastani Z	22479202	2e-13	1418	1b,1c,1d,1f,2b,3a,5,6	STAB1(+/-),GRM2(-),ITIH4(+),WDR82(+),NEK4(+),PPM1M(-),TMEM110(+),GLYCTK(-)	y	y	y
Adiponectin levels	chr3:52622086	rs2590838	chr3:52728804	rs6976	miR-3156-3p	GLT8D1	1	7mer-1a	3	ref	ref	0.6232	EUR	T	0.423483	Dastani Z	22479202	2e-13	1418	1b,1c,1d,1f,2b,3a,5,6	STAB1(+/-),GRM2(-),ITIH4(+),WDR82(+),NEK4(+),PPM1M(-),TMEM110(+),GLYCTK(-)	y	y	y
Adiponectin levels	chr3:52622086	rs2590838	chr3:52728804	rs6976	miR-662	GLT8D1	1	7mer-1a	1	ref	ref	0.6232	EUR	T	0.423483	Dastani Z	22479202	2e-13	1418	1b,1c,1d,1f,2b,3a,5,6	STAB1(+/-),GRM2(-),ITIH4(+),WDR82(+),NEK4(+),PPM1M(-),TMEM110(+),GLYCTK(-)	y	y	y
Adiponectin levels	chr3:52622086	rs2590838	chr3:52745087	rs11235	miR-2113	NEK4	1	7mer-m8	alt	.	.	0.7458	EUR	T	0.5	Dastani Z	22479202	2e-13	1418	1b,1c,1d,1f,2b,3a,5,6	STAB1(+/-),GRM2(-),ITIH4(+),WDR82(+),NEK4(+),PPM1M(-),TMEM110(+),GLYCTK(-)	y	y	y
Adiponectin levels	chr3:52622086	rs2590838	chr3:52745087	rs11235	miR-218/218a	NEK4	0	8mer-1a	alt	.	.	0.7458	EUR	T	0.5	Dastani Z	22479202	2e-13	1418	1b,1c,1d,1f,2b,3a,5,6	STAB1(+/-),GRM2(-),ITIH4(+),WDR82(+),NEK4(+),PPM1M(-),TMEM110(+),GLYCTK(-)	y	y	y
Adiponectin levels	chr3:52622086	rs2590838	chr3:52745087	rs11235	miR-3658	NEK4	1	8mer-1a	2	ref	ref	0.7458	EUR	T	0.5	Dastani Z	22479202	2e-13	1418	1b,1c,1d,1f,2b,3a,5,6	STAB1(+/-),GRM2(-),ITIH4(+),WDR82(+),NEK4(+),PPM1M(-),TMEM110(+),GLYCTK(-)	y	y	y
Adiponectin levels	chr3:52622086	rs2590838	chr3:52745087	rs11235	miR-4720-3p	NEK4	1	8mer-1a	alt	.	.	0.7458	EUR	T	0.5	Dastani Z	22479202	2e-13	1418	1b,1c,1d,1f,2b,3a,5,6	STAB1(+/-),GRM2(-),ITIH4(+),WDR82(+),NEK4(+),PPM1M(-),TMEM110(+),GLYCTK(-)	y	y	y
Adiponectin levels	chr3:52622086	rs2590838	chr3:52745087	rs11235	miR-4804-3p	NEK4	1	7mer-1a	alt	.	.	0.7458	EUR	T	0.5	Dastani Z	22479202	2e-13	1418	1b,1c,1d,1f,2b,3a,5,6	STAB1(+/-),GRM2(-),ITIH4(+),WDR82(+),NEK4(+),PPM1M(-),TMEM110(+),GLYCTK(-)	y	y	y
Adiponectin levels	chr3:52622086	rs2590838	chr3:52745087	rs11235	miR-592/599	NEK4	1	7mer-1a	1	ref	ref	0.7458	EUR	T	0.5	Dastani Z	22479202	2e-13	1418	1b,1c,1d,1f,2b,3a,5,6	STAB1(+/-),GRM2(-),ITIH4(+),WDR82(+),NEK4(+),PPM1M(-),TMEM110(+),GLYCTK(-)	y	y	y
Adiponectin levels	chr3:52622086	rs2590838	chr3:52745087	rs11235	miR-636	NEK4	0	7mer-1a	alt	.	.	0.7458	EUR	T	0.5	Dastani Z	22479202	2e-13	1418	1b,1c,1d,1f,2b,3a,5,6	STAB1(+/-),GRM2(-),ITIH4(+),WDR82(+),NEK4(+),PPM1M(-),TMEM110(+),GLYCTK(-)	y	y	y
Adiponectin levels	chr3:52720080	rs1108842	chr3:52728804	rs6976	miR-1260/1260b/1391	GLT8D1	1	7mer-1a	3	ref	ref	0.6609	EUR	T	0.423483	Dastani Z	22479202	1e-13	1408	1b,1c,1d,1f,2b,3a,5,6	STAB1(+/-),GRM2(-),ITIH4(+),WDR82(+),NEK4(+),PPM1M(-),TMEM110(+),GLYCTK(-)	y	y	y
Adiponectin levels	chr3:52720080	rs1108842	chr3:52728804	rs6976	miR-188-3p	GLT8D1	1	7mer-1a	3	ref	ref	0.6609	EUR	T	0.423483	Dastani Z	22479202	1e-13	1408	1b,1c,1d,1f,2b,3a,5,6	STAB1(+/-),GRM2(-),ITIH4(+),WDR82(+),NEK4(+),PPM1M(-),TMEM110(+),GLYCTK(-)	y	y	y
Adiponectin levels	chr3:52720080	rs1108842	chr3:52728804	rs6976	miR-3156-3p	GLT8D1	1	7mer-1a	3	ref	ref	0.6609	EUR	T	0.423483	Dastani Z	22479202	1e-13	1408	1b,1c,1d,1f,2b,3a,5,6	STAB1(+/-),GRM2(-),ITIH4(+),WDR82(+),NEK4(+),PPM1M(-),TMEM110(+),GLYCTK(-)	y	y	y
Adiponectin levels	chr3:52720080	rs1108842	chr3:52728804	rs6976	miR-662	GLT8D1	1	7mer-1a	1	ref	ref	0.6609	EUR	T	0.423483	Dastani Z	22479202	1e-13	1408	1b,1c,1d,1f,2b,3a,5,6	STAB1(+/-),GRM2(-),ITIH4(+),WDR82(+),NEK4(+),PPM1M(-),TMEM110(+),GLYCTK(-)	y	y	y
Adiponectin levels	chr3:52720080	rs1108842	chr3:52745087	rs11235	miR-2113	NEK4	1	7mer-m8	alt	.	.	0.7696	EUR	T	0.5	Dastani Z	22479202	1e-13	1408	1b,1c,1d,1f,2b,3a,5,6	STAB1(+/-),GRM2(-),ITIH4(+),WDR82(+),NEK4(+),PPM1M(-),TMEM110(+),GLYCTK(-)	y	y	y
Adiponectin levels	chr3:52720080	rs1108842	chr3:52745087	rs11235	miR-218/218a	NEK4	0	8mer-1a	alt	.	.	0.7696	EUR	T	0.5	Dastani Z	22479202	1e-13	1408	1b,1c,1d,1f,2b,3a,5,6	STAB1(+/-),GRM2(-),ITIH4(+),WDR82(+),NEK4(+),PPM1M(-),TMEM110(+),GLYCTK(-)	y	y	y
Adiponectin levels	chr3:52720080	rs1108842	chr3:52745087	rs11235	miR-3658	NEK4	1	8mer-1a	2	ref	ref	0.7696	EUR	T	0.5	Dastani Z	22479202	1e-13	1408	1b,1c,1d,1f,2b,3a,5,6	STAB1(+/-),GRM2(-),ITIH4(+),WDR82(+),NEK4(+),PPM1M(-),TMEM110(+),GLYCTK(-)	y	y	y
Adiponectin levels	chr3:52720080	rs1108842	chr3:52745087	rs11235	miR-4720-3p	NEK4	1	8mer-1a	alt	.	.	0.7696	EUR	T	0.5	Dastani Z	22479202	1e-13	1408	1b,1c,1d,1f,2b,3a,5,6	STAB1(+/-),GRM2(-),ITIH4(+),WDR82(+),NEK4(+),PPM1M(-),TMEM110(+),GLYCTK(-)	y	y	y
Adiponectin levels	chr3:52720080	rs1108842	chr3:52745087	rs11235	miR-4804-3p	NEK4	1	7mer-1a	alt	.	.	0.7696	EUR	T	0.5	Dastani Z	22479202	1e-13	1408	1b,1c,1d,1f,2b,3a,5,6	STAB1(+/-),GRM2(-),ITIH4(+),WDR82(+),NEK4(+),PPM1M(-),TMEM110(+),GLYCTK(-)	y	y	y
Adiponectin levels	chr3:52720080	rs1108842	chr3:52745087	rs11235	miR-592/599	NEK4	1	7mer-1a	1	ref	ref	0.7696	EUR	T	0.5	Dastani Z	22479202	1e-13	1408	1b,1c,1d,1f,2b,3a,5,6	STAB1(+/-),GRM2(-),ITIH4(+),WDR82(+),NEK4(+),PPM1M(-),TMEM110(+),GLYCTK(-)	y	y	y
Adiponectin levels	chr3:52720080	rs1108842	chr3:52745087	rs11235	miR-636	NEK4	0	7mer-1a	alt	.	.	0.7696	EUR	T	0.5	Dastani Z	22479202	1e-13	1408	1b,1c,1d,1f,2b,3a,5,6	STAB1(+/-),GRM2(-),ITIH4(+),WDR82(+),NEK4(+),PPM1M(-),TMEM110(+),GLYCTK(-)	y	y	y
Adiposity (TAT)	chr2:238672425	rs11680012	chr2:238672938	rs56151225	miR-1283	LRRFIP1	1	7mer-1a	1	ref	ref	1	EUR	C	0.0382586	Plourde M	22739583	4e-06	526	2b,5,6	LRRFIP1(+)	y	y	y
Adiposity, TAT	chr2:238672425	rs11680012	chr2:238672938	rs56151225	miR-139-5p	LRRFIP1	0	7mer-1a	alt	.	.	1	EUR	C	0.0382586	Plourde M	22739583	4e-06	526	2b,5,6	LRRFIP1(+)	y	y	y
Adiposity, TAT	chr2:238672425	rs11680012	chr2:238672938	rs56151225	miR-552/3097-5p	LRRFIP1	1	7mer-1a	alt	.	.	1	EUR	C	0.0382586	Plourde M	22739583	4e-06	526	2b,5,6	LRRFIP1(+)	y	y	y
Adiposity (TAT)	chr2:238672425	rs11680012	chr2:238672938	rs56151225	miR-802	LRRFIP1	1	7mer-m8	1	ref	ref	1	EUR	C	0.0382586	Plourde M	22739583	4e-06	526	2b,5,6	LRRFIP1(+)	y	y	y
Adiposity, TAT	chr2:238672425	rs11680012	chr2:238673302	rs55874185	miR-3140-3p	LRRFIP1	0	7mer-1a	alt	.	.	0.7752	EUR	A	0.0488127	Plourde M	22739583	4e-06	526	2b,5,6	LRRFIP1(+)	y	y	y
Adiposity (WC)	chr1:235600129	rs6429082	chr1:235611285	rs6429095	miR-1275/4665-5p	B3GALNT2	2	7mer-1a	1	ref	ref	0.602	EUR	G	0.5	Lindgren CM	19557161	3e-07	7492	1b,1f,2b,3a,5,6	GGPS1(+),B3GALNT2(-),TBCE(-)	y	n	n
Adiposity, WC	chr1:235600129	rs6429082	chr1:235611285	rs6429095	miR-2127/4728-5p	B3GALNT2	0	7mer-1a	alt	.	chr1:235611287,.,alt;chr1:235611285,rs6429095,ref	0.602	EUR	G	0.5	Lindgren CM	19557161	3e-07	7492	1b,1f,2b,3a,5,6	GGPS1(+),B3GALNT2(-),TBCE(-)	y	n	n
Adiposity, WC	chr1:235600129	rs6429082	chr1:235611285	rs6429095	miR-30b-3p/3689c/3689a-3p	B3GALNT2	0	8mer-1a	alt	.	chr1:235611287,.,alt;chr1:235611285,rs6429095,ref	0.602	EUR	G	0.5	Lindgren CM	19557161	3e-07	7492	1b,1f,2b,3a,5,6	GGPS1(+),B3GALNT2(-),TBCE(-)	y	n	n
Adiposity, WC	chr1:235600129	rs6429082	chr1:235611285	rs6429095	miR-3122/3913-5p	B3GALNT2	1	7mer-1a	alt	.	chr1:235611287,.,alt;chr1:235611285,rs6429095,ref	0.602	EUR	G	0.5	Lindgren CM	19557161	3e-07	7492	1b,1f,2b,3a,5,6	GGPS1(+),B3GALNT2(-),TBCE(-)	y	n	n
Adiposity (WC)	chr1:235600129	rs6429082	chr1:235611285	rs6429095	miR-4260/5120	B3GALNT2	1	7mer-1a	1	ref	ref	0.602	EUR	G	0.5	Lindgren CM	19557161	3e-07	7492	1b,1f,2b,3a,5,6	GGPS1(+),B3GALNT2(-),TBCE(-)	y	n	n
Adiposity, WC	chr1:235600129	rs6429082	chr1:235611285	rs6429095	miR-450a/451a	B3GALNT2	0	7mer-m8	alt	.	chr1:235611287,.,alt;chr1:235611285,rs6429095,alt	0.602	EUR	G	0.5	Lindgren CM	19557161	3e-07	7492	1b,1f,2b,3a,5,6	GGPS1(+),B3GALNT2(-),TBCE(-)	y	n	n
Adiposity, WC	chr1:235600129	rs6429082	chr1:235611285	rs6429095	miR-4706/4749-5p	B3GALNT2	0	7mer-1a	alt	.	chr1:235611285,rs6429095,alt;chr1:235611287,.,ref	0.602	EUR	G	0.5	Lindgren CM	19557161	3e-07	7492	1b,1f,2b,3a,5,6	GGPS1(+),B3GALNT2(-),TBCE(-)	y	n	n
Adiposity, WC	chr1:235600129	rs6429082	chr1:235611285	rs6429095	miR-4737	B3GALNT2	0	8mer-1a	alt	.	chr1:235611287,.,alt;chr1:235611285,rs6429095,alt	0.602	EUR	G	0.5	Lindgren CM	19557161	3e-07	7492	1b,1f,2b,3a,5,6	GGPS1(+),B3GALNT2(-),TBCE(-)	y	n	n
Adiposity, WC	chr1:235600129	rs6429082	chr1:235611285	rs6429095	miR-744/1716	B3GALNT2	0	8mer-1a	alt	.	chr1:235611285,rs6429095,alt;chr1:235611287,.,ref	0.602	EUR	G	0.5	Lindgren CM	19557161	3e-07	7492	1b,1f,2b,3a,5,6	GGPS1(+),B3GALNT2(-),TBCE(-)	y	n	n
Adiposity, WC	chr1:235600129	rs6429082	chr1:235612320	rs704705	miR-582-5p	B3GALNT2	1	8mer-1a	alt	.	.	0.6515	EUR	T	0.5	Lindgren CM	19557161	3e-07	7492	1b,1f,2b,3a,5,6	GGPS1(+),B3GALNT2(-),TBCE(-)	y	n	n
Adiposity, WC	chr6:50803050	rs987237	chr6:50813729	rs62405437	miR-1225-5p	TFAP2B	0	7mer-1a	alt	.	.	0.9676	EUR	C	0.200528	Lindgren CM	19557161	2e-11	7494	2b,3a,5,6	.	y	n	n
Adiposity (WC)	chr6:50803050	rs987237	chr6:50813729	rs62405437	miR-1261	TFAP2B	1	7mer-1a	1	ref	ref	0.9676	EUR	C	0.200528	Lindgren CM	19557161	2e-11	7494	2b,3a,5,6	.	y	n	n
Adiposity (WC)	chr6:50803050	rs987237	chr6:50813729	rs62405437	miR-3145-3p	TFAP2B	2	7mer-m8	1	ref	ref	0.9676	EUR	C	0.200528	Lindgren CM	19557161	2e-11	7494	2b,3a,5,6	.	y	n	n
Adiposity, WC	chr6:50803050	rs987237	chr6:50813729	rs62405437	miR-3189-3p	TFAP2B	2	8mer-1a	alt	strengthens a cons2 target site from 7mer-1a to 8mer-1a	.	0.9676	EUR	C	0.200528	Lindgren CM	19557161	2e-11	7494	2b,3a,5,6	.	y	n	n
Adiposity (WC)	chr6:50803050	rs987237	chr6:50813729	rs62405437	miR-3201/4791	TFAP2B	2	7mer-1a	1	ref	ref	0.9676	EUR	C	0.200528	Lindgren CM	19557161	2e-11	7494	2b,3a,5,6	.	y	n	n
Age-related macular degeneration	chr19:45395619	rs2075650	chr19:45392254	rs6857	miR-1587/3083/4505	PVRL2	3	7mer-m8	1	ref	ref	0.7681	EUR	T	0.149077	Cipriani V	22694956	8e-08	571	1f,3a,4	.	y	y	n
Age-related macular degeneration	chr19:45395619	rs2075650	chr19:45392254	rs6857	miR-320e	PVRL2	0	8mer-1a	alt	.	.	0.7681	EUR	T	0.149077	Cipriani V	22694956	8e-08	571	1f,3a,4	.	y	y	n
Age-related macular degeneration	chr19:45395619	rs2075650	chr19:45392254	rs6857	miR-3929/4419b/4478	PVRL2	1	7mer-1a	1	ref	ref	0.7681	EUR	T	0.149077	Cipriani V	22694956	8e-08	571	1f,3a,4	.	y	y	n
Age-related macular degeneration	chr19:45395619	rs2075650	chr19:45392254	rs6857	miR-645	PVRL2	1	7mer-m8	1	ref	ref	0.7681	EUR	T	0.149077	Cipriani V	22694956	8e-08	571	1f,3a,4	.	y	y	n
Age-related macular degeneration	chr6:31903804	rs9332739	chr6:31919830	rs4151672	miR-188-3p	CFB	0	7mer-m8	alt	.	.	1	EUR	T	0.0527704	Yu Y	21665990	2e-23	3469	3a,4,5,6	.	y	y	y
Age-related macular degeneration	chr6:31903804	rs9332739	chr6:31919830	rs4151672	miR-662	CFB	1	7mer-1a	1	ref	ref	1	EUR	T	0.0527704	Yu Y	21665990	2e-23	3469	3a,4,5,6	.	y	y	y
Age-related macular degeneration	chr6:31914180	rs641153	chr6:31919917	rs522162	miR-4716-5p	RDBP	1	7mer-m8	1	ref	ref	0.9678	EUR	T	0.5	Neale BM	20385826	2e-20	6240	1f,2b,5,6	HLA-DRB5(-),HLA-DQB1(+),PSMB9(+),TAP2(+),MICA(+),HLA-DQA1(+),SKIV2L(+),SLC44A4(-)	y	y	y
Age-related macular degeneration	chr6:31914180	rs641153	chr6:31919917	rs522162	miR-4716-5p	RDBP	1	7mer-m8	1	ref	ref	0.9678	EUR	T	0.5	Yu Y	21665990	6e-31	3471	1f,2b,5,6	HLA-DRB5(-),HLA-DQB1(+),PSMB9(+),TAP2(+),MICA(+),HLA-DQA1(+),SKIV2L(+),SLC44A4(-)	y	y	y
Age-related macular degeneration	chr6:31914180	rs641153	chr6:31919956	rs760070	miR-4484	RDBP	0	7mer-1a	alt	.	chr6:31919951,.,ref;chr6:31919956,rs760070,alt	0.9678	EUR	T	0.5	Neale BM	20385826	2e-20	6240	1f,2b,5,6	HLA-DRB5(-),HLA-DQB1(+),PSMB9(+),TAP2(+),MICA(+),HLA-DQA1(+),SKIV2L(+),SLC44A4(-)	y	y	y
Age-related macular degeneration	chr6:31914180	rs641153	chr6:31919956	rs760070	miR-4484	RDBP	0	7mer-1a	alt	.	chr6:31919951,.,ref;chr6:31919956,rs760070,alt	0.9678	EUR	T	0.5	Yu Y	21665990	6e-31	3471	1f,2b,5,6	HLA-DRB5(-),HLA-DQB1(+),PSMB9(+),TAP2(+),MICA(+),HLA-DQA1(+),SKIV2L(+),SLC44A4(-)	y	y	y
Age-related macular degeneration	chr6:31914180	rs641153	chr6:31919956	rs760070	miR-4493	RDBP	0	7mer-1a	alt	.	chr6:31919951,.,alt;chr6:31919956,rs760070,alt	0.9678	EUR	T	0.5	Neale BM	20385826	2e-20	6240	1f,2b,5,6	HLA-DRB5(-),HLA-DQB1(+),PSMB9(+),TAP2(+),MICA(+),HLA-DQA1(+),SKIV2L(+),SLC44A4(-)	y	y	y
Age-related macular degeneration	chr6:31914180	rs641153	chr6:31919956	rs760070	miR-4493	RDBP	0	7mer-1a	alt	.	chr6:31919951,.,alt;chr6:31919956,rs760070,alt	0.9678	EUR	T	0.5	Yu Y	21665990	6e-31	3471	1f,2b,5,6	HLA-DRB5(-),HLA-DQB1(+),PSMB9(+),TAP2(+),MICA(+),HLA-DQA1(+),SKIV2L(+),SLC44A4(-)	y	y	y
Age-related macular degeneration	chr6:31914180	rs641153	chr6:31919956	rs760070	miR-4804-3p	RDBP	0	7mer-m8	alt	.	.	0.9678	EUR	T	0.5	Neale BM	20385826	2e-20	6240	1f,2b,5,6	HLA-DRB5(-),HLA-DQB1(+),PSMB9(+),TAP2(+),MICA(+),HLA-DQA1(+),SKIV2L(+),SLC44A4(-)	y	y	y
Age-related macular degeneration	chr6:31914180	rs641153	chr6:31919956	rs760070	miR-4804-3p	RDBP	0	7mer-m8	alt	.	.	0.9678	EUR	T	0.5	Yu Y	21665990	6e-31	3471	1f,2b,5,6	HLA-DRB5(-),HLA-DQB1(+),PSMB9(+),TAP2(+),MICA(+),HLA-DQA1(+),SKIV2L(+),SLC44A4(-)	y	y	y
Age-related macular degeneration	chr6:31914180	rs641153	chr6:31919956	rs760070	miR-493/493b	RDBP	0	7mer-1a	alt	.	chr6:31919951,.,alt;chr6:31919956,rs760070,ref	0.9678	EUR	T	0.5	Neale BM	20385826	2e-20	6240	1f,2b,5,6	HLA-DRB5(-),HLA-DQB1(+),PSMB9(+),TAP2(+),MICA(+),HLA-DQA1(+),SKIV2L(+),SLC44A4(-)	y	y	y
Age-related macular degeneration	chr6:31914180	rs641153	chr6:31919956	rs760070	miR-493/493b	RDBP	0	7mer-1a	alt	.	chr6:31919951,.,alt;chr6:31919956,rs760070,ref	0.9678	EUR	T	0.5	Yu Y	21665990	6e-31	3471	1f,2b,5,6	HLA-DRB5(-),HLA-DQB1(+),PSMB9(+),TAP2(+),MICA(+),HLA-DQA1(+),SKIV2L(+),SLC44A4(-)	y	y	y
Age-related macular degeneration	chr6:31914180	rs641153	chr6:31919956	rs760070	miR-548an	RDBP	0	7mer-1a	alt	.	chr6:31919951,.,ref;chr6:31919956,rs760070,alt	0.9678	EUR	T	0.5	Neale BM	20385826	2e-20	6240	1f,2b,5,6	HLA-DRB5(-),HLA-DQB1(+),PSMB9(+),TAP2(+),MICA(+),HLA-DQA1(+),SKIV2L(+),SLC44A4(-)	y	y	y
Age-related macular degeneration	chr6:31914180	rs641153	chr6:31919956	rs760070	miR-548an	RDBP	0	7mer-1a	alt	.	chr6:31919951,.,ref;chr6:31919956,rs760070,alt	0.9678	EUR	T	0.5	Yu Y	21665990	6e-31	3471	1f,2b,5,6	HLA-DRB5(-),HLA-DQB1(+),PSMB9(+),TAP2(+),MICA(+),HLA-DQA1(+),SKIV2L(+),SLC44A4(-)	y	y	y
Age-related macular degeneration	chr6:31914180	rs641153	chr6:31919956	rs760070	miR-548m	RDBP	1	7mer-1a	1	ref	ref	0.9678	EUR	T	0.5	Neale BM	20385826	2e-20	6240	1f,2b,5,6	HLA-DRB5(-),HLA-DQB1(+),PSMB9(+),TAP2(+),MICA(+),HLA-DQA1(+),SKIV2L(+),SLC44A4(-)	y	y	y
Age-related macular degeneration	chr6:31914180	rs641153	chr6:31919956	rs760070	miR-548m	RDBP	1	7mer-1a	1	ref	ref	0.9678	EUR	T	0.5	Yu Y	21665990	6e-31	3471	1f,2b,5,6	HLA-DRB5(-),HLA-DQB1(+),PSMB9(+),TAP2(+),MICA(+),HLA-DQA1(+),SKIV2L(+),SLC44A4(-)	y	y	y
Age-related macular degeneration	chr6:31916951	rs541862	chr6:31919917	rs522162	miR-4716-5p	RDBP	1	7mer-m8	1	ref	ref	1	EUR	T	0.5	Cipriani V	22694956	9e-17	572	1f,2b,5,6	HLA-DRB5(-),HLA-DQB1(+),PSMB9(+),TAP2(+),MICA(+),HLA-DQA1(+),SKIV2L(+),SLC44A4(-)	y	y	y
Age-related macular degeneration	chr6:31916951	rs541862	chr6:31919956	rs760070	miR-4484	RDBP	0	7mer-1a	alt	.	chr6:31919951,.,ref;chr6:31919956,rs760070,alt	1	EUR	T	0.5	Cipriani V	22694956	9e-17	572	1f,2b,5,6	HLA-DRB5(-),HLA-DQB1(+),PSMB9(+),TAP2(+),MICA(+),HLA-DQA1(+),SKIV2L(+),SLC44A4(-)	y	y	y
Age-related macular degeneration	chr6:31916951	rs541862	chr6:31919956	rs760070	miR-4493	RDBP	0	7mer-1a	alt	.	chr6:31919951,.,alt;chr6:31919956,rs760070,alt	1	EUR	T	0.5	Cipriani V	22694956	9e-17	572	1f,2b,5,6	HLA-DRB5(-),HLA-DQB1(+),PSMB9(+),TAP2(+),MICA(+),HLA-DQA1(+),SKIV2L(+),SLC44A4(-)	y	y	y
Age-related macular degeneration	chr6:31916951	rs541862	chr6:31919956	rs760070	miR-4804-3p	RDBP	0	7mer-m8	alt	.	.	1	EUR	T	0.5	Cipriani V	22694956	9e-17	572	1f,2b,5,6	HLA-DRB5(-),HLA-DQB1(+),PSMB9(+),TAP2(+),MICA(+),HLA-DQA1(+),SKIV2L(+),SLC44A4(-)	y	y	y
Age-related macular degeneration	chr6:31916951	rs541862	chr6:31919956	rs760070	miR-493/493b	RDBP	0	7mer-1a	alt	.	chr6:31919951,.,alt;chr6:31919956,rs760070,ref	1	EUR	T	0.5	Cipriani V	22694956	9e-17	572	1f,2b,5,6	HLA-DRB5(-),HLA-DQB1(+),PSMB9(+),TAP2(+),MICA(+),HLA-DQA1(+),SKIV2L(+),SLC44A4(-)	y	y	y
Age-related macular degeneration	chr6:31916951	rs541862	chr6:31919956	rs760070	miR-548an	RDBP	0	7mer-1a	alt	.	chr6:31919951,.,ref;chr6:31919956,rs760070,alt	1	EUR	T	0.5	Cipriani V	22694956	9e-17	572	1f,2b,5,6	HLA-DRB5(-),HLA-DQB1(+),PSMB9(+),TAP2(+),MICA(+),HLA-DQA1(+),SKIV2L(+),SLC44A4(-)	y	y	y
Age-related macular degeneration	chr6:31916951	rs541862	chr6:31919956	rs760070	miR-548m	RDBP	1	7mer-1a	1	ref	ref	1	EUR	T	0.5	Cipriani V	22694956	9e-17	572	1f,2b,5,6	HLA-DRB5(-),HLA-DQB1(+),PSMB9(+),TAP2(+),MICA(+),HLA-DQA1(+),SKIV2L(+),SLC44A4(-)	y	y	y
Age-related macular degeneration (CNV)	chr6:31903804	rs9332739	chr6:31919830	rs4151672	miR-188-3p	CFB	0	7mer-m8	alt	.	.	1	EUR	T	0.0527704	Sobrin L	22705344	2e-08	541	3a,4,5,6	.	y	y	y
Age-related macular degeneration (CNV)	chr6:31903804	rs9332739	chr6:31919830	rs4151672	miR-662	CFB	1	7mer-1a	1	ref	ref	1	EUR	T	0.0527704	Sobrin L	22705344	2e-08	541	3a,4,5,6	.	y	y	y
Age-related macular degeneration (CNV)	chr6:31914180	rs641153	chr6:31919917	rs522162	miR-4716-5p	RDBP	1	7mer-m8	1	ref	ref	0.9678	EUR	T	0.5	Sobrin L	22705344	1e-17	539	1f,2b,5,6	HLA-DRB5(-),HLA-DQB1(+),PSMB9(+),TAP2(+),MICA(+),HLA-DQA1(+),SKIV2L(+),SLC44A4(-)	y	y	y
Age-related macular degeneration (CNV)	chr6:31914180	rs641153	chr6:31919956	rs760070	miR-4484	RDBP	0	7mer-1a	alt	.	chr6:31919951,.,ref;chr6:31919956,rs760070,alt	0.9678	EUR	T	0.5	Sobrin L	22705344	1e-17	539	1f,2b,5,6	HLA-DRB5(-),HLA-DQB1(+),PSMB9(+),TAP2(+),MICA(+),HLA-DQA1(+),SKIV2L(+),SLC44A4(-)	y	y	y
Age-related macular degeneration (CNV)	chr6:31914180	rs641153	chr6:31919956	rs760070	miR-4493	RDBP	0	7mer-1a	alt	.	chr6:31919951,.,alt;chr6:31919956,rs760070,alt	0.9678	EUR	T	0.5	Sobrin L	22705344	1e-17	539	1f,2b,5,6	HLA-DRB5(-),HLA-DQB1(+),PSMB9(+),TAP2(+),MICA(+),HLA-DQA1(+),SKIV2L(+),SLC44A4(-)	y	y	y
Age-related macular degeneration (CNV)	chr6:31914180	rs641153	chr6:31919956	rs760070	miR-4804-3p	RDBP	0	7mer-m8	alt	.	.	0.9678	EUR	T	0.5	Sobrin L	22705344	1e-17	539	1f,2b,5,6	HLA-DRB5(-),HLA-DQB1(+),PSMB9(+),TAP2(+),MICA(+),HLA-DQA1(+),SKIV2L(+),SLC44A4(-)	y	y	y
Age-related macular degeneration (CNV)	chr6:31914180	rs641153	chr6:31919956	rs760070	miR-493/493b	RDBP	0	7mer-1a	alt	.	chr6:31919951,.,alt;chr6:31919956,rs760070,ref	0.9678	EUR	T	0.5	Sobrin L	22705344	1e-17	539	1f,2b,5,6	HLA-DRB5(-),HLA-DQB1(+),PSMB9(+),TAP2(+),MICA(+),HLA-DQA1(+),SKIV2L(+),SLC44A4(-)	y	y	y
Age-related macular degeneration (CNV)	chr6:31914180	rs641153	chr6:31919956	rs760070	miR-548an	RDBP	0	7mer-1a	alt	.	chr6:31919951,.,ref;chr6:31919956,rs760070,alt	0.9678	EUR	T	0.5	Sobrin L	22705344	1e-17	539	1f,2b,5,6	HLA-DRB5(-),HLA-DQB1(+),PSMB9(+),TAP2(+),MICA(+),HLA-DQA1(+),SKIV2L(+),SLC44A4(-)	y	y	y
Age-related macular degeneration (CNV)	chr6:31914180	rs641153	chr6:31919956	rs760070	miR-548m	RDBP	1	7mer-1a	1	ref	ref	0.9678	EUR	T	0.5	Sobrin L	22705344	1e-17	539	1f,2b,5,6	HLA-DRB5(-),HLA-DQB1(+),PSMB9(+),TAP2(+),MICA(+),HLA-DQA1(+),SKIV2L(+),SLC44A4(-)	y	y	y
Age-related macular degeneration (GA)	chr6:31903804	rs9332739	chr6:31919830	rs4151672	miR-188-3p	CFB	0	7mer-m8	alt	.	.	1	EUR	T	0.0527704	Sobrin L	22705344	1e-06	544	3a,4,5,6	.	y	y	y
Age-related macular degeneration (GA)	chr6:31903804	rs9332739	chr6:31919830	rs4151672	miR-662	CFB	1	7mer-1a	1	ref	ref	1	EUR	T	0.0527704	Sobrin L	22705344	1e-06	544	3a,4,5,6	.	y	y	y
Age-related macular degeneration (GA)	chr6:31914180	rs641153	chr6:31919917	rs522162	miR-4716-5p	RDBP	1	7mer-m8	1	ref	ref	0.9678	EUR	T	0.5	Sobrin L	22705344	2e-09	545	1f,2b,5,6	HLA-DRB5(-),HLA-DQB1(+),PSMB9(+),TAP2(+),MICA(+),HLA-DQA1(+),SKIV2L(+),SLC44A4(-)	y	y	y
Age-related macular degeneration (GA)	chr6:31914180	rs641153	chr6:31919956	rs760070	miR-4484	RDBP	0	7mer-1a	alt	.	chr6:31919951,.,ref;chr6:31919956,rs760070,alt	0.9678	EUR	T	0.5	Sobrin L	22705344	2e-09	545	1f,2b,5,6	HLA-DRB5(-),HLA-DQB1(+),PSMB9(+),TAP2(+),MICA(+),HLA-DQA1(+),SKIV2L(+),SLC44A4(-)	y	y	y
Age-related macular degeneration (GA)	chr6:31914180	rs641153	chr6:31919956	rs760070	miR-4493	RDBP	0	7mer-1a	alt	.	chr6:31919951,.,alt;chr6:31919956,rs760070,alt	0.9678	EUR	T	0.5	Sobrin L	22705344	2e-09	545	1f,2b,5,6	HLA-DRB5(-),HLA-DQB1(+),PSMB9(+),TAP2(+),MICA(+),HLA-DQA1(+),SKIV2L(+),SLC44A4(-)	y	y	y
Age-related macular degeneration (GA)	chr6:31914180	rs641153	chr6:31919956	rs760070	miR-4804-3p	RDBP	0	7mer-m8	alt	.	.	0.9678	EUR	T	0.5	Sobrin L	22705344	2e-09	545	1f,2b,5,6	HLA-DRB5(-),HLA-DQB1(+),PSMB9(+),TAP2(+),MICA(+),HLA-DQA1(+),SKIV2L(+),SLC44A4(-)	y	y	y
Age-related macular degeneration (GA)	chr6:31914180	rs641153	chr6:31919956	rs760070	miR-493/493b	RDBP	0	7mer-1a	alt	.	chr6:31919951,.,alt;chr6:31919956,rs760070,ref	0.9678	EUR	T	0.5	Sobrin L	22705344	2e-09	545	1f,2b,5,6	HLA-DRB5(-),HLA-DQB1(+),PSMB9(+),TAP2(+),MICA(+),HLA-DQA1(+),SKIV2L(+),SLC44A4(-)	y	y	y
Age-related macular degeneration (GA)	chr6:31914180	rs641153	chr6:31919956	rs760070	miR-548an	RDBP	0	7mer-1a	alt	.	chr6:31919951,.,ref;chr6:31919956,rs760070,alt	0.9678	EUR	T	0.5	Sobrin L	22705344	2e-09	545	1f,2b,5,6	HLA-DRB5(-),HLA-DQB1(+),PSMB9(+),TAP2(+),MICA(+),HLA-DQA1(+),SKIV2L(+),SLC44A4(-)	y	y	y
Age-related macular degeneration (GA)	chr6:31914180	rs641153	chr6:31919956	rs760070	miR-548m	RDBP	1	7mer-1a	1	ref	ref	0.9678	EUR	T	0.5	Sobrin L	22705344	2e-09	545	1f,2b,5,6	HLA-DRB5(-),HLA-DQB1(+),PSMB9(+),TAP2(+),MICA(+),HLA-DQA1(+),SKIV2L(+),SLC44A4(-)	y	y	y
Aging (time to death)	chr11:124017493	rs4936894	chr11:124017493	rs4936894	miR-3115	VWA5A	0	7mer-1a	alt	.	.	gwas	EUR	A	0.209763	Walter S	21782286	2e-06	3152	.	.	n	n	n
Aging (time to death)	chr11:124017493	rs4936894	chr11:124017493	rs4936894	miR-3175	VWA5A	0	7mer-1a	alt	.	.	gwas	EUR	A	0.209763	Walter S	21782286	2e-06	3152	.	.	n	n	n
Aging (time to death)	chr11:124017493	rs4936894	chr11:124017493	rs4936894	miR-3675-5p	VWA5A	0	7mer-1a	alt	.	.	gwas	EUR	A	0.209763	Walter S	21782286	2e-06	3152	.	.	n	n	n
Aging (time to death)	chr11:124017493	rs4936894	chr11:124017493	rs4936894	miR-612/3150a-3p	VWA5A	0	7mer-m8	alt	.	.	gwas	EUR	A	0.209763	Walter S	21782286	2e-06	3152	.	.	n	n	n
Aging (time to death)	chr11:124017493	rs4936894	chr11:124017493	rs4936894	miR-939/1343	VWA5A	1	8mer-1a	alt	strengthens a cons1 target site from 7mer-m8 to 8mer-1a	.	gwas	EUR	A	0.209763	Walter S	21782286	2e-06	3152	.	.	n	n	n
Aging (time to event)	chr19:3927771	rs10412199	chr19:3925413	rs10424392	miR-3622b-5p	ATCAY	1	7mer-1a	alt	.	.	0.9706	EUR	T	0.332454	Walter S	21782286	3e-06	3155	.	.	n	n	n
Aging (time to event)	chr19:3927771	rs10412199	chr19:3925413	rs10424392	miR-3657	ATCAY	2	7mer-m8	1	ref	ref	0.9706	EUR	T	0.332454	Walter S	21782286	3e-06	3155	.	.	n	n	n
Aging (time to event)	chr19:3927771	rs10412199	chr19:3925413	rs10424392	miR-4642	ATCAY	2	7mer-1a	alt	.	.	0.9706	EUR	T	0.332454	Walter S	21782286	3e-06	3155	.	.	n	n	n
Aging (time to event)	chr19:3927771	rs10412199	chr19:3927771	rs10412199	miR-1204	ATCAY	3	8mer-1a	1	ref	ref	gwas	EUR	A	0.325858	Walter S	21782286	3e-06	3155	.	.	n	n	n
Aging (time to event)	chr19:3927771	rs10412199	chr19:3927771	rs10412199	miR-4440	ATCAY	1	7mer-m8	1	ref	ref	gwas	EUR	A	0.325858	Walter S	21782286	3e-06	3155	.	.	n	n	n
Aging (time to event)	chr19:3927771	rs10412199	chr19:3927771	rs10412199	miR-4474-3p	ATCAY	1	7mer-1a	alt	.	.	gwas	EUR	A	0.325858	Walter S	21782286	3e-06	3155	.	.	n	n	n
Aging (time to event)	chr19:3927771	rs10412199	chr19:3927771	rs10412199	miR-657	ATCAY	2	8mer-1a	alt	strengthens a cons1 target site from 7mer-1a to 8mer-1a	.	gwas	EUR	A	0.325858	Walter S	21782286	3e-06	3155	.	.	n	n	n
Aging (time to event)	chr19:3927771	rs10412199	chr19:3927771	rs10412199	miR-663b	ATCAY	3	8mer-1a	alt	strengthens a cons1 target site from 7mer-m8 to 8mer-1a	.	gwas	EUR	A	0.325858	Walter S	21782286	3e-06	3155	.	.	n	n	n
AIDS	chr1:107577832	rs4118325	chr1:107600869	rs3791185	miR-4680-5p	PRMT6	0	7mer-1a	alt	.	chr1:107600869,rs3791185,alt;chr1:107600872,.,ref	0.9923	EUR	A	0.218997	Le Clerc S	19754311	6e-07	7202	1d,1f,4,5,6	PRMT6(+/-)	y	n	n
AIDS	chr1:107577832	rs4118325	chr1:107600869	rs3791185	miR-711	PRMT6	1	7mer-1a	alt	.	chr1:107600869,rs3791185,ref;chr1:107600872,.,alt	0.9923	EUR	A	0.218997	Le Clerc S	19754311	6e-07	7202	1d,1f,4,5,6	PRMT6(+/-)	y	n	n
AIDS progression	chr6:30032522	rs8321	chr6:30032522	rs8321	miR-205/205ab	ZNRD1	1	7mer-1a	1	ref	ref	gwas	EUR	C	0.0804749	Limou S	19115949	5e-07	8056	1d,1f,2b,3a,5,6	.	y	n	n
AIDS progression	chr6:30032522	rs8321	chr6:30032522	rs8321	miR-3130-3p	ZNRD1	0	7mer-m8	alt	.	.	gwas	EUR	C	0.0804749	Limou S	19115949	5e-07	8056	1d,1f,2b,3a,5,6	.	y	n	n
AIDS progression	chr6:30032522	rs8321	chr6:30032522	rs8321	miR-362-5p/500b	ZNRD1	1	7mer-1a	1	ref	ref	gwas	EUR	C	0.0804749	Limou S	19115949	5e-07	8056	1d,1f,2b,3a,5,6	.	y	n	n
AIDS progression	chr6:30032522	rs8321	chr6:30032522	rs8321	miR-412/3551-5p	ZNRD1	1	7mer-m8	3	ref	ref	gwas	EUR	C	0.0804749	Limou S	19115949	5e-07	8056	1d,1f,2b,3a,5,6	.	y	n	n
AIDS progression	chr6:30032522	rs8321	chr6:30032522	rs8321	miR-501-5p	ZNRD1	1	7mer-1a	1	ref	ref	gwas	EUR	C	0.0804749	Limou S	19115949	5e-07	8056	1d,1f,2b,3a,5,6	.	y	n	n
AIDS progression	chr6:30032522	rs8321	chr6:30038647	rs9261290	miR-1551/4524	RNF39	0	7mer-m8	alt	.	.	0.9825	EUR	C	0.0817942	Limou S	19115949	5e-07	8056	1d,1f,2b,3a,5,6	.	y	n	n
AIDS progression	chr6:30032522	rs8321	chr6:30038647	rs9261290	miR-15abc/16/16abc/195/322/424/497/1907	RNF39	0	7mer-1a	alt	.	.	0.9825	EUR	C	0.0817942	Limou S	19115949	5e-07	8056	1d,1f,2b,3a,5,6	.	y	n	n
AIDS progression	chr6:30032522	rs8321	chr6:30038647	rs9261290	miR-3137	RNF39	0	7mer-m8	alt	.	.	0.9825	EUR	C	0.0817942	Limou S	19115949	5e-07	8056	1d,1f,2b,3a,5,6	.	y	n	n
AIDS progression	chr6:30032522	rs8321	chr6:30038647	rs9261290	miR-503	RNF39	0	7mer-1a	alt	.	.	0.9825	EUR	C	0.0817942	Limou S	19115949	5e-07	8056	1d,1f,2b,3a,5,6	.	y	n	n
AIDS progression	chr6:30032522	rs8321	chr6:30038647	rs9261290	miR-646	RNF39	1	8mer-1a	alt	.	.	0.9825	EUR	C	0.0817942	Limou S	19115949	5e-07	8056	1d,1f,2b,3a,5,6	.	y	n	n
AIDS progression	chr6:30032522	rs8321	chr6:30152467	rs11158	miR-4773	TRIM26	1	8mer-1a	1	ref	ref	0.8297	EUR	T	0.0804749	Limou S	19115949	5e-07	8056	1d,1f,2b,3a,5,6	.	y	n	n
AIDS progression	chr6:30032522	rs8321	chr6:30153363	rs2106072	miR-1296	TRIM26	2	7mer-m8	alt	.	.	0.8297	EUR	A	0.0804749	Limou S	19115949	5e-07	8056	1d,1f,2b,3a,5,6	.	y	n	n
AIDS progression	chr6:30032522	rs8321	chr6:30153363	rs2106072	miR-4487	TRIM26	1	7mer-m8	1	ref	ref	0.8297	EUR	A	0.0804749	Limou S	19115949	5e-07	8056	1d,1f,2b,3a,5,6	.	y	n	n
AIDS progression	chr6:30032522	rs8321	chr6:30153363	rs2106072	miR-4512	TRIM26	1	7mer-1a	alt	.	.	0.8297	EUR	A	0.0804749	Limou S	19115949	5e-07	8056	1d,1f,2b,3a,5,6	.	y	n	n
AIDS progression	chr6:30032522	rs8321	chr6:30153363	rs2106072	miR-4731-5p	TRIM26	3	7mer-m8	1	ref	ref	0.8297	EUR	A	0.0804749	Limou S	19115949	5e-07	8056	1d,1f,2b,3a,5,6	.	y	n	n
AIDS progression	chr6:31431780	rs2395029	chr6:31431780	rs2395029	miR-1915	HCP5	1	7mer-m8	alt	.	.	gwas	EUR	G	0.0527704	Limou S	19115949	3e-19	8054	6	.	y	n	n
AIDS progression	chr6:31431780	rs2395029	chr6:31431780	rs2395029	miR-3064-3p	HCP5	1	7mer-m8	1	ref	ref	gwas	EUR	G	0.0527704	Limou S	19115949	3e-19	8054	6	.	y	n	n
AIDS progression	chr6:31431780	rs2395029	chr6:31431780	rs2395029	miR-3189-5p	HCP5	1	7mer-1a	alt	.	.	gwas	EUR	G	0.0527704	Limou S	19115949	3e-19	8054	6	.	y	n	n
AIDS progression	chr6:31431780	rs2395029	chr6:31431780	rs2395029	miR-324-3p/1913	HCP5	1	7mer-m8	alt	.	.	gwas	EUR	G	0.0527704	Limou S	19115949	3e-19	8054	6	.	y	n	n
AIDS progression	chr6:31431780	rs2395029	chr6:31431780	rs2395029	miR-4758-3p	HCP5	1	7mer-1a	alt	.	.	gwas	EUR	G	0.0527704	Limou S	19115949	3e-19	8054	6	.	y	n	n
Airflow obstruction , All	chr15:78867482	rs17486278	chr15:78886198	rs8192482	miR-3691-3p	CHRNA5	0	7mer-1a	alt	.	chr15:78886199,.,alt;chr15:78886198,rs8192482,ref	0.9658	EUR	T	0.35752	Wilk JB	22837378	2e-07	274	1f,2b,3a,5,6	PSMA4(+),CTSH(+),IREB2(+/-)	y	y	y
Airflow obstruction (All)	chr15:78867482	rs17486278	chr15:78886947	rs4887067	miR-1915	CHRNA5	2	7mer-1a	1	ref	ref	0.9658	EUR	A	0.35752	Wilk JB	22837378	2e-07	274	1f,2b,3a,5,6	PSMA4(+),CTSH(+),IREB2(+/-)	y	y	y
Airflow obstruction (All)	chr15:78867482	rs17486278	chr15:78886947	rs4887067	miR-3090/4726-3p	CHRNA5	2	8mer-1a	1	ref	ref	0.9658	EUR	A	0.35752	Wilk JB	22837378	2e-07	274	1f,2b,3a,5,6	PSMA4(+),CTSH(+),IREB2(+/-)	y	y	y
Airflow obstruction (All)	chr4:57334112	rs12505749	chr4:57368413	rs4260596	miR-3199	SRP72	1	7mer-1a	1	ref	ref	0.9692	EUR	A	0.0936675	Wilk JB	22837378	5e-06	280	2b,5	.	y	n	n
Airflow obstruction (All)	chr4:57334112	rs12505749	chr4:57368413	rs4260596	miR-4648	SRP72	1	7mer-m8	1	ref	ref	0.9692	EUR	A	0.0936675	Wilk JB	22837378	5e-06	280	2b,5	.	y	n	n
Airflow obstruction , All	chr4:57334112	rs12505749	chr4:57368413	rs4260596	miR-4654/4769-5p	SRP72	0	7mer-m8	alt	.	.	0.9692	EUR	A	0.0936675	Wilk JB	22837378	5e-06	280	2b,5	.	y	n	n
Airflow obstruction (FEV1 65%)	chr6:142753338	rs1329705	chr6:142766347	rs2294775	miR-320e	GPR126	3	7mer-m8	1	ref	ref	0.9316	EUR	G	0.218997	Wilk JB	22837378	3e-06	279	2b,3a,3b,5,6	VTA1(+/-)	y	y	y
Airflow obstruction , FEV1 65%	chr6:142753338	rs1329705	chr6:142766347	rs2294775	miR-423-3p	GPR126	0	7mer-m8	alt	.	.	0.9316	EUR	G	0.218997	Wilk JB	22837378	3e-06	279	2b,3a,3b,5,6	VTA1(+/-)	y	y	y
Airflow obstruction (FEV1 65%)	chr6:142753338	rs1329705	chr6:142766347	rs2294775	miR-555	GPR126	1	7mer-1a	1	ref	ref	0.9316	EUR	G	0.218997	Wilk JB	22837378	3e-06	279	2b,3a,3b,5,6	VTA1(+/-)	y	y	y
Airflow obstruction , Smoker	chr5:147856333	rs7733088	chr5:147856232	rs6580550	miR-148ab-3p/152	HTR4	0	8mer-1a	alt	.	.	0.8111	EUR	C	0.397098	Wilk JB	22837378	4e-09	289	3a,4,5,6	FBXO38(+/-)	y	n	n
Airflow obstruction (Smoker)	chr5:147856333	rs7733088	chr5:147856232	rs6580550	miR-3177-5p	HTR4	1	7mer-m8	1	ref	ref	0.8111	EUR	C	0.397098	Wilk JB	22837378	4e-09	289	3a,4,5,6	FBXO38(+/-)	y	n	n
Airflow obstruction (Smoker)	chr5:147856333	rs7733088	chr5:147856232	rs6580550	miR-4302	HTR4	2	7mer-1a	1	ref	ref	0.8111	EUR	C	0.397098	Wilk JB	22837378	4e-09	289	3a,4,5,6	FBXO38(+/-)	y	n	n
Airflow obstruction , Smokers	chr15:78816057	rs8031948	chr15:78886198	rs8192482	miR-3691-3p	CHRNA5	0	7mer-1a	alt	.	chr15:78886199,.,alt;chr15:78886198,rs8192482,ref	0.8481	EUR	T	0.35752	Wilk JB	22837378	3e-09	275	1f,2b,3a,4,5,6	PSMA4(+),CTSH(+),IREB2(+/-)	y	y	y
Airflow obstruction (Smokers)	chr15:78816057	rs8031948	chr15:78886947	rs4887067	miR-1915	CHRNA5	2	7mer-1a	1	ref	ref	0.8481	EUR	A	0.35752	Wilk JB	22837378	3e-09	275	1f,2b,3a,4,5,6	PSMA4(+),CTSH(+),IREB2(+/-)	y	y	y
Airflow obstruction (Smokers)	chr15:78816057	rs8031948	chr15:78886947	rs4887067	miR-3090/4726-3p	CHRNA5	2	8mer-1a	1	ref	ref	0.8481	EUR	A	0.35752	Wilk JB	22837378	3e-09	275	1f,2b,3a,4,5,6	PSMA4(+),CTSH(+),IREB2(+/-)	y	y	y
Alcohol consumption	chr12:113409176	rs2072134	chr12:113409176	rs2072134	miR-3124-3p	OAS3	3	7mer-1a	alt	.	.	gwas	ASN	G	0.5	Baik I	21270382	6e-17	4275	2b,6	.	y	n	n
Alcohol consumption	chr12:113409176	rs2072134	chr12:113409176	rs2072134	miR-718	OAS3	0	7mer-1a	alt	.	.	gwas	ASN	G	0.5	Baik I	21270382	6e-17	4275	2b,6	.	y	n	n
Alcohol dependence	chr1:175120079	rs6701037	chr1:175126223	rs1057305	miR-4275	KIAA0040	0	7mer-m8	alt	.	chr1:175126226,.,ref;chr1:175126223,rs1057305,ref;chr1:175126222,rs57143557,alt	0.9894	EUR	T	0.5	Wang KS	21703634	2e-07	3363	1b,1f,3a,5,6	KIAA0040(+/-)	y	n	n
Alcohol dependence	chr1:175120079	rs6701037	chr1:175126223	rs1057305	miR-466i-3p/3941	KIAA0040	3	8mer-1a	1	ref	ref	0.9894	EUR	T	0.5	Wang KS	21703634	2e-07	3363	1b,1f,3a,5,6	KIAA0040(+/-)	y	n	n
Alcohol dependence	chr1:175120079	rs6701037	chr1:175126223	rs1057305	miR-466	KIAA0040	1	7mer-1a	1	ref	ref	0.9894	EUR	T	0.5	Wang KS	21703634	2e-07	3363	1b,1f,3a,5,6	KIAA0040(+/-)	y	n	n
Alcohol dependence	chr1:175120079	rs6701037	chr1:175126223	rs1057305	miR-4672	KIAA0040	2	7mer-1a	1	ref	ref	0.9894	EUR	T	0.5	Wang KS	21703634	2e-07	3363	1b,1f,3a,5,6	KIAA0040(+/-)	y	n	n
Alcohol dependence	chr1:175120079	rs6701037	chr1:175126223	rs1057305	miR-467f/4789-5p	KIAA0040	0	7mer-1a	alt	.	chr1:175126226,.,alt;chr1:175126223,rs1057305,ref	0.9894	EUR	T	0.5	Wang KS	21703634	2e-07	3363	1b,1f,3a,5,6	KIAA0040(+/-)	y	n	n
Alcohol dependence	chr1:175120079	rs6701037	chr1:175126223	rs1057305	miR-467f/4789-5p	KIAA0040	0	8mer-1a	alt	.	chr1:175126226,.,alt;chr1:175126223,rs1057305,ref	0.9894	EUR	T	0.5	Wang KS	21703634	2e-07	3363	1b,1f,3a,5,6	KIAA0040(+/-)	y	n	n
Alcohol dependence	chr1:175120079	rs6701037	chr1:175126223	rs1057305	miR-4719	KIAA0040	0	7mer-m8	alt	.	chr1:175126223,rs1057305,alt;chr1:175126222,rs57143557,alt	0.9894	EUR	T	0.5	Wang KS	21703634	2e-07	3363	1b,1f,3a,5,6	KIAA0040(+/-)	y	n	n
Alcohol dependence	chr1:175120079	rs6701037	chr1:175126223	rs1057305	miR-4789-3p	KIAA0040	2	7mer-m8	alt	.	chr1:175126222,rs57143557,ref;chr1:175126223,rs1057305,alt	0.9894	EUR	T	0.5	Wang KS	21703634	2e-07	3363	1b,1f,3a,5,6	KIAA0040(+/-)	y	n	n
Alcohol dependence	chr1:175120079	rs6701037	chr1:175126223	rs1057305	miR-603/3571	KIAA0040	5	7mer-m8	1	ref	ref	0.9894	EUR	T	0.5	Wang KS	21703634	2e-07	3363	1b,1f,3a,5,6	KIAA0040(+/-)	y	n	n
Alcohol dependence	chr1:175120079	rs6701037	chr1:175126423	rs1057302	miR-4302	KIAA0040	0	7mer-1a	alt	.	.	0.9841	EUR	A	0.5	Wang KS	21703634	2e-07	3363	1b,1f,3a,5,6	KIAA0040(+/-)	y	n	n
Alcohol dependence	chr1:175120079	rs6701037	chr1:175126524	rs1057301	miR-4431	KIAA0040	0	7mer-m8	alt	.	.	0.9789	EUR	T	0.5	Wang KS	21703634	2e-07	3363	1b,1f,3a,5,6	KIAA0040(+/-)	y	n	n
Alcohol dependence	chr1:175120079	rs6701037	chr1:175126524	rs1057301	miR-4522	KIAA0040	1	7mer-1a	1	ref	ref	0.9789	EUR	T	0.5	Wang KS	21703634	2e-07	3363	1b,1f,3a,5,6	KIAA0040(+/-)	y	n	n
Alcohol dependence	chr1:175120079	rs6701037	chr1:175126721	rs6929	miR-4452	KIAA0040	1	7mer-1a	3	ref	ref	0.9476	EUR	T	0.5	Wang KS	21703634	2e-07	3363	1b,1f,3a,5,6	KIAA0040(+/-)	y	n	n
Alcohol dependence	chr1:175120079	rs6701037	chr1:175127771	rs2685	miR-4778-5p	KIAA0040	1	8mer-1a	alt	strengthens a cons2 target site from 7mer-m8 to 8mer-1a	.	0.7519	EUR	C	0.5	Wang KS	21703634	2e-07	3363	1b,1f,3a,5,6	KIAA0040(+/-)	y	n	n
Alcohol dependence	chr1:175120079	rs6701037	chr1:175128536	rs71573011	miR-185/882/3473/4306/4644	KIAA0040	1	7mer-m8	alt	.	chr1:175128537,rs35639410,alt;chr1:175128536,rs71573011,ref	0.6941	EUR	G	0.5	Wang KS	21703634	2e-07	3363	1b,1f,3a,5,6	KIAA0040(+/-)	y	n	n
Alcohol dependence	chr1:175120079	rs6701037	chr1:175128536	rs71573011	miR-3175	KIAA0040	2	7mer-m8	1	ref	ref	0.6941	EUR	G	0.5	Wang KS	21703634	2e-07	3363	1b,1f,3a,5,6	KIAA0040(+/-)	y	n	n
Alcohol dependence	chr1:175120079	rs6701037	chr1:175128536	rs71573011	miR-3919	KIAA0040	1	7mer-m8	alt	.	chr1:175128536,rs71573011,alt;chr1:175128537,rs35639410,alt	0.6941	EUR	G	0.5	Wang KS	21703634	2e-07	3363	1b,1f,3a,5,6	KIAA0040(+/-)	y	n	n
Alcohol dependence	chr1:175120079	rs6701037	chr1:175128536	rs71573011	miR-542-5p	KIAA0040	1	7mer-1a	1	ref	ref	0.6941	EUR	G	0.5	Wang KS	21703634	2e-07	3363	1b,1f,3a,5,6	KIAA0040(+/-)	y	n	n
Alcohol dependence	chr1:175120079	rs6701037	chr1:175128537	rs35639410	miR-185/882/3473/4306/4644	KIAA0040	1	7mer-m8	alt	.	chr1:175128537,rs35639410,alt;chr1:175128536,rs71573011,ref	0.6941	EUR	G	0.5	Wang KS	21703634	2e-07	3363	1b,1f,3a,5,6	KIAA0040(+/-)	y	n	n
Alcohol dependence	chr1:175120079	rs6701037	chr1:175128537	rs35639410	miR-3123	KIAA0040	1	7mer-m8	alt	.	chr1:175128537,rs35639410,alt;chr1:175128543,rs34270511,alt	0.6941	EUR	G	0.5	Wang KS	21703634	2e-07	3363	1b,1f,3a,5,6	KIAA0040(+/-)	y	n	n
Alcohol dependence	chr1:175120079	rs6701037	chr1:175128537	rs35639410	miR-3175	KIAA0040	2	7mer-m8	1	ref	ref	0.6941	EUR	G	0.5	Wang KS	21703634	2e-07	3363	1b,1f,3a,5,6	KIAA0040(+/-)	y	n	n
Alcohol dependence	chr1:175120079	rs6701037	chr1:175128537	rs35639410	miR-3919	KIAA0040	1	7mer-m8	alt	.	chr1:175128536,rs71573011,alt;chr1:175128537,rs35639410,alt	0.6941	EUR	G	0.5	Wang KS	21703634	2e-07	3363	1b,1f,3a,5,6	KIAA0040(+/-)	y	n	n
Alcohol dependence	chr1:175120079	rs6701037	chr1:175128537	rs35639410	miR-3925-5p	KIAA0040	1	7mer-m8	alt	.	chr1:175128537,rs35639410,alt;chr1:175128543,rs34270511,ref	0.6941	EUR	G	0.5	Wang KS	21703634	2e-07	3363	1b,1f,3a,5,6	KIAA0040(+/-)	y	n	n
Alcohol dependence	chr1:175120079	rs6701037	chr1:175128537	rs35639410	miR-542-5p	KIAA0040	1	7mer-1a	1	ref	ref	0.6941	EUR	G	0.5	Wang KS	21703634	2e-07	3363	1b,1f,3a,5,6	KIAA0040(+/-)	y	n	n
Alcohol dependence	chr1:175120079	rs6701037	chr1:175128543	rs34270511	miR-146ac/146b-5p	KIAA0040	1	7mer-m8	1	ref	ref	0.7473	EUR	C	0.5	Wang KS	21703634	2e-07	3363	1b,1f,3a,5,6	KIAA0040(+/-)	y	n	n
Alcohol dependence	chr1:175120079	rs6701037	chr1:175128543	rs34270511	miR-3123	KIAA0040	1	7mer-m8	alt	.	chr1:175128537,rs35639410,alt;chr1:175128543,rs34270511,alt	0.7473	EUR	C	0.5	Wang KS	21703634	2e-07	3363	1b,1f,3a,5,6	KIAA0040(+/-)	y	n	n
Alcohol dependence	chr1:175120079	rs6701037	chr1:175128543	rs34270511	miR-3925-5p	KIAA0040	1	7mer-m8	alt	.	chr1:175128537,rs35639410,alt;chr1:175128543,rs34270511,ref	0.7473	EUR	C	0.5	Wang KS	21703634	2e-07	3363	1b,1f,3a,5,6	KIAA0040(+/-)	y	n	n
Alcohol dependence	chr1:175120079	rs6701037	chr1:175128543	rs34270511	miR-4299	KIAA0040	3	7mer-m8	1	ref	ref	0.7473	EUR	C	0.5	Wang KS	21703634	2e-07	3363	1b,1f,3a,5,6	KIAA0040(+/-)	y	n	n
Alcohol dependence	chr1:175120079	rs6701037	chr1:175128543	rs34270511	miR-582-3p	KIAA0040	1	7mer-m8	1	ref	ref	0.7473	EUR	C	0.5	Wang KS	21703634	2e-07	3363	1b,1f,3a,5,6	KIAA0040(+/-)	y	n	n
Alcohol dependence	chr1:175120079	rs6701037	chr1:175128711	rs4650716	miR-324-5p	KIAA0040	1	8mer-1a	1	ref	ref	0.6599	EUR	A	0.5	Wang KS	21703634	2e-07	3363	1b,1f,3a,5,6	KIAA0040(+/-)	y	n	n
Alcohol dependence	chr1:175120079	rs6701037	chr1:175128711	rs4650716	miR-4427	KIAA0040	1	7mer-1a	alt	.	.	0.6599	EUR	A	0.5	Wang KS	21703634	2e-07	3363	1b,1f,3a,5,6	KIAA0040(+/-)	y	n	n
Alcohol dependence	chr1:175120079	rs6701037	chr1:175128711	rs4650716	miR-4680-3p	KIAA0040	2	7mer-1a	alt	.	.	0.6599	EUR	A	0.5	Wang KS	21703634	2e-07	3363	1b,1f,3a,5,6	KIAA0040(+/-)	y	n	n
Alcohol dependence	chr1:175120079	rs6701037	chr1:175128726	rs6664840	miR-1227	KIAA0040	1	7mer-1a	1	ref	ref	0.7473	EUR	A	0.5	Wang KS	21703634	2e-07	3363	1b,1f,3a,5,6	KIAA0040(+/-)	y	n	n
Alcohol dependence	chr1:175120079	rs6701037	chr1:175128726	rs6664840	miR-126-3p	KIAA0040	0	7mer-m8	alt	.	.	0.7473	EUR	A	0.5	Wang KS	21703634	2e-07	3363	1b,1f,3a,5,6	KIAA0040(+/-)	y	n	n
Alcohol dependence	chr5:96111371	rs13160562	chr5:96096828	rs13167972	miR-1179	ERAP1	2	7mer-1a	1	ref	ref	0.6547	EUR	G	0.394459	Treutlein J	19581569	7e-06	7477	1f,5,6	ERAP1(+/-),CAST(+/-)	y	y	y
Alcohol dependence	chr5:96111371	rs13160562	chr5:96110211	rs7063	miR-4795-3p	ERAP1	6	7mer-1a	1	ref	ref	1	EUR	T	0.328496	Treutlein J	19581569	7e-06	7477	1f,5,6	ERAP1(+/-),CAST(+/-)	y	y	y
Alcohol dependence	chr5:96111371	rs13160562	chr5:96111371	rs13160562	miR-1252	ERAP1	1	8mer-1a	alt	.	.	gwas	EUR	A	0.328496	Treutlein J	19581569	7e-06	7477	1f,5,6	ERAP1(+/-),CAST(+/-)	y	y	y
Alcohol dependence	chr5:96111371	rs13160562	chr5:96111371	rs13160562	miR-1255ab	ERAP1	1	7mer-m8	2	ref	ref	gwas	EUR	A	0.328496	Treutlein J	19581569	7e-06	7477	1f,5,6	ERAP1(+/-),CAST(+/-)	y	y	y
Alcohol dependence	chr5:96111371	rs13160562	chr5:96111371	rs13160562	miR-3179	ERAP1	2	7mer-1a	1	ref	ref	gwas	EUR	A	0.328496	Treutlein J	19581569	7e-06	7477	1f,5,6	ERAP1(+/-),CAST(+/-)	y	y	y
Alcohol dependence	chr5:96111371	rs13160562	chr5:96112083	rs1065407	miR-3128	ERAP1	2	7mer-m8	1	ref	ref	0.8351	EUR	G	0.369393	Treutlein J	19581569	7e-06	7477	1f,5,6	ERAP1(+/-),CAST(+/-)	y	y	y
Alcohol dependence	chr5:96111371	rs13160562	chr5:96112083	rs1065407	miR-31	ERAP1	3	7mer-1a	2	ref	ref	0.8351	EUR	G	0.369393	Treutlein J	19581569	7e-06	7477	1f,5,6	ERAP1(+/-),CAST(+/-)	y	y	y
Alcohol dependence	chr5:96111371	rs13160562	chr5:96112083	rs1065407	miR-490-3p	ERAP1	1	7mer-m8	1	ref	ref	0.8351	EUR	G	0.369393	Treutlein J	19581569	7e-06	7477	1f,5,6	ERAP1(+/-),CAST(+/-)	y	y	y
Alcoholism (heaviness of drinking)	chr15:93044339	rs8040009	chr15:93044339	rs8040009	miR-4517	C15orf32	1	7mer-1a	1	ref	ref	gwas	EUR	C	0.17942	Heath AC	21529783	3e-07	3714	5	.	y	n	n
Alcoholism (heaviness of drinking)	chr15:93044339	rs8040009	chr15:93044339	rs8040009	miR-586	C15orf32	1	8mer-1a	1	ref	ref	gwas	EUR	C	0.17942	Heath AC	21529783	3e-07	3714	5	.	y	n	n
Alcoholism (heaviness of drinking)	chr15:93044339	rs8040009	chr15:93044339	rs8040009	miR-889	C15orf32	1	7mer-1a	1	ref	ref	gwas	EUR	C	0.17942	Heath AC	21529783	3e-07	3714	5	.	y	n	n
Allergic rhinitis	chr20:25206654	rs1044573	chr20:25206654	rs1044573	miR-1286	ENTPD6	1	7mer-1a	1	ref	ref	gwas	EUR	A	0.5	Ramasamy A	22036096	1e-06	2292	1b,1d,1f,2b,2c,3a,4,5,6	ABHD12(+/-),PYGB(+/-),ZNF337(+/-),ENTPD6(+/-)	y	y	n
Allergic rhinitis	chr20:25206654	rs1044573	chr20:25206654	rs1044573	miR-1762/4722-5p	ENTPD6	1	7mer-1a	1	ref	ref	gwas	EUR	A	0.5	Ramasamy A	22036096	1e-06	2292	1b,1d,1f,2b,2c,3a,4,5,6	ABHD12(+/-),PYGB(+/-),ZNF337(+/-),ENTPD6(+/-)	y	y	n
Allergic rhinitis	chr20:25206654	rs1044573	chr20:25207074	rs7453	miR-1292	ENTPD6	0	7mer-m8	alt	.	.	0.894	EUR	C	0.448549	Ramasamy A	22036096	1e-06	2292	1b,1d,1f,2b,2c,3a,4,5,6	ABHD12(+/-),PYGB(+/-),ZNF337(+/-),ENTPD6(+/-)	y	y	n
Allergic rhinitis	chr20:25206654	rs1044573	chr20:25207074	rs7453	miR-337-5p	ENTPD6	0	7mer-m8	alt	.	.	0.894	EUR	C	0.448549	Ramasamy A	22036096	1e-06	2292	1b,1d,1f,2b,2c,3a,4,5,6	ABHD12(+/-),PYGB(+/-),ZNF337(+/-),ENTPD6(+/-)	y	y	n
Allergic rhinitis	chr20:25206654	rs1044573	chr20:25207074	rs7453	miR-4284	ENTPD6	2	7mer-m8	alt	.	.	0.894	EUR	C	0.448549	Ramasamy A	22036096	1e-06	2292	1b,1d,1f,2b,2c,3a,4,5,6	ABHD12(+/-),PYGB(+/-),ZNF337(+/-),ENTPD6(+/-)	y	y	n
Allergic rhinitis	chr20:25206654	rs1044573	chr20:25277244	rs9927	miR-1226/1656/1838	PYGB	0	7mer-m8	alt	.	.	0.6217	EUR	G	0.478892	Ramasamy A	22036096	1e-06	2292	1b,1d,1f,2b,2c,3a,4,5,6	ABHD12(+/-),PYGB(+/-),ZNF337(+/-),ENTPD6(+/-)	y	y	n
Allergic rhinitis	chr20:25206654	rs1044573	chr20:25277244	rs9927	miR-1587/3083/4505	PYGB	3	7mer-1a	1	ref	ref	0.6217	EUR	G	0.478892	Ramasamy A	22036096	1e-06	2292	1b,1d,1f,2b,2c,3a,4,5,6	ABHD12(+/-),PYGB(+/-),ZNF337(+/-),ENTPD6(+/-)	y	y	n
Allergic rhinitis	chr20:25206654	rs1044573	chr20:25277244	rs9927	miR-2428/3473b/3652/4430	PYGB	2	7mer-1a	1	ref	ref	0.6217	EUR	G	0.478892	Ramasamy A	22036096	1e-06	2292	1b,1d,1f,2b,2c,3a,4,5,6	ABHD12(+/-),PYGB(+/-),ZNF337(+/-),ENTPD6(+/-)	y	y	n
Allergic rhinitis	chr20:25206654	rs1044573	chr20:25278261	rs7018	miR-1404/2110	PYGB	3	7mer-1a	1	ref	ref	0.7426	EUR	G	0.435356	Ramasamy A	22036096	1e-06	2292	1b,1d,1f,2b,2c,3a,4,5,6	ABHD12(+/-),PYGB(+/-),ZNF337(+/-),ENTPD6(+/-)	y	y	n
Allergic rhinitis	chr20:25206654	rs1044573	chr20:25278261	rs7018	miR-3189-3p	PYGB	1	7mer-m8	1	ref	ref	0.7426	EUR	G	0.435356	Ramasamy A	22036096	1e-06	2292	1b,1d,1f,2b,2c,3a,4,5,6	ABHD12(+/-),PYGB(+/-),ZNF337(+/-),ENTPD6(+/-)	y	y	n
Allergic rhinitis	chr20:25206654	rs1044573	chr20:25278261	rs7018	miR-4292	PYGB	0	7mer-m8	alt	.	.	0.7426	EUR	G	0.435356	Ramasamy A	22036096	1e-06	2292	1b,1d,1f,2b,2c,3a,4,5,6	ABHD12(+/-),PYGB(+/-),ZNF337(+/-),ENTPD6(+/-)	y	y	n
Allergic rhinitis	chr20:25206654	rs1044573	chr20:25278261	rs7018	miR-4667-5p/4700-5p	PYGB	2	7mer-m8	alt	.	.	0.7426	EUR	G	0.435356	Ramasamy A	22036096	1e-06	2292	1b,1d,1f,2b,2c,3a,4,5,6	ABHD12(+/-),PYGB(+/-),ZNF337(+/-),ENTPD6(+/-)	y	y	n
Allergic rhinitis	chr20:25206654	rs1044573	chr20:25278261	rs7018	miR-612/3150a-3p	PYGB	2	8mer-1a	1	ref	ref	0.7426	EUR	G	0.435356	Ramasamy A	22036096	1e-06	2292	1b,1d,1f,2b,2c,3a,4,5,6	ABHD12(+/-),PYGB(+/-),ZNF337(+/-),ENTPD6(+/-)	y	y	n
Allergic rhinitis	chr20:25206654	rs1044573	chr20:25278278	rs7019	miR-2127/4728-5p	PYGB	4	7mer-1a	1	ref	ref	0.7475	EUR	T	0.434037	Ramasamy A	22036096	1e-06	2292	1b,1d,1f,2b,2c,3a,4,5,6	ABHD12(+/-),PYGB(+/-),ZNF337(+/-),ENTPD6(+/-)	y	y	n
Allergic rhinitis	chr20:25206654	rs1044573	chr20:25278278	rs7019	miR-30b-3p/3689c/3689a-3p	PYGB	1	7mer-m8	1	ref	ref	0.7475	EUR	T	0.434037	Ramasamy A	22036096	1e-06	2292	1b,1d,1f,2b,2c,3a,4,5,6	ABHD12(+/-),PYGB(+/-),ZNF337(+/-),ENTPD6(+/-)	y	y	n
Allergic rhinitis	chr20:25206654	rs1044573	chr20:25278278	rs7019	miR-3202	PYGB	0	7mer-1a	alt	.	.	0.7475	EUR	T	0.434037	Ramasamy A	22036096	1e-06	2292	1b,1d,1f,2b,2c,3a,4,5,6	ABHD12(+/-),PYGB(+/-),ZNF337(+/-),ENTPD6(+/-)	y	y	n
Allergic rhinitis	chr20:25206654	rs1044573	chr20:25278278	rs7019	miR-3714	PYGB	2	7mer-m8	alt	.	.	0.7475	EUR	T	0.434037	Ramasamy A	22036096	1e-06	2292	1b,1d,1f,2b,2c,3a,4,5,6	ABHD12(+/-),PYGB(+/-),ZNF337(+/-),ENTPD6(+/-)	y	y	n
Allergic rhinitis	chr20:25206654	rs1044573	chr20:25278278	rs7019	miR-4533	PYGB	1	7mer-1a	alt	.	.	0.7475	EUR	T	0.434037	Ramasamy A	22036096	1e-06	2292	1b,1d,1f,2b,2c,3a,4,5,6	ABHD12(+/-),PYGB(+/-),ZNF337(+/-),ENTPD6(+/-)	y	y	n
Allergic rhinitis	chr20:25206654	rs1044573	chr20:25278278	rs7019	miR-650/650abc/3612	PYGB	3	7mer-m8	1	ref	ref	0.7475	EUR	T	0.434037	Ramasamy A	22036096	1e-06	2292	1b,1d,1f,2b,2c,3a,4,5,6	ABHD12(+/-),PYGB(+/-),ZNF337(+/-),ENTPD6(+/-)	y	y	n
Allergic rhinitis	chr20:25206654	rs1044573	chr20:25278278	rs7019	miR-709/1827	PYGB	2	7mer-m8	1	ref	ref	0.7475	EUR	T	0.434037	Ramasamy A	22036096	1e-06	2292	1b,1d,1f,2b,2c,3a,4,5,6	ABHD12(+/-),PYGB(+/-),ZNF337(+/-),ENTPD6(+/-)	y	y	n
Allergic rhinitis	chr20:25206654	rs1044573	chr20:25278600	rs7020	miR-196abc	PYGB	0	7mer-m8	alt	.	.	0.7346	EUR	A	0.430079	Ramasamy A	22036096	1e-06	2292	1b,1d,1f,2b,2c,3a,4,5,6	ABHD12(+/-),PYGB(+/-),ZNF337(+/-),ENTPD6(+/-)	y	y	n
Allergic rhinitis	chr20:25206654	rs1044573	chr20:25278600	rs7020	miR-34b/449c/1360/2682	PYGB	1	7mer-m8	2	ref	ref	0.7346	EUR	A	0.430079	Ramasamy A	22036096	1e-06	2292	1b,1d,1f,2b,2c,3a,4,5,6	ABHD12(+/-),PYGB(+/-),ZNF337(+/-),ENTPD6(+/-)	y	y	n
Allergic rhinitis	chr20:25206654	rs1044573	chr20:25278600	rs7020	miR-3714	PYGB	2	7mer-m8	2	ref	ref	0.7346	EUR	A	0.430079	Ramasamy A	22036096	1e-06	2292	1b,1d,1f,2b,2c,3a,4,5,6	ABHD12(+/-),PYGB(+/-),ZNF337(+/-),ENTPD6(+/-)	y	y	n
Allergic rhinitis	chr20:25206654	rs1044573	chr20:25278600	rs7020	miR-624	PYGB	0	7mer-m8	alt	.	.	0.7346	EUR	A	0.430079	Ramasamy A	22036096	1e-06	2292	1b,1d,1f,2b,2c,3a,4,5,6	ABHD12(+/-),PYGB(+/-),ZNF337(+/-),ENTPD6(+/-)	y	y	n
Allergic rhinitis	chr20:25206654	rs1044573	chr20:25278600	rs7020	miR-802	PYGB	2	8mer-1a	alt	strengthens a cons2 target site from 7mer-m8 to 8mer-1a	chr20:25278594,.,ref;chr20:25278600,rs7020,alt	0.7346	EUR	A	0.430079	Ramasamy A	22036096	1e-06	2292	1b,1d,1f,2b,2c,3a,4,5,6	ABHD12(+/-),PYGB(+/-),ZNF337(+/-),ENTPD6(+/-)	y	y	n
Allergic rhinitis	chr20:25206654	rs1044573	chr20:25281184	rs11100	miR-4645-5p/4673	ABHD12	0	7mer-m8	alt	.	.	0.7378	EUR	C	0.436675	Ramasamy A	22036096	1e-06	2292	1b,1d,1f,2b,2c,3a,4,5,6	ABHD12(+/-),PYGB(+/-),ZNF337(+/-),ENTPD6(+/-)	y	y	n
Allergic rhinitis	chr20:25206654	rs1044573	chr20:25281184	rs11100	miR-4690-5p	ABHD12	1	7mer-m8	1	ref	ref	0.7378	EUR	C	0.436675	Ramasamy A	22036096	1e-06	2292	1b,1d,1f,2b,2c,3a,4,5,6	ABHD12(+/-),PYGB(+/-),ZNF337(+/-),ENTPD6(+/-)	y	y	n
Allergic rhinitis	chr20:25206654	rs1044573	chr20:25281333	rs1046073	miR-1224-3p	ABHD12	0	7mer-m8	alt	.	.	0.7426	EUR	A	0.435356	Ramasamy A	22036096	1e-06	2292	1b,1d,1f,2b,2c,3a,4,5,6	ABHD12(+/-),PYGB(+/-),ZNF337(+/-),ENTPD6(+/-)	y	y	n
Allergic rhinitis	chr20:25206654	rs1044573	chr20:25281333	rs1046073	miR-4286	ABHD12	0	7mer-1a	alt	.	.	0.7426	EUR	A	0.435356	Ramasamy A	22036096	1e-06	2292	1b,1d,1f,2b,2c,3a,4,5,6	ABHD12(+/-),PYGB(+/-),ZNF337(+/-),ENTPD6(+/-)	y	y	n
Allergic rhinitis	chr20:25206654	rs1044573	chr20:25281333	rs1046073	miR-661	ABHD12	1	7mer-m8	1	ref	ref	0.7426	EUR	A	0.435356	Ramasamy A	22036096	1e-06	2292	1b,1d,1f,2b,2c,3a,4,5,6	ABHD12(+/-),PYGB(+/-),ZNF337(+/-),ENTPD6(+/-)	y	y	n
Allergic rhinitis	chr20:25206654	rs1044573	chr20:25281398	rs2424708	miR-3072/4313	ABHD12	0	7mer-m8	alt	.	.	0.7475	EUR	T	0.434037	Ramasamy A	22036096	1e-06	2292	1b,1d,1f,2b,2c,3a,4,5,6	ABHD12(+/-),PYGB(+/-),ZNF337(+/-),ENTPD6(+/-)	y	y	n
Allergic rhinitis	chr20:25206654	rs1044573	chr20:25281398	rs2424708	miR-331/331-3p	ABHD12	1	7mer-m8	alt	.	.	0.7475	EUR	T	0.434037	Ramasamy A	22036096	1e-06	2292	1b,1d,1f,2b,2c,3a,4,5,6	ABHD12(+/-),PYGB(+/-),ZNF337(+/-),ENTPD6(+/-)	y	y	n
Allergic rhinitis	chr20:25206654	rs1044573	chr20:25281398	rs2424708	miR-4283	ABHD12	0	7mer-1a	alt	.	.	0.7475	EUR	T	0.434037	Ramasamy A	22036096	1e-06	2292	1b,1d,1f,2b,2c,3a,4,5,6	ABHD12(+/-),PYGB(+/-),ZNF337(+/-),ENTPD6(+/-)	y	y	n
Allergic rhinitis	chr20:25206654	rs1044573	chr20:25281398	rs2424708	miR-4292	ABHD12	0	7mer-m8	alt	.	.	0.7475	EUR	T	0.434037	Ramasamy A	22036096	1e-06	2292	1b,1d,1f,2b,2c,3a,4,5,6	ABHD12(+/-),PYGB(+/-),ZNF337(+/-),ENTPD6(+/-)	y	y	n
Allergic rhinitis	chr20:25206654	rs1044573	chr20:25281398	rs2424708	miR-4489	ABHD12	0	7mer-1a	alt	.	.	0.7475	EUR	T	0.434037	Ramasamy A	22036096	1e-06	2292	1b,1d,1f,2b,2c,3a,4,5,6	ABHD12(+/-),PYGB(+/-),ZNF337(+/-),ENTPD6(+/-)	y	y	n
Allergic rhinitis	chr20:25206654	rs1044573	chr20:25281398	rs2424708	miR-4508	ABHD12	1	7mer-m8	1	ref	ref	0.7475	EUR	T	0.434037	Ramasamy A	22036096	1e-06	2292	1b,1d,1f,2b,2c,3a,4,5,6	ABHD12(+/-),PYGB(+/-),ZNF337(+/-),ENTPD6(+/-)	y	y	n
Allergic rhinitis	chr20:25206654	rs1044573	chr20:25281398	rs2424708	miR-4532	ABHD12	2	7mer-m8	1	ref	ref	0.7475	EUR	T	0.434037	Ramasamy A	22036096	1e-06	2292	1b,1d,1f,2b,2c,3a,4,5,6	ABHD12(+/-),PYGB(+/-),ZNF337(+/-),ENTPD6(+/-)	y	y	n
Allergic rhinitis	chr5:110408002	rs1898671	chr5:110464008	rs1043828	miR-496	WDR36	0	8mer-1a	alt	.	.	0.887	EUR	C	0.349604	Ramasamy A	22036096	5e-06	2299	5,6	.	y	n	n
Alopecia areata	chr9:102723692	rs10760706	chr9:102732237	rs9556	miR-4259	STX17	4	7mer-m8	1	ref	ref	0.9876	EUR	T	0.30343	Petukhova L	20596022	4e-07	5864	2b,6	STX17(+/-),INVS(-),TEX10(-),ERP44(-)	y	y	n
Alzheimer's disease (age of onset)	chr15:85430969	rs3743162	chr15:85415386	rs12900463	miR-4694-5p	ALPK3	0	8mer-1a	alt	.	.	0.6936	EUR	C	0.242744	Kamboh MI	22005931	9e-06	2375	1f,5	SCAND2(-),ZNF592(-),WDR73(+)	y	n	n
Alzheimer's disease (age of onset)	chr15:85430969	rs3743162	chr15:85415580	rs12915656	miR-4655-5p	ALPK3	0	8mer-1a	alt	.	chr15:85415580,rs12915656,alt;chr15:85415579,.,ref	0.6936	EUR	C	0.242744	Kamboh MI	22005931	9e-06	2375	1f,5	SCAND2(-),ZNF592(-),WDR73(+)	y	n	n
Alzheimer's disease (age of onset)	chr15:85430969	rs3743162	chr15:85415580	rs12915656	miR-939/1343	ALPK3	0	7mer-m8	alt	.	chr15:85415580,rs12915656,alt;chr15:85415579,.,ref	0.6936	EUR	C	0.242744	Kamboh MI	22005931	9e-06	2375	1f,5	SCAND2(-),ZNF592(-),WDR73(+)	y	n	n
Alzheimer's disease (age of onset)	chr15:85430969	rs3743162	chr15:85415799	rs4842994	miR-197	ALPK3	0	7mer-m8	alt	.	.	0.6936	EUR	T	0.242744	Kamboh MI	22005931	9e-06	2375	1f,5	SCAND2(-),ZNF592(-),WDR73(+)	y	n	n
Alzheimer's disease (age of onset)	chr19:45392254	rs6857	chr19:45392254	rs6857	miR-1587/3083/4505	PVRL2	3	7mer-m8	1	ref	ref	gwas	EUR	T	0.149077	Kamboh MI	22005931	2e-10	2376	1f,3a,4,6	.	y	y	y
Alzheimer's disease (age of onset)	chr19:45392254	rs6857	chr19:45392254	rs6857	miR-320e	PVRL2	0	8mer-1a	alt	.	.	gwas	EUR	T	0.149077	Kamboh MI	22005931	2e-10	2376	1f,3a,4,6	.	y	y	y
Alzheimer's disease (age of onset)	chr19:45392254	rs6857	chr19:45392254	rs6857	miR-3929/4419b/4478	PVRL2	1	7mer-1a	1	ref	ref	gwas	EUR	T	0.149077	Kamboh MI	22005931	2e-10	2376	1f,3a,4,6	.	y	y	y
Alzheimer's disease (age of onset)	chr19:45392254	rs6857	chr19:45392254	rs6857	miR-645	PVRL2	1	7mer-m8	1	ref	ref	gwas	EUR	T	0.149077	Kamboh MI	22005931	2e-10	2376	1f,3a,4,6	.	y	y	y
Alzheimer's disease biomarkers (<1x10-6; AB1-42, p-tau181p, p-tau181p/AB1-42, t-tau/AB1-42)	chr19:45411941	rs429358	chr19:45392254	rs6857	miR-1587/3083/4505	PVRL2	3	7mer-m8	1	ref	ref	0.63	EUR	T	0.149077	Kim S	21123754	1e-06	4439	.	.	y	y	y
Alzheimer's disease biomarkers, <1x10-6; AB1-42, p-tau181p, p-tau181p/AB1-42, t-tau/AB1-42	chr19:45411941	rs429358	chr19:45392254	rs6857	miR-320e	PVRL2	0	8mer-1a	alt	.	.	0.63	EUR	T	0.149077	Kim S	21123754	1e-06	4439	.	.	y	y	y
Alzheimer's disease biomarkers (<1x10-6; AB1-42, p-tau181p, p-tau181p/AB1-42, t-tau/AB1-42)	chr19:45411941	rs429358	chr19:45392254	rs6857	miR-3929/4419b/4478	PVRL2	1	7mer-1a	1	ref	ref	0.63	EUR	T	0.149077	Kim S	21123754	1e-06	4439	.	.	y	y	y
Alzheimer's disease biomarkers (<1x10-6; AB1-42, p-tau181p, p-tau181p/AB1-42, t-tau/AB1-42)	chr19:45411941	rs429358	chr19:45392254	rs6857	miR-645	PVRL2	1	7mer-m8	1	ref	ref	0.63	EUR	T	0.149077	Kim S	21123754	1e-06	4439	.	.	y	y	y
Alzheimer's disease biomarkers (<1x10-6; p-tau181p/AB1-42, t-tau/AB1-42)	chr19:45395619	rs2075650	chr19:45392254	rs6857	miR-1587/3083/4505	PVRL2	3	7mer-m8	1	ref	ref	0.7681	EUR	T	0.149077	Kim S	21123754	1e-06	4435	1f,3a,4	.	y	y	n
Alzheimer's disease biomarkers, <1x10-6; p-tau181p/AB1-42, t-tau/AB1-42	chr19:45395619	rs2075650	chr19:45392254	rs6857	miR-320e	PVRL2	0	8mer-1a	alt	.	.	0.7681	EUR	T	0.149077	Kim S	21123754	1e-06	4435	1f,3a,4	.	y	y	n
Alzheimer's disease biomarkers (<1x10-6; p-tau181p/AB1-42, t-tau/AB1-42)	chr19:45395619	rs2075650	chr19:45392254	rs6857	miR-3929/4419b/4478	PVRL2	1	7mer-1a	1	ref	ref	0.7681	EUR	T	0.149077	Kim S	21123754	1e-06	4435	1f,3a,4	.	y	y	n
Alzheimer's disease biomarkers (<1x10-6; p-tau181p/AB1-42, t-tau/AB1-42)	chr19:45395619	rs2075650	chr19:45392254	rs6857	miR-645	PVRL2	1	7mer-m8	1	ref	ref	0.7681	EUR	T	0.149077	Kim S	21123754	1e-06	4435	1f,3a,4	.	y	y	n
Alzheimer's disease	chr11:59939307	rs610932	chr11:59865671	rs2847655	miR-1268/1268b	MS4A2	0	7mer-1a	alt	.	.	0.6826	EUR	C	0.427441	Hollingworth P	21460840	2e-14	3821	1b,1f,2b,3a,5,6	MS4A2(+/-),MS4A4A(+/-),MS4A6A(+/-),TCN1(+/-)	y	y	y
Alzheimer's disease	chr11:59939307	rs610932	chr11:59865671	rs2847655	miR-3945	MS4A2	1	8mer-1a	1	ref	ref	0.6826	EUR	C	0.427441	Hollingworth P	21460840	2e-14	3821	1b,1f,2b,3a,5,6	MS4A2(+/-),MS4A4A(+/-),MS4A6A(+/-),TCN1(+/-)	y	y	y
Alzheimer's disease	chr11:59939307	rs610932	chr11:59865671	rs2847655	miR-4253	MS4A2	1	7mer-1a	1	ref	ref	0.6826	EUR	C	0.427441	Hollingworth P	21460840	2e-14	3821	1b,1f,2b,3a,5,6	MS4A2(+/-),MS4A4A(+/-),MS4A6A(+/-),TCN1(+/-)	y	y	y
Alzheimer's disease	chr11:59939307	rs610932	chr11:59865671	rs2847655	miR-585	MS4A2	0	8mer-1a	alt	.	.	0.6826	EUR	C	0.427441	Hollingworth P	21460840	2e-14	3821	1b,1f,2b,3a,5,6	MS4A2(+/-),MS4A4A(+/-),MS4A6A(+/-),TCN1(+/-)	y	y	y
Alzheimer's disease	chr11:59939307	rs610932	chr11:59939307	rs610932	miR-3120-5p	MS4A6A	2	7mer-1a	1	ref	ref	gwas	EUR	G	0.5	Hollingworth P	21460840	2e-14	3821	1b,1f,2b,3a,5,6	MS4A2(+/-),MS4A4A(+/-),MS4A6A(+/-),TCN1(+/-)	y	y	y
Alzheimer's disease	chr11:59939307	rs610932	chr11:59939307	rs610932	miR-4778-5p	MS4A6A	1	7mer-m8	2	ref	ref	gwas	EUR	G	0.5	Hollingworth P	21460840	2e-14	3821	1b,1f,2b,3a,5,6	MS4A2(+/-),MS4A4A(+/-),MS4A6A(+/-),TCN1(+/-)	y	y	y
Alzheimer's disease	chr11:59939307	rs610932	chr11:59939307	rs610932	miR-626	MS4A6A	0	8mer-1a	alt	.	.	gwas	EUR	G	0.5	Hollingworth P	21460840	2e-14	3821	1b,1f,2b,3a,5,6	MS4A2(+/-),MS4A4A(+/-),MS4A6A(+/-),TCN1(+/-)	y	y	y
Alzheimer's disease	chr1:231844347	rs12044355	chr1:231859181	rs11122324	miR-148ab-3p/152	DISC1	2	8mer-1a	alt	strengthens a cons1 target site from 7mer-m8 to 8mer-1a	.	0.8848	EUR	A	0.372032	Beecham GW	19118814	9e-06	8050	3a,5,6	DISC1(-)	y	y	y
Alzheimer's disease	chr1:231844347	rs12044355	chr1:231859181	rs11122324	miR-1825	DISC1	1	7mer-m8	1	ref	ref	0.8848	EUR	A	0.372032	Beecham GW	19118814	9e-06	8050	3a,5,6	DISC1(-)	y	y	y
Alzheimer's disease	chr1:231844347	rs12044355	chr1:231859181	rs11122324	miR-4697-3p	DISC1	0	7mer-m8	alt	.	.	0.8848	EUR	A	0.372032	Beecham GW	19118814	9e-06	8050	3a,5,6	DISC1(-)	y	y	y
Alzheimer's disease	chr1:231844347	rs12044355	chr1:231859181	rs11122324	miR-575/4676-5p	DISC1	3	8mer-1a	1	ref	ref	0.8848	EUR	A	0.372032	Beecham GW	19118814	9e-06	8050	3a,5,6	DISC1(-)	y	y	y
Alzheimer's disease	chr19:45395619	rs2075650	chr19:45392254	rs6857	miR-1587/3083/4505	PVRL2	3	7mer-m8	1	ref	ref	0.7681	EUR	T	0.149077	Harold D	19734902	2e-157	7212	1f,3a,4	.	y	y	n
Alzheimer's disease	chr19:45395619	rs2075650	chr19:45392254	rs6857	miR-1587/3083/4505	PVRL2	3	7mer-m8	1	ref	ref	0.7681	EUR	T	0.149077	Heinzen EL	20061627	3e-11	7209	1f,3a,4	.	y	y	n
Alzheimer's disease	chr19:45395619	rs2075650	chr19:45392254	rs6857	miR-1587/3083/4505	PVRL2	3	7mer-m8	1	ref	ref	0.7681	EUR	T	0.149077	Lambert JC	19734903	2e-16	7216	1f,3a,4	.	y	y	n
Alzheimer's disease	chr19:45395619	rs2075650	chr19:45392254	rs6857	miR-1587/3083/4505	PVRL2	3	7mer-m8	1	ref	ref	0.7681	EUR	T	0.149077	Seshadri S	20460622	1e-295	6063	1f,3a,4	.	y	y	n
Alzheimer's disease	chr19:45395619	rs2075650	chr19:45392254	rs6857	miR-320e	PVRL2	0	8mer-1a	alt	.	.	0.7681	EUR	T	0.149077	Harold D	19734902	2e-157	7212	1f,3a,4	.	y	y	n
Alzheimer's disease	chr19:45395619	rs2075650	chr19:45392254	rs6857	miR-320e	PVRL2	0	8mer-1a	alt	.	.	0.7681	EUR	T	0.149077	Heinzen EL	20061627	3e-11	7209	1f,3a,4	.	y	y	n
Alzheimer's disease	chr19:45395619	rs2075650	chr19:45392254	rs6857	miR-320e	PVRL2	0	8mer-1a	alt	.	.	0.7681	EUR	T	0.149077	Lambert JC	19734903	2e-16	7216	1f,3a,4	.	y	y	n
Alzheimer's disease	chr19:45395619	rs2075650	chr19:45392254	rs6857	miR-320e	PVRL2	0	8mer-1a	alt	.	.	0.7681	EUR	T	0.149077	Seshadri S	20460622	1e-295	6063	1f,3a,4	.	y	y	n
Alzheimer's disease	chr19:45395619	rs2075650	chr19:45392254	rs6857	miR-3929/4419b/4478	PVRL2	1	7mer-1a	1	ref	ref	0.7681	EUR	T	0.149077	Harold D	19734902	2e-157	7212	1f,3a,4	.	y	y	n
Alzheimer's disease	chr19:45395619	rs2075650	chr19:45392254	rs6857	miR-3929/4419b/4478	PVRL2	1	7mer-1a	1	ref	ref	0.7681	EUR	T	0.149077	Heinzen EL	20061627	3e-11	7209	1f,3a,4	.	y	y	n
Alzheimer's disease	chr19:45395619	rs2075650	chr19:45392254	rs6857	miR-3929/4419b/4478	PVRL2	1	7mer-1a	1	ref	ref	0.7681	EUR	T	0.149077	Lambert JC	19734903	2e-16	7216	1f,3a,4	.	y	y	n
Alzheimer's disease	chr19:45395619	rs2075650	chr19:45392254	rs6857	miR-3929/4419b/4478	PVRL2	1	7mer-1a	1	ref	ref	0.7681	EUR	T	0.149077	Seshadri S	20460622	1e-295	6063	1f,3a,4	.	y	y	n
Alzheimer's disease	chr19:45395619	rs2075650	chr19:45392254	rs6857	miR-645	PVRL2	1	7mer-m8	1	ref	ref	0.7681	EUR	T	0.149077	Harold D	19734902	2e-157	7212	1f,3a,4	.	y	y	n
Alzheimer's disease	chr19:45395619	rs2075650	chr19:45392254	rs6857	miR-645	PVRL2	1	7mer-m8	1	ref	ref	0.7681	EUR	T	0.149077	Heinzen EL	20061627	3e-11	7209	1f,3a,4	.	y	y	n
Alzheimer's disease	chr19:45395619	rs2075650	chr19:45392254	rs6857	miR-645	PVRL2	1	7mer-m8	1	ref	ref	0.7681	EUR	T	0.149077	Lambert JC	19734903	2e-16	7216	1f,3a,4	.	y	y	n
Alzheimer's disease	chr19:45395619	rs2075650	chr19:45392254	rs6857	miR-645	PVRL2	1	7mer-m8	1	ref	ref	0.7681	EUR	T	0.149077	Seshadri S	20460622	1e-295	6063	1f,3a,4	.	y	y	n
Alzheimer's disease	chr2:27907473	rs17006206	chr2:27917814	.	miR-4517	SLC4A1AP	0	8mer-1a	alt	.	.	0.9486	AFR	A	0.0853659	Logue MW	22159054	2e-06	2141	4	.	y	n	n
Alzheimer's disease	chr2:27907473	rs17006206	chr2:27917814	.	miR-4661-3p	SLC4A1AP	1	7mer-1a	1	ref	ref	0.9486	AFR	A	0.0853659	Logue MW	22159054	2e-06	2141	4	.	y	n	n
Alzheimer's disease	chr2:27907473	rs17006206	chr2:27917814	.	miR-633	SLC4A1AP	1	7mer-1a	2	ref	ref	0.9486	AFR	A	0.0853659	Logue MW	22159054	2e-06	2141	4	.	y	n	n
Alzheimer's disease	chr2:27907473	rs17006206	chr2:27917814	.	miR-889	SLC4A1AP	0	7mer-1a	alt	.	.	0.9486	AFR	A	0.0853659	Logue MW	22159054	2e-06	2141	4	.	y	n	n
Alzheimer's disease	chr5:60950211	rs11738335	chr5:61001389	rs13156637	miR-1236	C5orf64	2	8mer-1a	alt	strengthens a cons2 target site from 7mer-1a to 8mer-1a	.	0.6156	EUR	G	0.21372	Kamboh MI	22832961	5e-06	830	4,5,6	.	y	n	n
Alzheimer's disease	chr5:60950211	rs11738335	chr5:61001389	rs13156637	miR-4799-5p	C5orf64	1	7mer-1a	1	ref	ref	0.6156	EUR	G	0.21372	Kamboh MI	22832961	5e-06	830	4,5,6	.	y	n	n
Alzheimer's disease	chr8:8999019	rs3748140	chr8:8995131	.	miR-3148	PPP1R3B	3	7mer-m8	alt	.	.	1	EUR	A	0.0145119	Kamboh MI	22832961	3e-07	825	4,5,6	.	y	y	y
Alzheimer's disease	chr8:8999019	rs3748140	chr8:8995131	.	miR-3185	PPP1R3B	2	7mer-m8	1	ref	ref	1	EUR	A	0.0145119	Kamboh MI	22832961	3e-07	825	4,5,6	.	y	y	y
Alzheimer's disease	chr8:8999019	rs3748140	chr8:8995131	.	miR-548u	PPP1R3B	0	7mer-m8	alt	.	.	1	EUR	A	0.0145119	Kamboh MI	22832961	3e-07	825	4,5,6	.	y	y	y
Alzheimer's disease	chr8:8999019	rs3748140	chr8:8997435	rs2898209	miR-4328	PPP1R3B	2	7mer-1a	alt	.	.	1	EUR	T	0.0145119	Kamboh MI	22832961	3e-07	825	4,5,6	.	y	y	y
Alzheimer's disease	chr8:8999019	rs3748140	chr8:8997435	rs2898209	miR-4328	PPP1R3B	2	8mer-1a	alt	.	.	1	EUR	T	0.0145119	Kamboh MI	22832961	3e-07	825	4,5,6	.	y	y	y
Alzheimer's disease	chr8:8999019	rs3748140	chr8:8997435	rs2898209	miR-4330	PPP1R3B	0	7mer-m8	alt	.	chr8:8997435,rs2898209,ref;chr8:8997430,.,alt	1	EUR	T	0.0145119	Kamboh MI	22832961	3e-07	825	4,5,6	.	y	y	y
Alzheimer's disease (late onset)	chr11:78091150	rs2373115	chr11:77924870	rs2450138	miR-182	USP35	0	7mer-m8	alt	.	.	0.7491	EUR	T	0.199208	Reiman EM	17553421	1e-10	9356	1f,2a,2b,2c,3a,4,5,6	NDUFC2(+/-)	y	y	y
Alzheimer's disease (late onset)	chr11:78091150	rs2373115	chr11:77924870	rs2450138	miR-214/761/3619-5p	USP35	1	7mer-m8	1	ref	ref	0.7491	EUR	T	0.199208	Reiman EM	17553421	1e-10	9356	1f,2a,2b,2c,3a,4,5,6	NDUFC2(+/-)	y	y	y
Alzheimer's disease (late onset)	chr11:78091150	rs2373115	chr11:77924870	rs2450138	miR-657	USP35	3	7mer-m8	1	ref	ref	0.7491	EUR	T	0.199208	Reiman EM	17553421	1e-10	9356	1f,2a,2b,2c,3a,4,5,6	NDUFC2(+/-)	y	y	y
Alzheimer's disease (late onset)	chr11:78091150	rs2373115	chr11:77924870	rs2450138	miR-885-3p	USP35	1	7mer-1a	1	ref	ref	0.7491	EUR	T	0.199208	Reiman EM	17553421	1e-10	9356	1f,2a,2b,2c,3a,4,5,6	NDUFC2(+/-)	y	y	y
Alzheimer's disease (late onset)	chr11:78091150	rs2373115	chr11:77925233	rs2450137	miR-4533	USP35	2	7mer-m8	1	ref	ref	0.7184	EUR	G	0.19657	Reiman EM	17553421	1e-10	9356	1f,2a,2b,2c,3a,4,5,6	NDUFC2(+/-)	y	y	y
Alzheimer's disease (late onset)	chr11:78091150	rs2373115	chr11:77925233	rs2450137	miR-4671-5p	USP35	0	7mer-1a	alt	.	.	0.7184	EUR	G	0.19657	Reiman EM	17553421	1e-10	9356	1f,2a,2b,2c,3a,4,5,6	NDUFC2(+/-)	y	y	y
Alzheimer's disease (late onset)	chr11:78091150	rs2373115	chr11:77925273	rs2450136	miR-1227	USP35	0	7mer-1a	alt	.	.	0.7058	EUR	G	0.187335	Reiman EM	17553421	1e-10	9356	1f,2a,2b,2c,3a,4,5,6	NDUFC2(+/-)	y	y	y
Alzheimer's disease (late onset)	chr11:78091150	rs2373115	chr11:77925273	rs2450136	miR-19ab	USP35	1	7mer-1a	1	ref	ref	0.7058	EUR	G	0.187335	Reiman EM	17553421	1e-10	9356	1f,2a,2b,2c,3a,4,5,6	NDUFC2(+/-)	y	y	y
Alzheimer's disease (late onset)	chr11:78091150	rs2373115	chr11:77925273	rs2450136	miR-4708-3p	USP35	1	8mer-1a	1	ref	ref	0.7058	EUR	G	0.187335	Reiman EM	17553421	1e-10	9356	1f,2a,2b,2c,3a,4,5,6	NDUFC2(+/-)	y	y	y
Alzheimer's disease (late onset)	chr11:78091150	rs2373115	chr11:77925273	rs2450136	miR-4755-3p	USP35	0	8mer-1a	alt	.	.	0.7058	EUR	G	0.187335	Reiman EM	17553421	1e-10	9356	1f,2a,2b,2c,3a,4,5,6	NDUFC2(+/-)	y	y	y
Alzheimer's disease (late onset)	chr11:78091150	rs2373115	chr11:77925573	rs1055248	miR-3928	USP35	0	7mer-m8	alt	.	.	0.741	EUR	C	0.197889	Reiman EM	17553421	1e-10	9356	1f,2a,2b,2c,3a,4,5,6	NDUFC2(+/-)	y	y	y
Alzheimer's disease (late onset)	chr11:78091150	rs2373115	chr11:77925573	rs1055248	miR-4457	USP35	2	8mer-1a	1	ref	ref	0.741	EUR	C	0.197889	Reiman EM	17553421	1e-10	9356	1f,2a,2b,2c,3a,4,5,6	NDUFC2(+/-)	y	y	y
Alzheimer's disease (late onset)	chr11:78091150	rs2373115	chr11:77925573	rs1055248	miR-513b/3585-5p	USP35	1	8mer-1a	1	ref	ref	0.741	EUR	C	0.197889	Reiman EM	17553421	1e-10	9356	1f,2a,2b,2c,3a,4,5,6	NDUFC2(+/-)	y	y	y
Alzheimer's disease (late onset)	chr11:78091150	rs2373115	chr11:77925708	rs1055250	miR-1236	USP35	0	7mer-1a	alt	.	.	0.6521	EUR	G	0.180739	Reiman EM	17553421	1e-10	9356	1f,2a,2b,2c,3a,4,5,6	NDUFC2(+/-)	y	y	y
Alzheimer's disease (late onset)	chr11:78091150	rs2373115	chr11:77925708	rs1055250	miR-3655	USP35	1	7mer-1a	1	ref	ref	0.6521	EUR	G	0.180739	Reiman EM	17553421	1e-10	9356	1f,2a,2b,2c,3a,4,5,6	NDUFC2(+/-)	y	y	y
Alzheimer's disease (late onset)	chr11:78091150	rs2373115	chr11:77925708	rs1055250	miR-431	USP35	1	7mer-1a	1	ref	ref	0.6521	EUR	G	0.180739	Reiman EM	17553421	1e-10	9356	1f,2a,2b,2c,3a,4,5,6	NDUFC2(+/-)	y	y	y
Alzheimer's disease (late onset)	chr11:78091150	rs2373115	chr11:77925708	rs1055250	miR-511	USP35	1	7mer-1a	1	ref	ref	0.6521	EUR	G	0.180739	Reiman EM	17553421	1e-10	9356	1f,2a,2b,2c,3a,4,5,6	NDUFC2(+/-)	y	y	y
Alzheimer's disease (late onset)	chr11:78091150	rs2373115	chr11:77925708	rs1055250	miR-692/4753-3p	USP35	0	7mer-1a	alt	.	.	0.6521	EUR	G	0.180739	Reiman EM	17553421	1e-10	9356	1f,2a,2b,2c,3a,4,5,6	NDUFC2(+/-)	y	y	y
Alzheimer's disease (late onset)	chr11:78091150	rs2373115	chr11:77925708	rs1055250	miR-942	USP35	1	8mer-1a	alt	.	.	0.6521	EUR	G	0.180739	Reiman EM	17553421	1e-10	9356	1f,2a,2b,2c,3a,4,5,6	NDUFC2(+/-)	y	y	y
Alzheimer's disease (late onset)	chr11:78091150	rs2373115	chr11:77926769	rs1046780	miR-4289	GAB2	2	7mer-m8	1	ref	ref	0.7491	EUR	G	0.199208	Reiman EM	17553421	1e-10	9356	1f,2a,2b,2c,3a,4,5,6	NDUFC2(+/-)	y	y	y
Alzheimer's disease (late onset)	chr11:78091150	rs2373115	chr11:77930138	rs1485483	miR-383	GAB2	1	7mer-1a	1	ref	ref	0.8194	EUR	C	0.188654	Reiman EM	17553421	1e-10	9356	1f,2a,2b,2c,3a,4,5,6	NDUFC2(+/-)	y	y	y
Alzheimer's disease (late onset)	chr11:78091150	rs2373115	chr11:77930138	rs1485483	miR-4312	GAB2	1	7mer-1a	1	ref	ref	0.8194	EUR	C	0.188654	Reiman EM	17553421	1e-10	9356	1f,2a,2b,2c,3a,4,5,6	NDUFC2(+/-)	y	y	y
Alzheimer's disease (late onset)	chr11:78091150	rs2373115	chr11:77930138	rs1485483	miR-4772-5p	GAB2	1	8mer-1a	1	ref	ref	0.8194	EUR	C	0.188654	Reiman EM	17553421	1e-10	9356	1f,2a,2b,2c,3a,4,5,6	NDUFC2(+/-)	y	y	y
Alzheimer's disease (late onset)	chr19:45395619	rs2075650	chr19:45392254	rs6857	miR-1587/3083/4505	PVRL2	3	7mer-m8	1	ref	ref	0.7681	EUR	T	0.149077	Naj AC	20885792	5e-36	5293	1f,3a,4	.	y	y	n
Alzheimer's disease (late onset)	chr19:45395619	rs2075650	chr19:45392254	rs6857	miR-320e	PVRL2	0	8mer-1a	alt	.	.	0.7681	EUR	T	0.149077	Naj AC	20885792	5e-36	5293	1f,3a,4	.	y	y	n
Alzheimer's disease (late onset)	chr19:45395619	rs2075650	chr19:45392254	rs6857	miR-3929/4419b/4478	PVRL2	1	7mer-1a	1	ref	ref	0.7681	EUR	T	0.149077	Naj AC	20885792	5e-36	5293	1f,3a,4	.	y	y	n
Alzheimer's disease (late onset)	chr19:45395619	rs2075650	chr19:45392254	rs6857	miR-645	PVRL2	1	7mer-m8	1	ref	ref	0.7681	EUR	T	0.149077	Naj AC	20885792	5e-36	5293	1f,3a,4	.	y	y	n
Alzheimer's disease, Unaffected controls	chr19:53384185	rs6509701	chr19:53381429	rs2162919	miR-1903/4778-3p	ZNF320	1	7mer-1a	alt	.	.	0.9938	EUR	G	0.306069	Hollingworth P	22005930	5e-06	2358	6	.	y	y	n
Alzheimer's disease, Unaffected controls	chr19:53384185	rs6509701	chr19:53381429	rs2162919	miR-4711-3p	ZNF320	0	7mer-m8	alt	.	.	0.9938	EUR	G	0.306069	Hollingworth P	22005930	5e-06	2358	6	.	y	y	n
Amyotrophic lateral sclerosis	chr9:27536397	rs2814707	chr9:27526047	rs700782	miR-103b	IFNK	0	7mer-m8	alt	.	.	0.9175	EUR	T	0.251979	van Es MA	19734901	7e-09	7226	1f,2b,3a,5,6	C9orf72(+)	y	n	n
Amyotrophic lateral sclerosis	chr9:27536397	rs2814707	chr9:27526047	rs700782	miR-153	IFNK	0	8mer-1a	alt	.	.	0.9175	EUR	T	0.251979	van Es MA	19734901	7e-09	7226	1f,2b,3a,5,6	C9orf72(+)	y	n	n
Amyotrophic lateral sclerosis	chr9:27536397	rs2814707	chr9:27526047	rs700782	miR-448/448-3p	IFNK	1	7mer-1a	alt	.	.	0.9175	EUR	T	0.251979	van Es MA	19734901	7e-09	7226	1f,2b,3a,5,6	C9orf72(+)	y	n	n
Amyotrophic lateral sclerosis	chr9:27536397	rs2814707	chr9:27561049	rs774359	miR-4643	C9orf72	4	7mer-1a	1	ref	ref	0.8575	EUR	C	0.270449	van Es MA	19734901	7e-09	7226	1f,2b,3a,5,6	C9orf72(+)	y	n	n
Amyotrophic lateral sclerosis	chr9:27536397	rs2814707	chr9:27561049	rs774359	miR-466	C9orf72	3	7mer-m8	1	ref	ref	0.8575	EUR	C	0.270449	van Es MA	19734901	7e-09	7226	1f,2b,3a,5,6	C9orf72(+)	y	n	n
Amyotrophic lateral sclerosis	chr9:27536397	rs2814707	chr9:27561049	rs774359	miR-4789-3p	C9orf72	3	7mer-1a	1	ref	ref	0.8575	EUR	C	0.270449	van Es MA	19734901	7e-09	7226	1f,2b,3a,5,6	C9orf72(+)	y	n	n
Amyotrophic lateral sclerosis	chr9:27543281	rs3849942	chr9:27526047	rs700782	miR-103b	IFNK	0	7mer-m8	alt	.	.	0.8908	EUR	T	0.251979	Laaksovirta H	20801718	9e-11	5427	1f,2b,3a,5,6	C9orf72(-)	y	n	n
Amyotrophic lateral sclerosis	chr9:27543281	rs3849942	chr9:27526047	rs700782	miR-103b	IFNK	0	7mer-m8	alt	.	.	0.8908	EUR	T	0.251979	van Es MA	19734901	1e-08	7230	1f,2b,3a,5,6	C9orf72(-)	y	n	n
Amyotrophic lateral sclerosis	chr9:27543281	rs3849942	chr9:27526047	rs700782	miR-153	IFNK	0	8mer-1a	alt	.	.	0.8908	EUR	T	0.251979	Laaksovirta H	20801718	9e-11	5427	1f,2b,3a,5,6	C9orf72(-)	y	n	n
Amyotrophic lateral sclerosis	chr9:27543281	rs3849942	chr9:27526047	rs700782	miR-153	IFNK	0	8mer-1a	alt	.	.	0.8908	EUR	T	0.251979	van Es MA	19734901	1e-08	7230	1f,2b,3a,5,6	C9orf72(-)	y	n	n
Amyotrophic lateral sclerosis	chr9:27543281	rs3849942	chr9:27526047	rs700782	miR-448/448-3p	IFNK	1	7mer-1a	alt	.	.	0.8908	EUR	T	0.251979	Laaksovirta H	20801718	9e-11	5427	1f,2b,3a,5,6	C9orf72(-)	y	n	n
Amyotrophic lateral sclerosis	chr9:27543281	rs3849942	chr9:27526047	rs700782	miR-448/448-3p	IFNK	1	7mer-1a	alt	.	.	0.8908	EUR	T	0.251979	van Es MA	19734901	1e-08	7230	1f,2b,3a,5,6	C9orf72(-)	y	n	n
Amyotrophic lateral sclerosis	chr9:27543281	rs3849942	chr9:27561049	rs774359	miR-4643	C9orf72	4	7mer-1a	1	ref	ref	0.896	EUR	C	0.270449	Laaksovirta H	20801718	9e-11	5427	1f,2b,3a,5,6	C9orf72(-)	y	n	n
Amyotrophic lateral sclerosis	chr9:27543281	rs3849942	chr9:27561049	rs774359	miR-4643	C9orf72	4	7mer-1a	1	ref	ref	0.896	EUR	C	0.270449	van Es MA	19734901	1e-08	7230	1f,2b,3a,5,6	C9orf72(-)	y	n	n
Amyotrophic lateral sclerosis	chr9:27543281	rs3849942	chr9:27561049	rs774359	miR-466	C9orf72	3	7mer-m8	1	ref	ref	0.896	EUR	C	0.270449	Laaksovirta H	20801718	9e-11	5427	1f,2b,3a,5,6	C9orf72(-)	y	n	n
Amyotrophic lateral sclerosis	chr9:27543281	rs3849942	chr9:27561049	rs774359	miR-466	C9orf72	3	7mer-m8	1	ref	ref	0.896	EUR	C	0.270449	van Es MA	19734901	1e-08	7230	1f,2b,3a,5,6	C9orf72(-)	y	n	n
Amyotrophic lateral sclerosis	chr9:27543281	rs3849942	chr9:27561049	rs774359	miR-4789-3p	C9orf72	3	7mer-1a	1	ref	ref	0.896	EUR	C	0.270449	Laaksovirta H	20801718	9e-11	5427	1f,2b,3a,5,6	C9orf72(-)	y	n	n
Amyotrophic lateral sclerosis	chr9:27543281	rs3849942	chr9:27561049	rs774359	miR-4789-3p	C9orf72	3	7mer-1a	1	ref	ref	0.896	EUR	C	0.270449	van Es MA	19734901	1e-08	7230	1f,2b,3a,5,6	C9orf72(-)	y	n	n
Amyotrophic lateral sclerosis	chr9:27561049	rs774359	chr9:27526047	rs700782	miR-103b	IFNK	0	7mer-m8	alt	.	.	0.7951	EUR	T	0.251979	van Es MA	19734901	3e-06	7227	1f,2b,3a,5,6	C9orf72(+)	y	n	n
Amyotrophic lateral sclerosis	chr9:27561049	rs774359	chr9:27526047	rs700782	miR-153	IFNK	0	8mer-1a	alt	.	.	0.7951	EUR	T	0.251979	van Es MA	19734901	3e-06	7227	1f,2b,3a,5,6	C9orf72(+)	y	n	n
Amyotrophic lateral sclerosis	chr9:27561049	rs774359	chr9:27526047	rs700782	miR-448/448-3p	IFNK	1	7mer-1a	alt	.	.	0.7951	EUR	T	0.251979	van Es MA	19734901	3e-06	7227	1f,2b,3a,5,6	C9orf72(+)	y	n	n
Amyotrophic lateral sclerosis	chr9:27561049	rs774359	chr9:27561049	rs774359	miR-4643	C9orf72	4	7mer-1a	1	ref	ref	gwas	EUR	C	0.270449	van Es MA	19734901	3e-06	7227	1f,2b,3a,5,6	C9orf72(+)	y	n	n
Amyotrophic lateral sclerosis	chr9:27561049	rs774359	chr9:27561049	rs774359	miR-466	C9orf72	3	7mer-m8	1	ref	ref	gwas	EUR	C	0.270449	van Es MA	19734901	3e-06	7227	1f,2b,3a,5,6	C9orf72(+)	y	n	n
Amyotrophic lateral sclerosis	chr9:27561049	rs774359	chr9:27561049	rs774359	miR-4789-3p	C9orf72	3	7mer-1a	1	ref	ref	gwas	EUR	C	0.270449	van Es MA	19734901	3e-06	7227	1f,2b,3a,5,6	C9orf72(+)	y	n	n
Amyotrophic lateral sclerosis (site of onset)	chr5:115727838	rs7702057	chr5:115781876	rs11950135	miR-3130-5p/4482	SEMA6A	1	7mer-m8	1	ref	ref	0.6645	EUR	G	0.0369393	Landers JE	19451621	8e-06	7596	6	.	y	n	n
Amyotrophic lateral sclerosis (site of onset)	chr5:115727838	rs7702057	chr5:115781876	rs11950135	miR-622	SEMA6A	2	7mer-m8	1	ref	ref	0.6645	EUR	G	0.0369393	Landers JE	19451621	8e-06	7596	6	.	y	n	n
Amyotrophic lateral sclerosis (survival)	chr1:169676486	rs1131498	chr1:169660781	rs12938	miR-1348/1839/1839-5p/3927	SELL	1	7mer-m8	1	ref	ref	0.7299	EUR	G	0.24934	Landers JE	19451621	4e-06	7590	1b,1c,3a,5,6	SELL(-),F5(+)	y	y	y
Amyotrophic lateral sclerosis, survival	chr1:169676486	rs1131498	chr1:169660781	rs12938	miR-3132	SELL	0	7mer-m8	alt	.	.	0.7299	EUR	G	0.24934	Landers JE	19451621	4e-06	7590	1b,1c,3a,5,6	SELL(-),F5(+)	y	y	y
Amyotrophic lateral sclerosis, survival	chr1:169676486	rs1131498	chr1:169660781	rs12938	miR-375	SELL	0	7mer-m8	alt	.	chr1:169660778,.,alt;chr1:169660781,rs12938,alt	0.7299	EUR	G	0.24934	Landers JE	19451621	4e-06	7590	1b,1c,3a,5,6	SELL(-),F5(+)	y	y	y
Androgen levels (DHT levels)	chr17:7552123	rs72829446	chr17:7460758	rs28362665	miR-1276	TNFSF12	1	7mer-m8	1	ref	ref	0.7153	EUR	A	0.0870712	Jin G	22936694	9e-10	32	1f	.	y	y	y
Androgen levels (serum testosterone)	chr17:7552123	rs72829446	chr17:7460758	rs28362665	miR-1276	TNFSF12	1	7mer-m8	1	ref	ref	0.7153	EUR	A	0.0870712	Jin G	22936694	6e-08	35	1f	.	y	y	y
Angiotensin-converting enzyme activity	chr17:61566031	rs4343	chr17:61575637	rs1055086	miR-3662	ACE	1	8mer-1a	1	ref	ref	0.6662	ASN	A	0.395105	Chung CM	20066004	3e-25	6732	2a,2b,5	.	y	y	n
Angiotensin-converting enzyme activity	chr17:61566031	rs4343	chr17:61575637	rs1055086	miR-371/373/371b-5p	ACE	0	7mer-m8	alt	.	.	0.6662	ASN	A	0.395105	Chung CM	20066004	3e-25	6732	2a,2b,5	.	y	y	n
Angiotensin-converting enzyme activity	chr17:61566031	rs4343	chr17:61575637	rs1055086	miR-4698	ACE	0	8mer-1a	alt	.	.	0.6662	ASN	A	0.395105	Chung CM	20066004	3e-25	6732	2a,2b,5	.	y	y	n
Ankylosing spondylitis	chr1:200960307	rs2297909	chr1:200939642	rs3208703	miR-511	KIF21B	0	7mer-m8	alt	.	.	0.8416	EUR	T	0.269129	Evans DM	21743469	5e-12	3231	2b,5,6	.	y	y	y
Ankylosing spondylitis	chr1:200960307	rs2297909	chr1:200939642	rs3208703	miR-626	KIF21B	0	7mer-m8	alt	.	.	0.8416	EUR	T	0.269129	Evans DM	21743469	5e-12	3231	2b,5,6	.	y	y	y
Ankylosing spondylitis	chr9:139269338	rs10781500	chr9:139296927	rs1132005	miR-141/200a	SDCCAG3	0	7mer-m8	alt	.	.	0.8249	EUR	C	0.424802	Evans DM	21743469	1e-06	3235	1b,1f,2a,2b,3a	DNLZ(+),SNAPC4(-),CARD9(+)	y	y	y
Antineutrophil cytoplasmic antibody-associated vasculitis	chr13:45055091	rs17065868	chr13:45008333	rs1053948	miR-1275/4665-5p	TSC22D1	0	7mer-m8	alt	.	chr13:45008333,rs1053948,ref;chr13:45008337,.,alt	0.8216	EUR	C	0.112137	Lyons PA	22808956	3e-06	356	2a,2b,3a,4,5,6	SLC25A30(-)	y	y	y
Antineutrophil cytoplasmic antibody-associated vasculitis	chr13:45055091	rs17065868	chr13:45008333	rs1053948	miR-1343	TSC22D1	1	7mer-m8	1	ref	ref	0.8216	EUR	C	0.112137	Lyons PA	22808956	3e-06	356	2a,2b,3a,4,5,6	SLC25A30(-)	y	y	y
Antineutrophil cytoplasmic antibody-associated vasculitis	chr13:45055091	rs17065868	chr13:45008333	rs1053948	miR-1539	TSC22D1	0	7mer-1a	alt	.	.	0.8216	EUR	C	0.112137	Lyons PA	22808956	3e-06	356	2a,2b,3a,4,5,6	SLC25A30(-)	y	y	y
Antineutrophil cytoplasmic antibody-associated vasculitis	chr13:45055091	rs17065868	chr13:45008333	rs1053948	miR-1976	TSC22D1	0	7mer-m8	alt	.	.	0.8216	EUR	C	0.112137	Lyons PA	22808956	3e-06	356	2a,2b,3a,4,5,6	SLC25A30(-)	y	y	y
Antineutrophil cytoplasmic antibody-associated vasculitis	chr13:45055091	rs17065868	chr13:45008333	rs1053948	miR-3193	TSC22D1	0	7mer-1a	alt	.	.	0.8216	EUR	C	0.112137	Lyons PA	22808956	3e-06	356	2a,2b,3a,4,5,6	SLC25A30(-)	y	y	y
Antineutrophil cytoplasmic antibody-associated vasculitis	chr13:45055091	rs17065868	chr13:45008333	rs1053948	miR-4271/4725-3p	TSC22D1	0	7mer-m8	alt	.	chr13:45008333,rs1053948,ref;chr13:45008337,.,alt	0.8216	EUR	C	0.112137	Lyons PA	22808956	3e-06	356	2a,2b,3a,4,5,6	SLC25A30(-)	y	y	y
Antineutrophil cytoplasmic antibody-associated vasculitis	chr13:45055091	rs17065868	chr13:45008333	rs1053948	miR-4525	TSC22D1	0	7mer-1a	alt	.	chr13:45008333,rs1053948,ref;chr13:45008337,.,alt	0.8216	EUR	C	0.112137	Lyons PA	22808956	3e-06	356	2a,2b,3a,4,5,6	SLC25A30(-)	y	y	y
Antineutrophil cytoplasmic antibody-associated vasculitis	chr13:45055091	rs17065868	chr13:45008333	rs1053948	miR-4706/4749-5p	TSC22D1	1	8mer-1a	alt	.	chr13:45008337,.,ref;chr13:45008333,rs1053948,alt	0.8216	EUR	C	0.112137	Lyons PA	22808956	3e-06	356	2a,2b,3a,4,5,6	SLC25A30(-)	y	y	y
Antineutrophil cytoplasmic antibody-associated vasculitis	chr13:45055091	rs17065868	chr13:45008333	rs1053948	miR-4723-5p	TSC22D1	1	7mer-1a	alt	start is -2 bp from the start of a cons2 7mer-m8 target site	chr13:45008333,rs1053948,ref;chr13:45008337,.,alt	0.8216	EUR	C	0.112137	Lyons PA	22808956	3e-06	356	2a,2b,3a,4,5,6	SLC25A30(-)	y	y	y
Antineutrophil cytoplasmic antibody-associated vasculitis	chr13:45055091	rs17065868	chr13:45008333	rs1053948	miR-4723-5p	TSC22D1	1	7mer-m8	2	ref	ref	0.8216	EUR	C	0.112137	Lyons PA	22808956	3e-06	356	2a,2b,3a,4,5,6	SLC25A30(-)	y	y	y
Antineutrophil cytoplasmic antibody-associated vasculitis	chr13:45055091	rs17065868	chr13:45008333	rs1053948	miR-4734	TSC22D1	1	7mer-m8	alt	.	.	0.8216	EUR	C	0.112137	Lyons PA	22808956	3e-06	356	2a,2b,3a,4,5,6	SLC25A30(-)	y	y	y
Antineutrophil cytoplasmic antibody-associated vasculitis	chr13:45055091	rs17065868	chr13:45008333	rs1053948	miR-625	TSC22D1	0	8mer-1a	alt	.	chr13:45008333,rs1053948,ref;chr13:45008337,.,alt	0.8216	EUR	C	0.112137	Lyons PA	22808956	3e-06	356	2a,2b,3a,4,5,6	SLC25A30(-)	y	y	y
Antineutrophil cytoplasmic antibody-associated vasculitis	chr13:45055091	rs17065868	chr13:45008333	rs1053948	miR-637	TSC22D1	1	7mer-m8	1	ref	ref	0.8216	EUR	C	0.112137	Lyons PA	22808956	3e-06	356	2a,2b,3a,4,5,6	SLC25A30(-)	y	y	y
Antineutrophil cytoplasmic antibody-associated vasculitis	chr13:45055091	rs17065868	chr13:45008333	rs1053948	miR-744/1716	TSC22D1	1	7mer-1a	alt	.	chr13:45008337,.,ref;chr13:45008333,rs1053948,alt	0.8216	EUR	C	0.112137	Lyons PA	22808956	3e-06	356	2a,2b,3a,4,5,6	SLC25A30(-)	y	y	y
Antineutrophil cytoplasmic antibody-associated vasculitis	chr6:33069893	rs3117242	chr6:33054325	rs1126719	miR-3664-3p	HLA-DPB1	1	7mer-m8	1	ref	ref	0.6808	EUR	C	0.269129	Lyons PA	22808956	1e-71	343	1b,1f,2a,2b,3a,4,5,6	.	y	y	y
Antineutrophil cytoplasmic antibody-associated vasculitis	chr6:33069893	rs3117242	chr6:33054325	rs1126719	miR-549/3670	HLA-DPB1	1	8mer-1a	1	ref	ref	0.6808	EUR	C	0.269129	Lyons PA	22808956	1e-71	343	1b,1f,2a,2b,3a,4,5,6	.	y	y	y
Antineutrophil cytoplasmic antibody-associated vasculitis	chr6:33069893	rs3117242	chr6:33054331	rs1126723	miR-677/4276	HLA-DPB1	2	8mer-1a	1	ref	ref	0.6868	EUR	C	0.270449	Lyons PA	22808956	1e-71	343	1b,1f,2a,2b,3a,4,5,6	.	y	y	y
Antineutrophil cytoplasmic antibody-associated vasculitis	chr6:33069893	rs3117242	chr6:33054550	rs931	miR-132/212/212-3p	HLA-DPB1	1	7mer-m8	1	ref	ref	0.7664	EUR	A	0.296834	Lyons PA	22808956	1e-71	343	1b,1f,2a,2b,3a,4,5,6	.	y	y	y
Antineutrophil cytoplasmic antibody-associated vasculitis	chr6:33069893	rs3117242	chr6:33054552	rs928	miR-132/212/212-3p	HLA-DPB1	1	7mer-m8	1	ref	ref	0.7664	EUR	G	0.296834	Lyons PA	22808956	1e-71	343	1b,1f,2a,2b,3a,4,5,6	.	y	y	y
Antineutrophil cytoplasmic antibody-associated vasculitis	chr6:33069893	rs3117242	chr6:33054619	rs929	miR-3618	HLA-DPB1	1	7mer-1a	1	ref	ref	0.7988	EUR	A	0.30343	Lyons PA	22808956	1e-71	343	1b,1f,2a,2b,3a,4,5,6	.	y	y	y
Antineutrophil cytoplasmic antibody-associated vasculitis	chr6:33069893	rs3117242	chr6:33054619	rs929	miR-934	HLA-DPB1	1	8mer-1a	1	ref	ref	0.7988	EUR	A	0.30343	Lyons PA	22808956	1e-71	343	1b,1f,2a,2b,3a,4,5,6	.	y	y	y
Antineutrophil cytoplasmic antibody-associated vasculitis	chr6:33069893	rs3117242	chr6:33054711	rs9277532	miR-3189-5p	HLA-DPB1	1	7mer-m8	1	ref	ref	0.8186	EUR	T	0.307388	Lyons PA	22808956	1e-71	343	1b,1f,2a,2b,3a,4,5,6	.	y	y	y
Antineutrophil cytoplasmic antibody-associated vasculitis	chr6:33069893	rs3117242	chr6:33054721	rs9277533	miR-194	HLA-DPB1	3	8mer-1a	1	ref	ref	0.8186	EUR	T	0.307388	Lyons PA	22808956	1e-71	343	1b,1f,2a,2b,3a,4,5,6	.	y	y	y
Antineutrophil cytoplasmic antibody-associated vasculitis	chr6:33069893	rs3117242	chr6:33054721	rs9277533	miR-3607-5p	HLA-DPB1	1	7mer-1a	1	ref	ref	0.8186	EUR	T	0.307388	Lyons PA	22808956	1e-71	343	1b,1f,2a,2b,3a,4,5,6	.	y	y	y
Antineutrophil cytoplasmic antibody-associated vasculitis	chr6:33069893	rs3117242	chr6:33054807	rs9277534	miR-140/140-5p/876-3p/1244	HLA-DPB1	2	7mer-1a	1	ref	ref	0.8186	EUR	G	0.307388	Lyons PA	22808956	1e-71	343	1b,1f,2a,2b,3a,4,5,6	.	y	y	y
Antineutrophil cytoplasmic antibody-associated vasculitis	chr6:33069893	rs3117242	chr6:33054807	rs9277534	miR-1421l/3545-5p	HLA-DPB1	1	8mer-1a	1	ref	ref	0.8186	EUR	G	0.307388	Lyons PA	22808956	1e-71	343	1b,1f,2a,2b,3a,4,5,6	.	y	y	y
Antineutrophil cytoplasmic antibody-associated vasculitis	chr6:33069893	rs3117242	chr6:33054807	rs9277534	miR-4460	HLA-DPB1	1	7mer-m8	1	ref	ref	0.8186	EUR	G	0.307388	Lyons PA	22808956	1e-71	343	1b,1f,2a,2b,3a,4,5,6	.	y	y	y
Antineutrophil cytoplasmic antibody-associated vasculitis	chr6:33069893	rs3117242	chr6:33054807	rs9277534	miR-4527	HLA-DPB1	1	7mer-1a	1	ref	ref	0.8186	EUR	G	0.307388	Lyons PA	22808956	1e-71	343	1b,1f,2a,2b,3a,4,5,6	.	y	y	y
Antineutrophil cytoplasmic antibody-associated vasculitis	chr6:33069893	rs3117242	chr6:33054861	rs9277535	miR-3115	HLA-DPB1	1	7mer-m8	1	ref	ref	0.6195	EUR	G	0.265172	Lyons PA	22808956	1e-71	343	1b,1f,2a,2b,3a,4,5,6	.	y	y	y
Antineutrophil cytoplasmic antibody-associated vasculitis	chr6:33069893	rs3117242	chr6:33054890	rs9277536	miR-548agai	HLA-DPB1	1	7mer-1a	1	ref	ref	0.8186	EUR	T	0.307388	Lyons PA	22808956	1e-71	343	1b,1f,2a,2b,3a,4,5,6	.	y	y	y
Antineutrophil cytoplasmic antibody-associated vasculitis	chr6:33069893	rs3117242	chr6:33055009	rs9277537	miR-3173-3p	HLA-DPB1	1	7mer-1a	1	ref	ref	0.8186	EUR	A	0.307388	Lyons PA	22808956	1e-71	343	1b,1f,2a,2b,3a,4,5,6	.	y	y	y
Antineutrophil cytoplasmic antibody-associated vasculitis	chr6:33069893	rs3117242	chr6:33055009	rs9277537	miR-4428	HLA-DPB1	1	7mer-1a	1	ref	ref	0.8186	EUR	A	0.307388	Lyons PA	22808956	1e-71	343	1b,1f,2a,2b,3a,4,5,6	.	y	y	y
Antineutrophil cytoplasmic antibody-associated vasculitis	chr6:33069893	rs3117242	chr6:33055009	rs9277537	miR-4477b	HLA-DPB1	1	7mer-m8	1	ref	ref	0.8186	EUR	A	0.307388	Lyons PA	22808956	1e-71	343	1b,1f,2a,2b,3a,4,5,6	.	y	y	y
Antineutrophil cytoplasmic antibody-associated vasculitis	chr6:33069893	rs3117242	chr6:33055009	rs9277537	miR-496	HLA-DPB1	1	7mer-m8	1	ref	ref	0.8186	EUR	A	0.307388	Lyons PA	22808956	1e-71	343	1b,1f,2a,2b,3a,4,5,6	.	y	y	y
Antineutrophil cytoplasmic antibody-associated vasculitis	chr6:33069893	rs3117242	chr6:33055079	rs9277539	miR-1255ab	HLA-DPB1	2	7mer-1a	1	ref	ref	0.9799	EUR	G	0.262533	Lyons PA	22808956	1e-71	343	1b,1f,2a,2b,3a,4,5,6	.	y	y	y
Antineutrophil cytoplasmic antibody-associated vasculitis	chr6:33069893	rs3117242	chr6:33055079	rs9277539	miR-3165	HLA-DPB1	1	8mer-1a	2	ref	ref	0.9799	EUR	G	0.262533	Lyons PA	22808956	1e-71	343	1b,1f,2a,2b,3a,4,5,6	.	y	y	y
Antineutrophil cytoplasmic antibody-associated vasculitis	chr6:33069893	rs3117242	chr6:33055079	rs9277539	miR-3691-5p	HLA-DPB1	1	7mer-m8	1	ref	ref	0.9799	EUR	G	0.262533	Lyons PA	22808956	1e-71	343	1b,1f,2a,2b,3a,4,5,6	.	y	y	y
Antineutrophil cytoplasmic antibody-associated vasculitis	chr6:33069893	rs3117242	chr6:33055123	rs9277540	miR-4652-3p	HLA-DPB1	2	7mer-1a	1	ref	ref	0.8186	EUR	G	0.307388	Lyons PA	22808956	1e-71	343	1b,1f,2a,2b,3a,4,5,6	.	y	y	y
Antineutrophil cytoplasmic antibody-associated vasculitis	chr6:33069893	rs3117242	chr6:33055158	rs9277541	miR-221/222/222ab/1928	HLA-DPB1	1	8mer-1a	1	ref	ref	0.8186	EUR	G	0.307388	Lyons PA	22808956	1e-71	343	1b,1f,2a,2b,3a,4,5,6	.	y	y	y
Antineutrophil cytoplasmic antibody-associated vasculitis	chr6:33069893	rs3117242	chr6:33055158	rs9277541	miR-4666-5p	HLA-DPB1	1	7mer-m8	1	ref	ref	0.8186	EUR	G	0.307388	Lyons PA	22808956	1e-71	343	1b,1f,2a,2b,3a,4,5,6	.	y	y	y
Antineutrophil cytoplasmic antibody-associated vasculitis	chr6:33069893	rs3117242	chr6:33055308	rs9277544	miR-3185	HLA-DPB1	2	7mer-1a	1	ref	ref	0.7858	EUR	T	0.300792	Lyons PA	22808956	1e-71	343	1b,1f,2a,2b,3a,4,5,6	.	y	y	y
Antineutrophil cytoplasmic antibody-associated vasculitis	chr6:33069893	rs3117242	chr6:33055323	rs9277545	miR-147/147a/2423/2470	HLA-DPB1	3	7mer-1a	1	ref	ref	0.9799	EUR	T	0.262533	Lyons PA	22808956	1e-71	343	1b,1f,2a,2b,3a,4,5,6	.	y	y	y
Antineutrophil cytoplasmic antibody-associated vasculitis	chr6:33069893	rs3117242	chr6:33055323	rs9277545	miR-1814b/4445	HLA-DPB1	4	7mer-1a	1	ref	ref	0.9799	EUR	T	0.262533	Lyons PA	22808956	1e-71	343	1b,1f,2a,2b,3a,4,5,6	.	y	y	y
Antineutrophil cytoplasmic antibody-associated vasculitis	chr6:33069893	rs3117242	chr6:33055323	rs9277545	miR-219-5p/508/508-3p/4782-3p	HLA-DPB1	2	7mer-1a	1	ref	ref	0.9799	EUR	T	0.262533	Lyons PA	22808956	1e-71	343	1b,1f,2a,2b,3a,4,5,6	.	y	y	y
Antineutrophil cytoplasmic antibody-associated vasculitis	chr6:33069893	rs3117242	chr6:33055323	rs9277545	miR-508-3p	HLA-DPB1	2	7mer-1a	1	ref	ref	0.9799	EUR	T	0.262533	Lyons PA	22808956	1e-71	343	1b,1f,2a,2b,3a,4,5,6	.	y	y	y
Antineutrophil cytoplasmic antibody-associated vasculitis	chr6:33069893	rs3117242	chr6:33055346	rs9277546	miR-568	HLA-DPB1	1	7mer-m8	1	ref	ref	0.7988	EUR	G	0.30343	Lyons PA	22808956	1e-71	343	1b,1f,2a,2b,3a,4,5,6	.	y	y	y
Antineutrophil cytoplasmic antibody-associated vasculitis	chr6:33069893	rs3117242	chr6:33055367	rs9277547	miR-4493	HLA-DPB1	1	7mer-1a	1	ref	ref	0.8186	EUR	A	0.307388	Lyons PA	22808956	1e-71	343	1b,1f,2a,2b,3a,4,5,6	.	y	y	y
Antineutrophil cytoplasmic antibody-associated vasculitis	chr6:33069893	rs3117242	chr6:33055367	rs9277547	miR-4499	HLA-DPB1	1	7mer-m8	1	ref	ref	0.8186	EUR	A	0.307388	Lyons PA	22808956	1e-71	343	1b,1f,2a,2b,3a,4,5,6	.	y	y	y
Antineutrophil cytoplasmic antibody-associated vasculitis	chr6:33069893	rs3117242	chr6:33055419	rs9277549	miR-552/3097-5p	HLA-DPB1	1	7mer-m8	1	ref	ref	0.8186	EUR	G	0.307388	Lyons PA	22808956	1e-71	343	1b,1f,2a,2b,3a,4,5,6	.	y	y	y
Antineutrophil cytoplasmic antibody-associated vasculitis	chr6:33069893	rs3117242	chr6:33055419	rs9277549	miR-764	HLA-DPB1	1	7mer-m8	1	ref	ref	0.8186	EUR	G	0.307388	Lyons PA	22808956	1e-71	343	1b,1f,2a,2b,3a,4,5,6	.	y	y	y
Antineutrophil cytoplasmic antibody-associated vasculitis	chr6:33069893	rs3117242	chr6:33055487	rs9277550	miR-7/7ab	HLA-DPB1	1	7mer-1a	1	ref	ref	0.7923	EUR	C	0.302111	Lyons PA	22808956	1e-71	343	1b,1f,2a,2b,3a,4,5,6	.	y	y	y
Antineutrophil cytoplasmic antibody-associated vasculitis	chr6:33069893	rs3117242	chr6:33055516	rs9277553	miR-3140-5p	HLA-DPB1	1	7mer-1a	1	ref	ref	0.8186	EUR	C	0.307388	Lyons PA	22808956	1e-71	343	1b,1f,2a,2b,3a,4,5,6	.	y	y	y
Antineutrophil cytoplasmic antibody-associated vasculitis	chr6:33069893	rs3117242	chr6:33055538	rs9277554	miR-4297	HLA-DPB1	1	7mer-1a	1	ref	ref	0.8186	EUR	T	0.307388	Lyons PA	22808956	1e-71	343	1b,1f,2a,2b,3a,4,5,6	.	y	y	y
Antineutrophil cytoplasmic antibody-associated vasculitis	chr6:33069893	rs3117242	chr6:33055538	rs9277554	miR-550a	HLA-DPB1	1	7mer-1a	1	ref	ref	0.8186	EUR	T	0.307388	Lyons PA	22808956	1e-71	343	1b,1f,2a,2b,3a,4,5,6	.	y	y	y
Antineutrophil cytoplasmic antibody-associated vasculitis	chr6:33069893	rs3117242	chr6:33055605	rs9277555	miR-1910	HLA-DPB1	1	7mer-1a	1	ref	ref	1	EUR	A	0.266491	Lyons PA	22808956	1e-71	343	1b,1f,2a,2b,3a,4,5,6	.	y	y	y
Antineutrophil cytoplasmic antibody-associated vasculitis	chr6:33069893	rs3117242	chr6:33055605	rs9277555	miR-3431/4264	HLA-DPB1	2	7mer-m8	1	ref	ref	1	EUR	A	0.266491	Lyons PA	22808956	1e-71	343	1b,1f,2a,2b,3a,4,5,6	.	y	y	y
Antineutrophil cytoplasmic antibody-associated vasculitis	chr6:33069893	rs3117242	chr6:33055605	rs9277555	miR-345/345-5p	HLA-DPB1	4	7mer-m8	1	ref	ref	1	EUR	A	0.266491	Lyons PA	22808956	1e-71	343	1b,1f,2a,2b,3a,4,5,6	.	y	y	y
Antineutrophil cytoplasmic antibody-associated vasculitis	chr6:33069893	rs3117242	chr6:33055605	rs9277555	miR-455-3p	HLA-DPB1	1	8mer-1a	1	ref	ref	1	EUR	A	0.266491	Lyons PA	22808956	1e-71	343	1b,1f,2a,2b,3a,4,5,6	.	y	y	y
Antineutrophil cytoplasmic antibody-associated vasculitis	chr6:33069893	rs3117242	chr6:33055899	rs3128965	miR-153	HLA-DPB1	1	8mer-1a	alt	strengthens a cons1 target site from 7mer-m8 to 8mer-1a	.	0.6235	EUR	A	0.184697	Lyons PA	22808956	1e-71	343	1b,1f,2a,2b,3a,4,5,6	.	y	y	y
Antineutrophil cytoplasmic antibody-associated vasculitis	chr6:33069893	rs3117242	chr6:33055899	rs3128965	miR-448/448-3p	HLA-DPB1	2	7mer-1a	alt	.	.	0.6235	EUR	A	0.184697	Lyons PA	22808956	1e-71	343	1b,1f,2a,2b,3a,4,5,6	.	y	y	y
Antineutrophil cytoplasmic antibody-associated vasculitis	chr6:33069893	rs3117242	chr6:33055899	rs3128965	miR-4684-3p	HLA-DPB1	0	7mer-1a	alt	.	.	0.6235	EUR	A	0.184697	Lyons PA	22808956	1e-71	343	1b,1f,2a,2b,3a,4,5,6	.	y	y	y
Antineutrophil cytoplasmic antibody-associated vasculitis	chr6:33069893	rs3117242	chr6:33055899	rs3128965	miR-4728-3p	HLA-DPB1	1	7mer-1a	1	ref	ref	0.6235	EUR	A	0.184697	Lyons PA	22808956	1e-71	343	1b,1f,2a,2b,3a,4,5,6	.	y	y	y
Antineutrophil cytoplasmic antibody-associated vasculitis	chr6:33069893	rs3117242	chr6:33055899	rs3128965	miR-4781-3p	HLA-DPB1	3	7mer-1a	alt	.	.	0.6235	EUR	A	0.184697	Lyons PA	22808956	1e-71	343	1b,1f,2a,2b,3a,4,5,6	.	y	y	y
Antineutrophil cytoplasmic antibody-associated vasculitis	chr6:33069893	rs3117242	chr6:33055899	rs3128965	miR-491-3p	HLA-DPB1	1	7mer-1a	1	ref	ref	0.6235	EUR	A	0.184697	Lyons PA	22808956	1e-71	343	1b,1f,2a,2b,3a,4,5,6	.	y	y	y
Antineutrophil cytoplasmic antibody-associated vasculitis	chr6:33069893	rs3117242	chr6:33055946	rs3128966	miR-617/2340	HLA-DPB1	2	8mer-1a	alt	.	.	0.6235	EUR	A	0.184697	Lyons PA	22808956	1e-71	343	1b,1f,2a,2b,3a,4,5,6	.	y	y	y
Antineutrophil cytoplasmic antibody-associated vasculitis	chr6:33069893	rs3117242	chr6:33056069	rs3117229	miR-1243	HLA-DPB1	2	7mer-m8	1	ref	ref	0.6195	EUR	A	0.265172	Lyons PA	22808956	1e-71	343	1b,1f,2a,2b,3a,4,5,6	.	y	y	y
Antineutrophil cytoplasmic antibody-associated vasculitis	chr6:33069893	rs3117242	chr6:33056069	rs3117229	miR-345/345-5p	HLA-DPB1	4	7mer-1a	1	ref	ref	0.6195	EUR	A	0.265172	Lyons PA	22808956	1e-71	343	1b,1f,2a,2b,3a,4,5,6	.	y	y	y
Antineutrophil cytoplasmic antibody-associated vasculitis	chr6:33069893	rs3117242	chr6:33056097	rs3128967	miR-1739/4700-3p	HLA-DPB1	1	7mer-1a	1	ref	ref	0.7825	EUR	G	0.226913	Lyons PA	22808956	1e-71	343	1b,1f,2a,2b,3a,4,5,6	.	y	y	y
Antineutrophil cytoplasmic antibody-associated vasculitis	chr6:33069893	rs3117242	chr6:33056097	rs3128967	miR-936/4768-3p	HLA-DPB1	3	7mer-m8	1	ref	ref	0.7825	EUR	G	0.226913	Lyons PA	22808956	1e-71	343	1b,1f,2a,2b,3a,4,5,6	.	y	y	y
Antineutrophil cytoplasmic antibody-associated vasculitis	chr6:33069893	rs3117242	chr6:33056207	rs3130186	miR-4326	HLA-DPB1	1	7mer-1a	1	ref	ref	0.6195	EUR	T	0.265172	Lyons PA	22808956	1e-71	343	1b,1f,2a,2b,3a,4,5,6	.	y	y	y
Antineutrophil cytoplasmic antibody-associated vasculitis	chr6:33069893	rs3117242	chr6:33056405	rs3130187	miR-323-5p/1421qns	HLA-DPB1	1	7mer-m8	1	ref	ref	0.6195	EUR	T	0.265172	Lyons PA	22808956	1e-71	343	1b,1f,2a,2b,3a,4,5,6	.	y	y	y
Antineutrophil cytoplasmic antibody-associated vasculitis	chr6:33069893	rs3117242	chr6:33056405	rs3130187	miR-4761-5p	HLA-DPB1	1	7mer-m8	1	ref	ref	0.6195	EUR	T	0.265172	Lyons PA	22808956	1e-71	343	1b,1f,2a,2b,3a,4,5,6	.	y	y	y
Antineutrophil cytoplasmic antibody-associated vasculitis	chr6:33069893	rs3117242	chr6:33056405	rs3130187	miR-624	HLA-DPB1	1	7mer-m8	1	ref	ref	0.6195	EUR	T	0.265172	Lyons PA	22808956	1e-71	343	1b,1f,2a,2b,3a,4,5,6	.	y	y	y
Antineutrophil cytoplasmic antibody-associated vasculitis	chr6:33069893	rs3117242	chr6:33056749	rs9277561	miR-3619-3p	HLA-DPB1	1	7mer-1a	1	ref	ref	0.6724	EUR	C	0.199208	Lyons PA	22808956	1e-71	343	1b,1f,2a,2b,3a,4,5,6	.	y	y	y
Antineutrophil cytoplasmic antibody-associated vasculitis	chr6:33069893	rs3117242	chr6:33056749	rs9277561	miR-4776-5p	HLA-DPB1	1	7mer-m8	1	ref	ref	0.6724	EUR	C	0.199208	Lyons PA	22808956	1e-71	343	1b,1f,2a,2b,3a,4,5,6	.	y	y	y
Antineutrophil cytoplasmic antibody-associated vasculitis	chr6:33069893	rs3117242	chr6:33056749	rs9277561	miR-4800-5p	HLA-DPB1	1	7mer-m8	1	ref	ref	0.6724	EUR	C	0.199208	Lyons PA	22808956	1e-71	343	1b,1f,2a,2b,3a,4,5,6	.	y	y	y
Antineutrophil cytoplasmic antibody-associated vasculitis	chr6:33069893	rs3117242	chr6:33056916	rs9277566	miR-335/335-5p	HLA-DPB1	1	8mer-1a	1	ref	ref	0.8186	EUR	T	0.307388	Lyons PA	22808956	1e-71	343	1b,1f,2a,2b,3a,4,5,6	.	y	y	y
Antineutrophil cytoplasmic antibody-associated vasculitis	chr6:33069893	rs3117242	chr6:33056916	rs9277566	miR-498	HLA-DPB1	1	7mer-1a	1	ref	ref	0.8186	EUR	T	0.307388	Lyons PA	22808956	1e-71	343	1b,1f,2a,2b,3a,4,5,6	.	y	y	y
Antineutrophil cytoplasmic antibody-associated vasculitis	chr6:33069893	rs3117242	chr6:33057055	rs9277568	miR-3133	HLA-DPB1	1	7mer-m8	1	ref	ref	0.6609	EUR	C	0.274406	Lyons PA	22808956	1e-71	343	1b,1f,2a,2b,3a,4,5,6	.	y	y	y
Antineutrophil cytoplasmic antibody-associated vasculitis	chr6:33069893	rs3117242	chr6:33057055	rs9277568	miR-4511	HLA-DPB1	1	7mer-m8	1	ref	ref	0.6609	EUR	C	0.274406	Lyons PA	22808956	1e-71	343	1b,1f,2a,2b,3a,4,5,6	.	y	y	y
Antineutrophil cytoplasmic antibody-associated vasculitis	chr6:33069893	rs3117242	chr6:33057176	rs3130188	miR-194	HLA-DPB1	3	7mer-1a	1	ref	ref	0.8186	EUR	C	0.307388	Lyons PA	22808956	1e-71	343	1b,1f,2a,2b,3a,4,5,6	.	y	y	y
Antineutrophil cytoplasmic antibody-associated vasculitis	chr6:33069893	rs3117242	chr6:33057198	rs3091282	miR-3074-5p	HLA-DPB1	3	7mer-m8	1	ref	ref	0.8186	EUR	C	0.307388	Lyons PA	22808956	1e-71	343	1b,1f,2a,2b,3a,4,5,6	.	y	y	y
Antineutrophil cytoplasmic antibody-associated vasculitis	chr6:33069893	rs3117242	chr6:33057213	rs3091283	miR-1272	HLA-DPB1	1	7mer-m8	1	ref	ref	0.9933	EUR	T	0.265172	Lyons PA	22808956	1e-71	343	1b,1f,2a,2b,3a,4,5,6	.	y	y	y
Antineutrophil cytoplasmic antibody-associated vasculitis	chr6:33069893	rs3117242	chr6:33057213	rs3091283	miR-4468	HLA-DPB1	3	8mer-1a	1	ref	ref	0.9933	EUR	T	0.265172	Lyons PA	22808956	1e-71	343	1b,1f,2a,2b,3a,4,5,6	.	y	y	y
Antineutrophil cytoplasmic antibody-associated vasculitis	chr6:33069893	rs3117242	chr6:33057244	rs3091284	miR-548u	HLA-DPB1	1	7mer-m8	1	ref	ref	0.9533	EUR	G	0.257256	Lyons PA	22808956	1e-71	343	1b,1f,2a,2b,3a,4,5,6	.	y	y	y
Antineutrophil cytoplasmic antibody-associated vasculitis	chr6:33069893	rs3117242	chr6:33057440	rs3097650	miR-3177-5p	HLA-DPB1	1	7mer-1a	1	ref	ref	0.7793	EUR	T	0.299472	Lyons PA	22808956	1e-71	343	1b,1f,2a,2b,3a,4,5,6	.	y	y	y
Antineutrophil cytoplasmic antibody-associated vasculitis	chr6:33069893	rs3117242	chr6:33057440	rs3097650	miR-3591-5p	HLA-DPB1	1	8mer-1a	1	ref	ref	0.7793	EUR	T	0.299472	Lyons PA	22808956	1e-71	343	1b,1f,2a,2b,3a,4,5,6	.	y	y	y
Antineutrophil cytoplasmic antibody-associated vasculitis	chr6:33069893	rs3117242	chr6:33057440	rs3097650	miR-648	HLA-DPB1	1	7mer-1a	1	ref	ref	0.7793	EUR	T	0.299472	Lyons PA	22808956	1e-71	343	1b,1f,2a,2b,3a,4,5,6	.	y	y	y
Antipsychotic-induced QTc interval prolongation (Risperidone)	chr1:70921173	rs10458561	chr1:70905333	rs583316	miR-548c-3p	CTH	4	7mer-1a	1	ref	ref	0.8587	EUR	A	0.5	Aberg K	20921969	4e-07	4894	3a,6	.	y	n	n
Aortic root size	chr7:65617595	rs875971	chr7:65617595	rs875971	miR-298/2347/2467-3p	CRCP	1	7mer-m8	alt	.	chr7:65617594,.,ref;chr7:65617595,rs875971,alt	gwas	AFR	C	0.5	Wineinger NE	21223598	4e-06	4302	1d,2b,2c,3a,5,6	ASL(+),TPST1(+),CRCP(-),VKORC1L1(-)	y	n	n
Aortic root size	chr7:65617595	rs875971	chr7:65617595	rs875971	miR-583	CRCP	0	7mer-m8	alt	.	chr7:65617594,.,alt;chr7:65617595,rs875971,ref	gwas	AFR	C	0.5	Wineinger NE	21223598	4e-06	4302	1d,2b,2c,3a,5,6	ASL(+),TPST1(+),CRCP(-),VKORC1L1(-)	y	n	n
Aortic root size	chr7:65617595	rs875971	chr7:65619104	rs1129531	miR-3156-3p	CRCP	1	7mer-m8	1	ref	ref	0.8057	AFR	A	0.5	Wineinger NE	21223598	4e-06	4302	1d,2b,2c,3a,5,6	ASL(+),TPST1(+),CRCP(-),VKORC1L1(-)	y	n	n
Aortic root size	chr7:65617595	rs875971	chr7:65619104	rs1129531	miR-4301	CRCP	1	8mer-1a	1	ref	ref	0.8057	AFR	A	0.5	Wineinger NE	21223598	4e-06	4302	1d,2b,2c,3a,5,6	ASL(+),TPST1(+),CRCP(-),VKORC1L1(-)	y	n	n
Aortic root size	chr7:65617595	rs875971	chr7:65619104	rs1129531	miR-532-3p	CRCP	1	7mer-m8	1	ref	ref	0.8057	AFR	A	0.5	Wineinger NE	21223598	4e-06	4302	1d,2b,2c,3a,5,6	ASL(+),TPST1(+),CRCP(-),VKORC1L1(-)	y	n	n
Aortic root size	chr7:66030612	rs801193	chr7:66107252	rs1860468	miR-1207-5p/4763-3p	KCTD7	0	7mer-m8	alt	.	.	0.8372	AFR	T	0.284553	Wineinger NE	21223598	4e-06	4305	1f,2a,2b,3a,4,5,6	ASL(+/-),TPST1(+/-),GUSB(+/-),VKORC1L1(+/-)	y	n	n
Aortic root size	chr7:66030612	rs801193	chr7:66107252	rs1860468	miR-1909	KCTD7	0	7mer-m8	alt	.	.	0.8372	AFR	T	0.284553	Wineinger NE	21223598	4e-06	4305	1f,2a,2b,3a,4,5,6	ASL(+/-),TPST1(+/-),GUSB(+/-),VKORC1L1(+/-)	y	n	n
Aortic root size	chr7:66030612	rs801193	chr7:66107252	rs1860468	miR-298/2347/2467-3p	KCTD7	1	7mer-m8	1	ref	ref	0.8372	AFR	T	0.284553	Wineinger NE	21223598	4e-06	4305	1f,2a,2b,3a,4,5,6	ASL(+/-),TPST1(+/-),GUSB(+/-),VKORC1L1(+/-)	y	n	n
Aortic root size	chr7:66030612	rs801193	chr7:66107252	rs1860468	miR-4257	KCTD7	1	7mer-m8	2	ref	ref	0.8372	AFR	T	0.284553	Wineinger NE	21223598	4e-06	4305	1f,2a,2b,3a,4,5,6	ASL(+/-),TPST1(+/-),GUSB(+/-),VKORC1L1(+/-)	y	n	n
Aortic root size	chr7:66030612	rs801193	chr7:66107252	rs1860468	miR-940	KCTD7	1	7mer-m8	alt	.	.	0.8372	AFR	T	0.284553	Wineinger NE	21223598	4e-06	4305	1f,2a,2b,3a,4,5,6	ASL(+/-),TPST1(+/-),GUSB(+/-),VKORC1L1(+/-)	y	n	n
Aortic root size	chr7:66096028	rs10263935	chr7:66105163	rs9791712	miR-3125/3539/3916	KCTD7	4	7mer-m8	1	ref	ref	0.6642	AFR	C	0.207317	Wineinger NE	21223598	4e-07	4301	1f,2a,2b,3a,4,5,6	ASL(+/-),TPST1(+/-),GUSB(+/-),VKORC1L1(+/-)	y	n	n
Aortic root size	chr7:66096028	rs10263935	chr7:66105163	rs9791712	miR-3928	KCTD7	4	7mer-m8	1	ref	ref	0.6642	AFR	C	0.207317	Wineinger NE	21223598	4e-07	4301	1f,2a,2b,3a,4,5,6	ASL(+/-),TPST1(+/-),GUSB(+/-),VKORC1L1(+/-)	y	n	n
Aortic root size	chr7:66096028	rs10263935	chr7:66105198	rs9791713	miR-1188-3p/2467-5p	KCTD7	3	7mer-m8	1	ref	ref	0.6642	AFR	C	0.207317	Wineinger NE	21223598	4e-07	4301	1f,2a,2b,3a,4,5,6	ASL(+/-),TPST1(+/-),GUSB(+/-),VKORC1L1(+/-)	y	n	n
Aortic root size	chr7:66096028	rs10263935	chr7:66105198	rs9791713	miR-4708-5p	KCTD7	1	7mer-m8	alt	.	.	0.6642	AFR	C	0.207317	Wineinger NE	21223598	4e-07	4301	1f,2a,2b,3a,4,5,6	ASL(+/-),TPST1(+/-),GUSB(+/-),VKORC1L1(+/-)	y	n	n
Aortic root size	chr7:66096028	rs10263935	chr7:66106875	rs1860469	miR-1745/3194-3p	KCTD7	0	7mer-1a	alt	.	.	0.6642	AFR	A	0.207317	Wineinger NE	21223598	4e-07	4301	1f,2a,2b,3a,4,5,6	ASL(+/-),TPST1(+/-),GUSB(+/-),VKORC1L1(+/-)	y	n	n
Aortic root size	chr7:66096028	rs10263935	chr7:66106875	rs1860469	miR-3182	KCTD7	1	8mer-1a	1	ref	ref	0.6642	AFR	A	0.207317	Wineinger NE	21223598	4e-07	4301	1f,2a,2b,3a,4,5,6	ASL(+/-),TPST1(+/-),GUSB(+/-),VKORC1L1(+/-)	y	n	n
Aortic root size	chr7:66096028	rs10263935	chr7:66106875	rs1860469	miR-326/330/330-5p	KCTD7	0	7mer-m8	alt	.	.	0.6642	AFR	A	0.207317	Wineinger NE	21223598	4e-07	4301	1f,2a,2b,3a,4,5,6	ASL(+/-),TPST1(+/-),GUSB(+/-),VKORC1L1(+/-)	y	n	n
Aortic root size	chr7:66096028	rs10263935	chr7:66106875	rs1860469	miR-4314	KCTD7	2	7mer-1a	1	ref	ref	0.6642	AFR	A	0.207317	Wineinger NE	21223598	4e-07	4301	1f,2a,2b,3a,4,5,6	ASL(+/-),TPST1(+/-),GUSB(+/-),VKORC1L1(+/-)	y	n	n
Aortic root size	chr7:66096028	rs10263935	chr7:66106875	rs1860469	miR-4652-3p	KCTD7	1	7mer-m8	1	ref	ref	0.6642	AFR	A	0.207317	Wineinger NE	21223598	4e-07	4301	1f,2a,2b,3a,4,5,6	ASL(+/-),TPST1(+/-),GUSB(+/-),VKORC1L1(+/-)	y	n	n
Aortic root size	chr7:66096028	rs10263935	chr7:66106875	rs1860469	miR-767-3p	KCTD7	0	7mer-1a	alt	.	.	0.6642	AFR	A	0.207317	Wineinger NE	21223598	4e-07	4301	1f,2a,2b,3a,4,5,6	ASL(+/-),TPST1(+/-),GUSB(+/-),VKORC1L1(+/-)	y	n	n
Aortic root size	chr7:66096028	rs10263935	chr7:66107252	rs1860468	miR-1207-5p/4763-3p	KCTD7	0	7mer-m8	alt	.	.	0.9702	AFR	T	0.284553	Wineinger NE	21223598	4e-07	4301	1f,2a,2b,3a,4,5,6	ASL(+/-),TPST1(+/-),GUSB(+/-),VKORC1L1(+/-)	y	n	n
Aortic root size	chr7:66096028	rs10263935	chr7:66107252	rs1860468	miR-1909	KCTD7	0	7mer-m8	alt	.	.	0.9702	AFR	T	0.284553	Wineinger NE	21223598	4e-07	4301	1f,2a,2b,3a,4,5,6	ASL(+/-),TPST1(+/-),GUSB(+/-),VKORC1L1(+/-)	y	n	n
Aortic root size	chr7:66096028	rs10263935	chr7:66107252	rs1860468	miR-298/2347/2467-3p	KCTD7	1	7mer-m8	1	ref	ref	0.9702	AFR	T	0.284553	Wineinger NE	21223598	4e-07	4301	1f,2a,2b,3a,4,5,6	ASL(+/-),TPST1(+/-),GUSB(+/-),VKORC1L1(+/-)	y	n	n
Aortic root size	chr7:66096028	rs10263935	chr7:66107252	rs1860468	miR-4257	KCTD7	1	7mer-m8	2	ref	ref	0.9702	AFR	T	0.284553	Wineinger NE	21223598	4e-07	4301	1f,2a,2b,3a,4,5,6	ASL(+/-),TPST1(+/-),GUSB(+/-),VKORC1L1(+/-)	y	n	n
Aortic root size	chr7:66096028	rs10263935	chr7:66107252	rs1860468	miR-940	KCTD7	1	7mer-m8	alt	.	.	0.9702	AFR	T	0.284553	Wineinger NE	21223598	4e-07	4301	1f,2a,2b,3a,4,5,6	ASL(+/-),TPST1(+/-),GUSB(+/-),VKORC1L1(+/-)	y	n	n
Asthma (childhood onset)	chr13:36351766	rs7328278	chr13:36346962	rs17052784	miR-140-3p	DCLK1	3	7mer-m8	alt	.	.	1	EUR	C	0.0263852	Forno E	22560479	3e-06	1228	.	.	y	n	n
Asthma	chr17:38062196	rs2305480	chr17:37921742	rs907091	miR-2447/4646-5p	IKZF3	0	7mer-1a	alt	.	.	0.6204	EUR	C	0.5	Moffatt MF	20860503	1e-07	5292	1b,1d,1f,3a,4,6	CDK12(+),GSDMA(-),PSMD3(+/-),GSDMB(+/-),ORMDL3(+/-),IKZF3(+/-)	y	y	y
Asthma	chr17:38062196	rs2305480	chr17:37921742	rs907091	miR-3192	IKZF3	0	7mer-1a	alt	.	.	0.6204	EUR	C	0.5	Moffatt MF	20860503	1e-07	5292	1b,1d,1f,3a,4,6	CDK12(+),GSDMA(-),PSMD3(+/-),GSDMB(+/-),ORMDL3(+/-),IKZF3(+/-)	y	y	y
Asthma	chr17:38062196	rs2305480	chr17:37921742	rs907091	miR-326/330/330-5p	IKZF3	0	8mer-1a	alt	.	.	0.6204	EUR	C	0.5	Moffatt MF	20860503	1e-07	5292	1b,1d,1f,3a,4,6	CDK12(+),GSDMA(-),PSMD3(+/-),GSDMB(+/-),ORMDL3(+/-),IKZF3(+/-)	y	y	y
Asthma	chr17:38062196	rs2305480	chr17:37921742	rs907091	miR-3649	IKZF3	0	7mer-1a	alt	.	.	0.6204	EUR	C	0.5	Moffatt MF	20860503	1e-07	5292	1b,1d,1f,3a,4,6	CDK12(+),GSDMA(-),PSMD3(+/-),GSDMB(+/-),ORMDL3(+/-),IKZF3(+/-)	y	y	y
Asthma	chr17:38062196	rs2305480	chr17:37921742	rs907091	miR-4314	IKZF3	0	7mer-m8	alt	.	.	0.6204	EUR	C	0.5	Moffatt MF	20860503	1e-07	5292	1b,1d,1f,3a,4,6	CDK12(+),GSDMA(-),PSMD3(+/-),GSDMB(+/-),ORMDL3(+/-),IKZF3(+/-)	y	y	y
Asthma	chr17:38062196	rs2305480	chr17:37921742	rs907091	miR-4497	IKZF3	1	7mer-m8	1	ref	ref	0.6204	EUR	C	0.5	Moffatt MF	20860503	1e-07	5292	1b,1d,1f,3a,4,6	CDK12(+),GSDMA(-),PSMD3(+/-),GSDMB(+/-),ORMDL3(+/-),IKZF3(+/-)	y	y	y
Asthma	chr17:38062196	rs2305480	chr17:38033277	rs1054609	miR-548a-3p/548ef/2285a	ZPBP2	3	7mer-1a	1	ref	ref	0.9584	EUR	C	0.48153	Moffatt MF	20860503	1e-07	5292	1b,1d,1f,3a,4,6	CDK12(+),GSDMA(-),PSMD3(+/-),GSDMB(+/-),ORMDL3(+/-),IKZF3(+/-)	y	y	y
Asthma	chr17:38062196	rs2305480	chr17:38033277	rs1054609	miR-570	ZPBP2	1	7mer-1a	alt	.	.	0.9584	EUR	C	0.48153	Moffatt MF	20860503	1e-07	5292	1b,1d,1f,3a,4,6	CDK12(+),GSDMA(-),PSMD3(+/-),GSDMB(+/-),ORMDL3(+/-),IKZF3(+/-)	y	y	y
Asthma	chr17:38062196	rs2305480	chr17:38033277	rs1054609	miR-885-5p	ZPBP2	1	7mer-1a	1	ref	ref	0.9584	EUR	C	0.48153	Moffatt MF	20860503	1e-07	5292	1b,1d,1f,3a,4,6	CDK12(+),GSDMA(-),PSMD3(+/-),GSDMB(+/-),ORMDL3(+/-),IKZF3(+/-)	y	y	y
Asthma	chr17:38064405	rs11078927	chr17:37921742	rs907091	miR-2447/4646-5p	IKZF3	0	7mer-1a	alt	.	.	0.6166	EUR	C	0.5	Torgerson DG	21804549	2e-16	3075	1b,1d,1f,3a,4,6	CDK12(+),GSDMA(-),PSMD3(+/-),GSDMB(+/-),ORMDL3(+/-),IKZF3(+/-)	y	y	y
Asthma	chr17:38064405	rs11078927	chr17:37921742	rs907091	miR-3192	IKZF3	0	7mer-1a	alt	.	.	0.6166	EUR	C	0.5	Torgerson DG	21804549	2e-16	3075	1b,1d,1f,3a,4,6	CDK12(+),GSDMA(-),PSMD3(+/-),GSDMB(+/-),ORMDL3(+/-),IKZF3(+/-)	y	y	y
Asthma	chr17:38064405	rs11078927	chr17:37921742	rs907091	miR-326/330/330-5p	IKZF3	0	8mer-1a	alt	.	.	0.6166	EUR	C	0.5	Torgerson DG	21804549	2e-16	3075	1b,1d,1f,3a,4,6	CDK12(+),GSDMA(-),PSMD3(+/-),GSDMB(+/-),ORMDL3(+/-),IKZF3(+/-)	y	y	y
Asthma	chr17:38064405	rs11078927	chr17:37921742	rs907091	miR-3649	IKZF3	0	7mer-1a	alt	.	.	0.6166	EUR	C	0.5	Torgerson DG	21804549	2e-16	3075	1b,1d,1f,3a,4,6	CDK12(+),GSDMA(-),PSMD3(+/-),GSDMB(+/-),ORMDL3(+/-),IKZF3(+/-)	y	y	y
Asthma	chr17:38064405	rs11078927	chr17:37921742	rs907091	miR-4314	IKZF3	0	7mer-m8	alt	.	.	0.6166	EUR	C	0.5	Torgerson DG	21804549	2e-16	3075	1b,1d,1f,3a,4,6	CDK12(+),GSDMA(-),PSMD3(+/-),GSDMB(+/-),ORMDL3(+/-),IKZF3(+/-)	y	y	y
Asthma	chr17:38064405	rs11078927	chr17:37921742	rs907091	miR-4497	IKZF3	1	7mer-m8	1	ref	ref	0.6166	EUR	C	0.5	Torgerson DG	21804549	2e-16	3075	1b,1d,1f,3a,4,6	CDK12(+),GSDMA(-),PSMD3(+/-),GSDMB(+/-),ORMDL3(+/-),IKZF3(+/-)	y	y	y
Asthma	chr17:38064405	rs11078927	chr17:38033277	rs1054609	miR-548a-3p/548ef/2285a	ZPBP2	3	7mer-1a	1	ref	ref	0.9533	EUR	C	0.48153	Torgerson DG	21804549	2e-16	3075	1b,1d,1f,3a,4,6	CDK12(+),GSDMA(-),PSMD3(+/-),GSDMB(+/-),ORMDL3(+/-),IKZF3(+/-)	y	y	y
Asthma	chr17:38064405	rs11078927	chr17:38033277	rs1054609	miR-570	ZPBP2	1	7mer-1a	alt	.	.	0.9533	EUR	C	0.48153	Torgerson DG	21804549	2e-16	3075	1b,1d,1f,3a,4,6	CDK12(+),GSDMA(-),PSMD3(+/-),GSDMB(+/-),ORMDL3(+/-),IKZF3(+/-)	y	y	y
Asthma	chr17:38064405	rs11078927	chr17:38033277	rs1054609	miR-885-5p	ZPBP2	1	7mer-1a	1	ref	ref	0.9533	EUR	C	0.48153	Torgerson DG	21804549	2e-16	3075	1b,1d,1f,3a,4,6	CDK12(+),GSDMA(-),PSMD3(+/-),GSDMB(+/-),ORMDL3(+/-),IKZF3(+/-)	y	y	y
Asthma	chr17:38069949	rs7216389	chr17:37921742	rs907091	miR-2447/4646-5p	IKZF3	0	7mer-1a	alt	.	.	0.6218	EUR	C	0.5	Moffatt MF	17611496	9e-11	9325	1b,1d,1f,3a,4,6	CDK12(-),GSDMA(+),PSMD3(+/-),GSDMB(+/-),ORMDL3(+/-),IKZF3(+/-)	y	y	y
Asthma	chr17:38069949	rs7216389	chr17:37921742	rs907091	miR-3192	IKZF3	0	7mer-1a	alt	.	.	0.6218	EUR	C	0.5	Moffatt MF	17611496	9e-11	9325	1b,1d,1f,3a,4,6	CDK12(-),GSDMA(+),PSMD3(+/-),GSDMB(+/-),ORMDL3(+/-),IKZF3(+/-)	y	y	y
Asthma	chr17:38069949	rs7216389	chr17:37921742	rs907091	miR-326/330/330-5p	IKZF3	0	8mer-1a	alt	.	.	0.6218	EUR	C	0.5	Moffatt MF	17611496	9e-11	9325	1b,1d,1f,3a,4,6	CDK12(-),GSDMA(+),PSMD3(+/-),GSDMB(+/-),ORMDL3(+/-),IKZF3(+/-)	y	y	y
Asthma	chr17:38069949	rs7216389	chr17:37921742	rs907091	miR-3649	IKZF3	0	7mer-1a	alt	.	.	0.6218	EUR	C	0.5	Moffatt MF	17611496	9e-11	9325	1b,1d,1f,3a,4,6	CDK12(-),GSDMA(+),PSMD3(+/-),GSDMB(+/-),ORMDL3(+/-),IKZF3(+/-)	y	y	y
Asthma	chr17:38069949	rs7216389	chr17:37921742	rs907091	miR-4314	IKZF3	0	7mer-m8	alt	.	.	0.6218	EUR	C	0.5	Moffatt MF	17611496	9e-11	9325	1b,1d,1f,3a,4,6	CDK12(-),GSDMA(+),PSMD3(+/-),GSDMB(+/-),ORMDL3(+/-),IKZF3(+/-)	y	y	y
Asthma	chr17:38069949	rs7216389	chr17:37921742	rs907091	miR-4497	IKZF3	1	7mer-m8	1	ref	ref	0.6218	EUR	C	0.5	Moffatt MF	17611496	9e-11	9325	1b,1d,1f,3a,4,6	CDK12(-),GSDMA(+),PSMD3(+/-),GSDMB(+/-),ORMDL3(+/-),IKZF3(+/-)	y	y	y
Asthma	chr17:38069949	rs7216389	chr17:38033277	rs1054609	miR-548a-3p/548ef/2285a	ZPBP2	3	7mer-1a	1	ref	ref	0.7133	EUR	C	0.48153	Moffatt MF	17611496	9e-11	9325	1b,1d,1f,3a,4,6	CDK12(-),GSDMA(+),PSMD3(+/-),GSDMB(+/-),ORMDL3(+/-),IKZF3(+/-)	y	y	y
Asthma	chr17:38069949	rs7216389	chr17:38033277	rs1054609	miR-570	ZPBP2	1	7mer-1a	alt	.	.	0.7133	EUR	C	0.48153	Moffatt MF	17611496	9e-11	9325	1b,1d,1f,3a,4,6	CDK12(-),GSDMA(+),PSMD3(+/-),GSDMB(+/-),ORMDL3(+/-),IKZF3(+/-)	y	y	y
Asthma	chr17:38069949	rs7216389	chr17:38033277	rs1054609	miR-885-5p	ZPBP2	1	7mer-1a	1	ref	ref	0.7133	EUR	C	0.48153	Moffatt MF	17611496	9e-11	9325	1b,1d,1f,3a,4,6	CDK12(-),GSDMA(+),PSMD3(+/-),GSDMB(+/-),ORMDL3(+/-),IKZF3(+/-)	y	y	y
Asthma	chr17:38089344	rs4794820	chr17:38033277	rs1054609	miR-548a-3p/548ef/2285a	ZPBP2	3	7mer-1a	1	ref	ref	0.6729	EUR	C	0.48153	Wan YI	22561531	1e-08	1211	1b,1d,1f,3a,6	GSDMA(+),PSMD3(-),GSDMB(+),ORMDL3(+),IKZF3(-)	y	y	y
Asthma	chr17:38089344	rs4794820	chr17:38033277	rs1054609	miR-570	ZPBP2	1	7mer-1a	alt	.	.	0.6729	EUR	C	0.48153	Wan YI	22561531	1e-08	1211	1b,1d,1f,3a,6	GSDMA(+),PSMD3(-),GSDMB(+),ORMDL3(+),IKZF3(-)	y	y	y
Asthma	chr17:38089344	rs4794820	chr17:38033277	rs1054609	miR-885-5p	ZPBP2	1	7mer-1a	1	ref	ref	0.6729	EUR	C	0.48153	Wan YI	22561531	1e-08	1211	1b,1d,1f,3a,6	GSDMA(+),PSMD3(-),GSDMB(+),ORMDL3(+),IKZF3(-)	y	y	y
Asthma	chr2:102953617	rs3771180	chr2:102960210	rs3771175	miR-4328	IL1RL1	1	7mer-m8	alt	start is -1 bp from the start of a cons1 7mer-1a target site	.	0.979	EUR	A	0.146438	Torgerson DG	21804549	2e-15	3073	2b,3a	IL18RAP(+),TMEM182(-)	y	n	n
Asthma	chr2:102953617	rs3771180	chr2:102960210	rs3771175	miR-4328	IL1RL1	1	8mer-1a	alt	strengthens a cons1 target site from 7mer-1a to 8mer-1a	.	0.979	EUR	A	0.146438	Torgerson DG	21804549	2e-15	3073	2b,3a	IL18RAP(+),TMEM182(-)	y	n	n
Asthma	chr2:102953617	rs3771180	chr2:102960210	rs3771175	miR-584	IL1RL1	1	8mer-1a	alt	.	chr2:102960210,rs3771175,ref;chr2:102960209,.,alt	0.979	EUR	A	0.146438	Torgerson DG	21804549	2e-15	3073	2b,3a	IL18RAP(+),TMEM182(-)	y	n	n
Asthma	chr2:102953617	rs3771180	chr2:102960210	rs3771175	miR-659	IL1RL1	0	7mer-1a	alt	.	chr2:102960210,rs3771175,alt;chr2:102960209,.,alt	0.979	EUR	A	0.146438	Torgerson DG	21804549	2e-15	3073	2b,3a	IL18RAP(+),TMEM182(-)	y	n	n
Asthma	chr5:131723288	rs2073643	chr5:131797578	rs2522051	miR-297ac/297b-5p	C5orf56	1	8mer-1a	alt	.	chr5:131797578,rs2522051,alt;chr5:131797579,.,alt	0.6073	EUR	C	0.496042	Moffatt MF	20860503	2e-07	5288	.	SLC22A5(-),SLC22A4(-),IRF1(+),C5orf56(-)	y	n	n
Asthma	chr5:131723288	rs2073643	chr5:131797578	rs2522051	miR-3149	C5orf56	0	7mer-m8	alt	.	chr5:131797578,rs2522051,alt;chr5:131797579,.,alt	0.6073	EUR	C	0.496042	Moffatt MF	20860503	2e-07	5288	.	SLC22A5(-),SLC22A4(-),IRF1(+),C5orf56(-)	y	n	n
Asthma	chr5:131723288	rs2073643	chr5:131797578	rs2522051	miR-3924	C5orf56	0	7mer-m8	alt	.	chr5:131797578,rs2522051,alt;chr5:131797579,.,alt	0.6073	EUR	C	0.496042	Moffatt MF	20860503	2e-07	5288	.	SLC22A5(-),SLC22A4(-),IRF1(+),C5orf56(-)	y	n	n
Asthma	chr5:131723288	rs2073643	chr5:131797578	rs2522051	miR-567	C5orf56	1	7mer-1a	alt	.	chr5:131797578,rs2522051,alt;chr5:131797579,.,alt	0.6073	EUR	C	0.496042	Moffatt MF	20860503	2e-07	5288	.	SLC22A5(-),SLC22A4(-),IRF1(+),C5orf56(-)	y	n	n
Asthma	chr5:131723288	rs2073643	chr5:131797578	rs2522051	miR-568	C5orf56	0	7mer-1a	alt	.	chr5:131797578,rs2522051,ref;chr5:131797579,.,alt	0.6073	EUR	C	0.496042	Moffatt MF	20860503	2e-07	5288	.	SLC22A5(-),SLC22A4(-),IRF1(+),C5orf56(-)	y	n	n
Asthma	chr5:131723288	rs2073643	chr5:131797578	rs2522051	miR-630	C5orf56	0	7mer-1a	alt	.	chr5:131797578,rs2522051,alt;chr5:131797579,.,alt	0.6073	EUR	C	0.496042	Moffatt MF	20860503	2e-07	5288	.	SLC22A5(-),SLC22A4(-),IRF1(+),C5orf56(-)	y	n	n
Asthma	chr5:131796922	rs11745587	chr5:131796922	rs11745587	miR-1257	C5orf56	1	7mer-1a	alt	.	.	gwas	EUR	A	0.377309	Wan YI	22561531	2e-06	1208	.	.	y	n	n
Asthma	chr5:131796922	rs11745587	chr5:131796922	rs11745587	miR-320abcd/4429	C5orf56	2	7mer-m8	alt	.	.	gwas	EUR	A	0.377309	Wan YI	22561531	2e-06	1208	.	.	y	n	n
Asthma	chr5:131796922	rs11745587	chr5:131797547	rs6894249	miR-3655	C5orf56	1	7mer-1a	1	ref	ref	0.8249	EUR	G	0.423483	Wan YI	22561531	2e-06	1208	.	.	y	n	n
Asthma	chr5:131796922	rs11745587	chr5:131797547	rs6894249	miR-4421	C5orf56	0	7mer-1a	alt	.	.	0.8249	EUR	G	0.423483	Wan YI	22561531	2e-06	1208	.	.	y	n	n
Asthma	chr5:131995843	rs1295686	chr5:131996445	rs1295685	miR-1202/3972	IL13	0	7mer-m8	alt	.	.	0.9628	EUR	A	0.228232	Moffatt MF	20860503	1e-07	5289	.	.	y	y	y
Asthma	chr5:131995843	rs1295686	chr5:131996445	rs1295685	miR-1551/4524	IL13	1	7mer-m8	1	ref	ref	0.9628	EUR	A	0.228232	Moffatt MF	20860503	1e-07	5289	.	.	y	y	y
Asthma	chr5:131995843	rs1295686	chr5:131996445	rs1295685	miR-15abc/16/16abc/195/322/424/497/1907	IL13	1	7mer-1a	1	ref	ref	0.9628	EUR	A	0.228232	Moffatt MF	20860503	1e-07	5289	.	.	y	y	y
Asthma	chr5:131995843	rs1295686	chr5:131996445	rs1295685	miR-3194-5p	IL13	0	7mer-1a	alt	.	.	0.9628	EUR	A	0.228232	Moffatt MF	20860503	1e-07	5289	.	.	y	y	y
Asthma	chr5:131995843	rs1295686	chr5:131996445	rs1295685	miR-4530	IL13	0	7mer-m8	alt	.	.	0.9628	EUR	A	0.228232	Moffatt MF	20860503	1e-07	5289	.	.	y	y	y
Asthma	chr5:131995843	rs1295686	chr5:131996445	rs1295685	miR-503	IL13	1	7mer-1a	1	ref	ref	0.9628	EUR	A	0.228232	Moffatt MF	20860503	1e-07	5289	.	.	y	y	y
Asthma	chr5:131995843	rs1295686	chr5:131996445	rs1295685	miR-621	IL13	1	8mer-1a	1	ref	ref	0.9628	EUR	A	0.228232	Moffatt MF	20860503	1e-07	5289	.	.	y	y	y
Asthma	chr5:131995843	rs1295686	chr5:131996445	rs1295685	miR-646	IL13	1	7mer-1a	1	ref	ref	0.9628	EUR	A	0.228232	Moffatt MF	20860503	1e-07	5289	.	.	y	y	y
Asthma	chr5:131995843	rs1295686	chr5:131996445	rs1295685	miR-93/93a/105/106a/291a-3p/294/295/302abcde/372/373/428/519a/520be/520acd-3p/1378/1420ac	IL13	1	7mer-m8	1	ref	ref	0.9628	EUR	A	0.228232	Moffatt MF	20860503	1e-07	5289	.	.	y	y	y
Asthma	chr5:131995843	rs1295686	chr5:131996500	rs848	miR-1343	IL13	0	7mer-m8	alt	.	.	0.9628	EUR	A	0.228232	Moffatt MF	20860503	1e-07	5289	.	.	y	y	y
Asthma	chr5:131995843	rs1295686	chr5:131996500	rs848	miR-615-5p	IL13	0	8mer-1a	alt	.	.	0.9628	EUR	A	0.228232	Moffatt MF	20860503	1e-07	5289	.	.	y	y	y
Asthma	chr5:131995843	rs1295686	chr5:131996669	rs847	miR-300/381/539-3p	IL13	1	7mer-m8	2	ref	ref	0.9628	EUR	T	0.228232	Moffatt MF	20860503	1e-07	5289	.	.	y	y	y
Asthma	chr5:131995843	rs1295686	chr5:131996669	rs847	miR-624	IL13	1	7mer-1a	2	ref	ref	0.9628	EUR	T	0.228232	Moffatt MF	20860503	1e-07	5289	.	.	y	y	y
Asthma	chr6:166534742	rs6456042	chr6:166571157	rs1134482	miR-25/32/92abc/363/363-3p/367	T	0	7mer-1a	alt	.	.	0.8998	EUR	A	0.5	Tantisira KG	22538805	6e-06	1254	6	.	y	n	n
Asthma	chr6:166534742	rs6456042	chr6:166571157	rs1134482	miR-33ab/33-5p	T	0	7mer-1a	alt	.	.	0.8998	EUR	A	0.5	Tantisira KG	22538805	6e-06	1254	6	.	y	n	n
Asthma	chr6:166534742	rs6456042	chr6:166571157	rs1134482	miR-4729	T	0	7mer-m8	alt	.	.	0.8998	EUR	A	0.5	Tantisira KG	22538805	6e-06	1254	6	.	y	n	n
Asthma	chr6:166534742	rs6456042	chr6:166571164	rs1134481	miR-2313/3944-5p	T	0	7mer-1a	alt	.	.	0.8998	EUR	G	0.5	Tantisira KG	22538805	6e-06	1254	6	.	y	n	n
Asthma	chr6:166534742	rs6456042	chr6:166571164	rs1134481	miR-3678-3p	T	1	7mer-1a	1	ref	ref	0.8998	EUR	G	0.5	Tantisira KG	22538805	6e-06	1254	6	.	y	n	n
Asthma	chr6:166534742	rs6456042	chr6:166571164	rs1134481	miR-450b-5p	T	2	7mer-1a	1	ref	ref	0.8998	EUR	G	0.5	Tantisira KG	22538805	6e-06	1254	6	.	y	n	n
Asthma	chr6:166534742	rs6456042	chr6:166571164	rs1134481	miR-507/557	T	2	7mer-1a	1	ref	ref	0.8998	EUR	G	0.5	Tantisira KG	22538805	6e-06	1254	6	.	y	n	n
Asthma	chr6:166534742	rs6456042	chr6:166571443	rs1056053	miR-340-5p	T	0	7mer-1a	alt	.	.	0.8845	EUR	T	0.5	Tantisira KG	22538805	6e-06	1254	6	.	y	n	n
Asthma	chr6:166534742	rs6456042	chr6:166571443	rs1056053	miR-518a-5p/520d-5p/524-5p	T	1	7mer-1a	1	ref	ref	0.8845	EUR	T	0.5	Tantisira KG	22538805	6e-06	1254	6	.	y	n	n
Atopic dermatitis	chr5:132049027	rs2897442	chr5:132028858	rs4705962	miR-3607-3p	KIF3A	2	7mer-m8	1	ref	ref	0.6658	EUR	T	0.281003	Paternoster L	22197932	4e-08	2042	2b,4,6	.	y	n	n
Atopic dermatitis	chr5:132049027	rs2897442	chr5:132028858	rs4705962	miR-4718	KIF3A	1	7mer-1a	1	ref	ref	0.6658	EUR	T	0.281003	Paternoster L	22197932	4e-08	2042	2b,4,6	.	y	n	n
Atopic dermatitis	chr5:132049027	rs2897442	chr5:132029491	rs4705963	miR-4710	KIF3A	0	7mer-1a	alt	.	.	0.8725	EUR	A	0.298153	Paternoster L	22197932	4e-08	2042	2b,4,6	.	y	n	n
Atopic dermatitis	chr5:132049027	rs2897442	chr5:132029491	rs4705963	miR-4786-5p	KIF3A	1	7mer-1a	alt	.	.	0.8725	EUR	A	0.298153	Paternoster L	22197932	4e-08	2042	2b,4,6	.	y	n	n
Atopic dermatitis	chr5:132049027	rs2897442	chr5:132029491	rs4705963	miR-4792	KIF3A	0	7mer-1a	alt	.	.	0.8725	EUR	A	0.298153	Paternoster L	22197932	4e-08	2042	2b,4,6	.	y	n	n
Atopic dermatitis	chr5:132049027	rs2897442	chr5:132029491	rs4705963	miR-769-5p	KIF3A	1	7mer-1a	alt	.	.	0.8725	EUR	A	0.298153	Paternoster L	22197932	4e-08	2042	2b,4,6	.	y	n	n
Atopic dermatitis	chr5:132049027	rs2897442	chr5:132030667	rs17690965	miR-4704-3p	KIF3A	1	8mer-1a	alt	.	.	0.9506	EUR	C	0.302111	Paternoster L	22197932	4e-08	2042	2b,4,6	.	y	n	n
Atopic dermatitis	chr6:31499603	rs3853601	chr6:31526546	rs45457097	miR-1234	NFKBIL1	0	7mer-m8	alt	.	.	0.8475	EUR	A	0.129288	Paternoster L	22197932	2e-06	2039	2b	HLA-DRB5(-),DDAH2(-),LST1(+),BAT1(-),HLA-DQA1(+),ATP6V1G2(+/-),SLC44A4(-),HSPA1A(-)	y	n	n
Atopic dermatitis	chr6:31499603	rs3853601	chr6:31526546	rs45457097	miR-3130-3p	NFKBIL1	0	7mer-m8	alt	.	.	0.8475	EUR	A	0.129288	Paternoster L	22197932	2e-06	2039	2b	HLA-DRB5(-),DDAH2(-),LST1(+),BAT1(-),HLA-DQA1(+),ATP6V1G2(+/-),SLC44A4(-),HSPA1A(-)	y	n	n
Atopy	chr2:42276921	rs4952590	chr2:42284884	rs1044305	miR-1470	PKDCC	1	8mer-1a	alt	strengthens a cons2 target site from 7mer-1a to 8mer-1a	.	0.6275	EUR	C	0.091029	Castro-Giner F	19961619	2e-06	6882	2b,3a,4,5,6	.	y	y	y
Atrial fibrillation	chr10:75421208	rs10824026	chr10:75405635	rs41280404	miR-122/122a/1352	SYNPO2L	1	7mer-1a	1	ref	ref	0.769	EUR	G	0.134565	Ellinor PT	22544366	4e-09	1237	2b,4,5,6	ECD(+),CAMK2G(-),FUT11(+)	y	y	y
Atrial fibrillation	chr10:75421208	rs10824026	chr10:75405635	rs41280404	miR-1659/2467/4436b-3p	SYNPO2L	0	7mer-m8	alt	.	.	0.769	EUR	G	0.134565	Ellinor PT	22544366	4e-09	1237	2b,4,5,6	ECD(+),CAMK2G(-),FUT11(+)	y	y	y
Atrial fibrillation	chr10:75421208	rs10824026	chr10:75405635	rs41280404	miR-1785/2443/3616-3p	SYNPO2L	0	7mer-m8	alt	.	.	0.769	EUR	G	0.134565	Ellinor PT	22544366	4e-09	1237	2b,4,5,6	ECD(+),CAMK2G(-),FUT11(+)	y	y	y
Atrial fibrillation	chr10:75421208	rs10824026	chr10:75405635	rs41280404	miR-34ac/34bc-5p/449abc/449c-5p	SYNPO2L	0	7mer-m8	alt	.	.	0.769	EUR	G	0.134565	Ellinor PT	22544366	4e-09	1237	2b,4,5,6	ECD(+),CAMK2G(-),FUT11(+)	y	y	y
Atrial fibrillation	chr10:75421208	rs10824026	chr10:75406141	rs3740293	miR-105/105ab	SYNPO2L	0	7mer-1a	alt	.	.	0.7779	EUR	C	0.135884	Ellinor PT	22544366	4e-09	1237	2b,4,5,6	ECD(+),CAMK2G(-),FUT11(+)	y	y	y
Atrial fibrillation	chr10:75421208	rs10824026	chr10:75406141	rs3740293	miR-181abcd/4262	SYNPO2L	0	7mer-m8	alt	.	.	0.7779	EUR	C	0.135884	Ellinor PT	22544366	4e-09	1237	2b,4,5,6	ECD(+),CAMK2G(-),FUT11(+)	y	y	y
Atrial fibrillation	chr10:75421208	rs10824026	chr10:75406141	rs3740293	miR-3662	SYNPO2L	1	8mer-1a	2	ref	ref	0.7779	EUR	C	0.135884	Ellinor PT	22544366	4e-09	1237	2b,4,5,6	ECD(+),CAMK2G(-),FUT11(+)	y	y	y
Atrial fibrillation	chr10:75421208	rs10824026	chr10:75406141	rs3740293	miR-3671	SYNPO2L	0	7mer-1a	alt	.	.	0.7779	EUR	C	0.135884	Ellinor PT	22544366	4e-09	1237	2b,4,5,6	ECD(+),CAMK2G(-),FUT11(+)	y	y	y
Atrial fibrillation	chr10:75421208	rs10824026	chr10:75406141	rs3740293	miR-543	SYNPO2L	1	7mer-m8	alt	.	.	0.7779	EUR	C	0.135884	Ellinor PT	22544366	4e-09	1237	2b,4,5,6	ECD(+),CAMK2G(-),FUT11(+)	y	y	y
Atrial fibrillation	chr10:75421208	rs10824026	chr10:75406141	rs3740293	miR-607	SYNPO2L	0	7mer-m8	alt	.	.	0.7779	EUR	C	0.135884	Ellinor PT	22544366	4e-09	1237	2b,4,5,6	ECD(+),CAMK2G(-),FUT11(+)	y	y	y
Atrial fibrillation	chr10:75421208	rs10824026	chr10:75530962	rs11541237	miR-1582/4311	SEC24C	0	7mer-m8	alt	.	.	0.6391	EUR	T	0.138522	Ellinor PT	22544366	4e-09	1237	2b,4,5,6	ECD(+),CAMK2G(-),FUT11(+)	y	y	y
Atrial fibrillation	chr10:75421208	rs10824026	chr10:75530962	rs11541237	miR-361-3p	SEC24C	1	7mer-m8	1	ref	ref	0.6391	EUR	T	0.138522	Ellinor PT	22544366	4e-09	1237	2b,4,5,6	ECD(+),CAMK2G(-),FUT11(+)	y	y	y
Atrial fibrillation	chr10:75421208	rs10824026	chr10:75535970	.	miR-4462	FUT11	0	7mer-1a	alt	.	.	0.6391	EUR	G	0.138522	Ellinor PT	22544366	4e-09	1237	2b,4,5,6	ECD(+),CAMK2G(-),FUT11(+)	y	y	y
Atrial fibrillation	chr10:75421208	rs10824026	chr10:75535970	.	miR-489/1662	FUT11	1	7mer-1a	2	ref	ref	0.6391	EUR	G	0.138522	Ellinor PT	22544366	4e-09	1237	2b,4,5,6	ECD(+),CAMK2G(-),FUT11(+)	y	y	y
Atrial fibrillation	chr10:75421208	rs10824026	chr10:75535970	.	miR-514/514b-3p	FUT11	0	7mer-m8	alt	.	.	0.6391	EUR	G	0.138522	Ellinor PT	22544366	4e-09	1237	2b,4,5,6	ECD(+),CAMK2G(-),FUT11(+)	y	y	y
Atrial fibrillation	chr10:75421208	rs10824026	chr10:75562108	rs2075641	miR-3154	NDST2	0	8mer-1a	alt	.	.	0.6478	EUR	A	0.139842	Ellinor PT	22544366	4e-09	1237	2b,4,5,6	ECD(+),CAMK2G(-),FUT11(+)	y	y	y
Atrial fibrillation	chr10:75421208	rs10824026	chr10:75562108	rs2075641	miR-3179	NDST2	0	7mer-m8	alt	.	.	0.6478	EUR	A	0.139842	Ellinor PT	22544366	4e-09	1237	2b,4,5,6	ECD(+),CAMK2G(-),FUT11(+)	y	y	y
Atrial fibrillation	chr10:75421208	rs10824026	chr10:75562108	rs2075641	miR-4451	NDST2	1	7mer-m8	3	ref	ref	0.6478	EUR	A	0.139842	Ellinor PT	22544366	4e-09	1237	2b,4,5,6	ECD(+),CAMK2G(-),FUT11(+)	y	y	y
Atrial fibrillation	chr10:75421208	rs10824026	chr10:75562108	rs2075641	miR-4650-3p	NDST2	0	7mer-m8	alt	.	.	0.6478	EUR	A	0.139842	Ellinor PT	22544366	4e-09	1237	2b,4,5,6	ECD(+),CAMK2G(-),FUT11(+)	y	y	y
Atrial fibrillation	chr10:75421208	rs10824026	chr10:75562108	rs2075641	miR-4716-3p	NDST2	1	7mer-m8	1	ref	ref	0.6478	EUR	A	0.139842	Ellinor PT	22544366	4e-09	1237	2b,4,5,6	ECD(+),CAMK2G(-),FUT11(+)	y	y	y
Atrial fibrillation	chr10:75421208	rs10824026	chr10:75562108	rs2075641	miR-4723-5p	NDST2	1	7mer-m8	1	ref	ref	0.6478	EUR	A	0.139842	Ellinor PT	22544366	4e-09	1237	2b,4,5,6	ECD(+),CAMK2G(-),FUT11(+)	y	y	y
Atrial fibrillation	chr1:11852516	rs17375901	chr1:11847902	rs1537515	miR-3150ab-5p	MTHFR	2	7mer-1a	1	ref	ref	0.607	EUR	A	0.104222	Benjamin EJ	19597492	6e-07	7415	2b,3a,5,6	.	y	y	y
Atrial fibrillation	chr1:11852516	rs17375901	chr1:11848068	rs1537514	miR-518a-5p/527	MTHFR	1	7mer-m8	1	ref	ref	0.607	EUR	C	0.104222	Benjamin EJ	19597492	6e-07	7415	2b,3a,5,6	.	y	y	y
Atrial fibrillation	chr1:11852516	rs17375901	chr1:11848068	rs1537514	miR-596/2353	MTHFR	1	7mer-m8	1	ref	ref	0.607	EUR	C	0.104222	Benjamin EJ	19597492	6e-07	7415	2b,3a,5,6	.	y	y	y
Atrial fibrillation	chr1:11852516	rs17375901	chr1:11848972	rs72640221	miR-1243	MTHFR	0	7mer-1a	alt	.	.	0.607	EUR	A	0.104222	Benjamin EJ	19597492	6e-07	7415	2b,3a,5,6	.	y	y	y
Atrial fibrillation	chr1:11852516	rs17375901	chr1:11848972	rs72640221	miR-1287	MTHFR	3	7mer-1a	1	ref	ref	0.607	EUR	A	0.104222	Benjamin EJ	19597492	6e-07	7415	2b,3a,5,6	.	y	y	y
Atrial fibrillation	chr1:11852516	rs17375901	chr1:11848972	rs72640221	miR-1964-5p/3135b	MTHFR	3	8mer-1a	1	ref	ref	0.607	EUR	A	0.104222	Benjamin EJ	19597492	6e-07	7415	2b,3a,5,6	.	y	y	y
Atrial fibrillation	chr1:11852516	rs17375901	chr1:11848972	rs72640221	miR-3654	MTHFR	0	7mer-1a	alt	.	.	0.607	EUR	A	0.104222	Benjamin EJ	19597492	6e-07	7415	2b,3a,5,6	.	y	y	y
Atrial fibrillation	chr1:11852516	rs17375901	chr1:11901694	rs41275502	miR-3934	CLCN6	1	7mer-m8	alt	.	.	0.836	EUR	A	0.0659631	Benjamin EJ	19597492	6e-07	7415	2b,3a,5,6	.	y	y	y
Atrial fibrillation	chr1:11852516	rs17375901	chr1:11901694	rs41275502	miR-764	CLCN6	2	7mer-m8	1	ref	ref	0.836	EUR	A	0.0659631	Benjamin EJ	19597492	6e-07	7415	2b,3a,5,6	.	y	y	y
Atrial fibrillation	chr1:11852516	rs17375901	chr1:11905974	rs5068	miR-425/425-5p/489	NPPA	1	7mer-m8	1	ref	ref	0.7803	EUR	G	0.0672823	Benjamin EJ	19597492	6e-07	7415	2b,3a,5,6	.	y	y	y
Atrial fibrillation	chr1:11852516	rs17375901	chr1:11905974	rs5068	miR-4761-5p	NPPA	0	7mer-m8	alt	.	.	0.7803	EUR	G	0.0672823	Benjamin EJ	19597492	6e-07	7415	2b,3a,5,6	.	y	y	y
Atrial fibrillation	chr1:11852516	rs17375901	chr1:11905974	rs5068	miR-624	NPPA	0	7mer-m8	alt	.	.	0.7803	EUR	G	0.0672823	Benjamin EJ	19597492	6e-07	7415	2b,3a,5,6	.	y	y	y
Atrial fibrillation	chr14:64680848	rs1152591	chr14:64692630	rs1152582	miR-3909	SYNE2	1	7mer-1a	1	ref	ref	0.6636	EUR	C	0.5	Ellinor PT	22544366	6e-13	1236	3a,4,6	ESR2(+/-),SYNE2(+/-)	y	y	n
Atrial fibrillation	chr14:64680848	rs1152591	chr14:64692825	rs7229	miR-4666-3p	SYNE2	1	7mer-m8	1	ref	ref	0.6589	EUR	A	0.5	Ellinor PT	22544366	6e-13	1236	3a,4,6	ESR2(+/-),SYNE2(+/-)	y	y	n
Atrial fibrillation	chr14:64680848	rs1152591	chr14:64694195	rs928554	miR-4738-3p	ESR2	1	7mer-m8	1	ref	ref	0.6787	EUR	T	0.5	Ellinor PT	22544366	6e-13	1236	3a,4,6	ESR2(+/-),SYNE2(+/-)	y	y	n
Atrial fibrillation	chr14:64680848	rs1152591	chr14:64694195	rs928554	miR-573/3533/3616-5p/3647-5p	ESR2	1	8mer-1a	alt	strengthens a cons1 target site from 7mer-m8 to 8mer-1a	.	0.6787	EUR	T	0.5	Ellinor PT	22544366	6e-13	1236	3a,4,6	ESR2(+/-),SYNE2(+/-)	y	y	n
Attention deficit hyperactivity disorder and conduct disorder	chr16:71965196	rs16973500	chr16:71887381	rs16973477	miR-1197	ATXN1L	0	7mer-m8	alt	.	.	0.707	EUR	A	0.5	Anney RJ	18951430	7e-06	8454	1f,3a	ZNF23(-),KIAA0174(+),HP(-)	y	y	n
Attention deficit hyperactivity disorder and conduct disorder	chr16:71965196	rs16973500	chr16:71887381	rs16973477	miR-4755-3p	ATXN1L	3	7mer-1a	2	ref	ref	0.707	EUR	A	0.5	Anney RJ	18951430	7e-06	8454	1f,3a	ZNF23(-),KIAA0174(+),HP(-)	y	y	n
Attention deficit hyperactivity disorder	chr12:104192824	rs4964805	chr12:104167185	rs751448	miR-521	NT5DC3	1	7mer-m8	1	ref	ref	0.635	EUR	T	0.275726	Lesch KP	18839057	5e-06	8499	1f,2a,2b,3a,5,6	.	y	y	n
Attention deficit hyperactivity disorder	chr12:104192824	rs4964805	chr12:104167185	rs751448	miR-887	NT5DC3	1	7mer-1a	1	ref	ref	0.635	EUR	T	0.275726	Lesch KP	18839057	5e-06	8499	1f,2a,2b,3a,5,6	.	y	y	n
Attention deficit hyperactivity disorder	chr12:104192824	rs4964805	chr12:104168908	rs4964830	miR-328a/328b-3p	NT5DC3	0	7mer-1a	alt	.	.	0.635	EUR	T	0.275726	Lesch KP	18839057	5e-06	8499	1f,2a,2b,3a,5,6	.	y	y	n
Attention deficit hyperactivity disorder	chr12:104192824	rs4964805	chr12:104168908	rs4964830	miR-4665-3p	NT5DC3	1	7mer-1a	1	ref	ref	0.635	EUR	T	0.275726	Lesch KP	18839057	5e-06	8499	1f,2a,2b,3a,5,6	.	y	y	n
Attention deficit hyperactivity disorder	chr12:104192824	rs4964805	chr12:104169356	rs10861096	miR-1268/1268b	NT5DC3	0	7mer-1a	alt	.	.	0.635	EUR	T	0.275726	Lesch KP	18839057	5e-06	8499	1f,2a,2b,3a,5,6	.	y	y	n
Attention deficit hyperactivity disorder	chr12:104192824	rs4964805	chr12:104169356	rs10861096	miR-3178	NT5DC3	1	7mer-1a	1	ref	ref	0.635	EUR	T	0.275726	Lesch KP	18839057	5e-06	8499	1f,2a,2b,3a,5,6	.	y	y	n
Attention deficit hyperactivity disorder	chr12:104192824	rs4964805	chr12:104169356	rs10861096	miR-585	NT5DC3	0	8mer-1a	alt	.	.	0.635	EUR	T	0.275726	Lesch KP	18839057	5e-06	8499	1f,2a,2b,3a,5,6	.	y	y	n
Attention deficit hyperactivity disorder	chr12:104192824	rs4964805	chr12:104170124	rs11111762	miR-1574/4459	NT5DC3	2	7mer-1a	alt	.	.	0.6261	EUR	A	0.278364	Lesch KP	18839057	5e-06	8499	1f,2a,2b,3a,5,6	.	y	y	n
Attention deficit hyperactivity disorder	chr12:104192824	rs4964805	chr12:104170124	rs11111762	miR-4433	NT5DC3	3	8mer-1a	alt	.	.	0.6261	EUR	A	0.278364	Lesch KP	18839057	5e-06	8499	1f,2a,2b,3a,5,6	.	y	y	n
Attention deficit hyperactivity disorder	chr12:104192824	rs4964805	chr12:104170124	rs11111762	miR-936/4768-3p	NT5DC3	3	7mer-1a	alt	.	.	0.6261	EUR	A	0.278364	Lesch KP	18839057	5e-06	8499	1f,2a,2b,3a,5,6	.	y	y	n
Attention deficit hyperactivity disorder	chr12:104192824	rs4964805	chr12:104170148	rs11111763	miR-4802-3p	NT5DC3	1	7mer-m8	1	ref	ref	0.635	EUR	C	0.275726	Lesch KP	18839057	5e-06	8499	1f,2a,2b,3a,5,6	.	y	y	n
Attention deficit hyperactivity disorder	chr12:104192824	rs4964805	chr12:104170474	rs10861097	miR-1284/3596c	NT5DC3	0	7mer-m8	alt	.	.	0.635	EUR	T	0.275726	Lesch KP	18839057	5e-06	8499	1f,2a,2b,3a,5,6	.	y	y	n
Attention deficit hyperactivity disorder	chr12:104192824	rs4964805	chr12:104170474	rs10861097	miR-300/381/539-3p	NT5DC3	2	7mer-1a	alt	.	.	0.635	EUR	T	0.275726	Lesch KP	18839057	5e-06	8499	1f,2a,2b,3a,5,6	.	y	y	n
Attention deficit hyperactivity disorder	chr12:104192824	rs4964805	chr12:104170474	rs10861097	miR-4666-3p	NT5DC3	3	7mer-1a	alt	.	.	0.635	EUR	T	0.275726	Lesch KP	18839057	5e-06	8499	1f,2a,2b,3a,5,6	.	y	y	n
Attention deficit hyperactivity disorder	chr12:104192824	rs4964805	chr12:104170474	rs10861097	miR-4731-3p/4801	NT5DC3	1	7mer-1a	1	ref	ref	0.635	EUR	T	0.275726	Lesch KP	18839057	5e-06	8499	1f,2a,2b,3a,5,6	.	y	y	n
Attention deficit hyperactivity disorder	chr12:104192824	rs4964805	chr12:104170872	rs3812805	miR-139-5p	NT5DC3	2	7mer-1a	1	ref	ref	0.635	EUR	T	0.275726	Lesch KP	18839057	5e-06	8499	1f,2a,2b,3a,5,6	.	y	y	n
Attention deficit hyperactivity disorder	chr12:104192824	rs4964805	chr12:104170872	rs3812805	miR-3154	NT5DC3	0	7mer-1a	alt	.	chr12:104170877,.,ref;chr12:104170872,rs3812805,alt	0.635	EUR	T	0.275726	Lesch KP	18839057	5e-06	8499	1f,2a,2b,3a,5,6	.	y	y	n
Attention deficit hyperactivity disorder	chr15:91450441	rs2677744	chr15:91463842	rs4773	miR-1233	MAN2A2	1	7mer-m8	1	ref	ref	0.85	EUR	G	0.5	Lesch KP	18839057	1e-06	8496	1b,1f,2b,5	MAN2A2(+/-),HDDC3(+/-),RCCD1(+/-)	y	y	y
Attention deficit hyperactivity disorder	chr15:91450441	rs2677744	chr15:91463842	rs4773	miR-129-3p/129ab-3p/129-1-3p/129-2-3p	MAN2A2	2	7mer-m8	1	ref	ref	0.85	EUR	G	0.5	Lesch KP	18839057	1e-06	8496	1b,1f,2b,5	MAN2A2(+/-),HDDC3(+/-),RCCD1(+/-)	y	y	y
Attention deficit hyperactivity disorder	chr15:91450441	rs2677744	chr15:91463842	rs4773	miR-3189-3p	MAN2A2	1	7mer-m8	1	ref	ref	0.85	EUR	G	0.5	Lesch KP	18839057	1e-06	8496	1b,1f,2b,5	MAN2A2(+/-),HDDC3(+/-),RCCD1(+/-)	y	y	y
Attention deficit hyperactivity disorder	chr15:91450441	rs2677744	chr15:91463842	rs4773	miR-635	MAN2A2	0	7mer-1a	alt	.	.	0.85	EUR	G	0.5	Lesch KP	18839057	1e-06	8496	1b,1f,2b,5	MAN2A2(+/-),HDDC3(+/-),RCCD1(+/-)	y	y	y
Attention deficit hyperactivity disorder	chr3:39555580	rs864643	chr3:39554946	rs552724	miR-1581/4537	MOBP	1	7mer-m8	1	ref	ref	0.9755	EUR	T	0.200528	Lesch KP	18839057	1e-08	8495	2b,3a,4,5,6	CCR8(-)	y	n	n
Attention deficit hyperactivity disorder	chr3:39555580	rs864643	chr3:39555497	rs816491	miR-183	MOBP	1	7mer-1a	alt	.	.	1	EUR	G	0.201847	Lesch KP	18839057	1e-08	8495	2b,3a,4,5,6	CCR8(-)	y	n	n
Attention deficit hyperactivity disorder	chr3:39555580	rs864643	chr3:39555497	rs816491	miR-3688-3p	MOBP	2	7mer-1a	1	ref	ref	1	EUR	G	0.201847	Lesch KP	18839057	1e-08	8495	2b,3a,4,5,6	CCR8(-)	y	n	n
Attention deficit hyperactivity disorder	chr3:39555580	rs864643	chr3:39555497	rs816491	miR-671-5p	MOBP	1	8mer-1a	1	ref	ref	1	EUR	G	0.201847	Lesch KP	18839057	1e-08	8495	2b,3a,4,5,6	CCR8(-)	y	n	n
Attention deficit hyperactivity disorder	chr3:39555580	rs864643	chr3:39555497	rs816491	miR-885-3p	MOBP	0	7mer-1a	alt	.	.	1	EUR	G	0.201847	Lesch KP	18839057	1e-08	8495	2b,3a,4,5,6	CCR8(-)	y	n	n
Attention deficit hyperactivity disorder	chr3:39555580	rs864643	chr3:39555580	rs864643	miR-642b	MOBP	1	7mer-1a	alt	.	.	gwas	EUR	G	0.201847	Lesch KP	18839057	1e-08	8495	2b,3a,4,5,6	CCR8(-)	y	n	n
Attention deficit hyperactivity disorder	chr3:39555580	rs864643	chr3:39556155	rs816492	miR-1284/3596c	MOBP	0	7mer-m8	alt	.	.	1	EUR	A	0.201847	Lesch KP	18839057	1e-08	8495	2b,3a,4,5,6	CCR8(-)	y	n	n
Attention deficit hyperactivity disorder	chr3:39555580	rs864643	chr3:39556155	rs816492	miR-3082-5p/4797-5p	MOBP	1	7mer-1a	alt	.	.	1	EUR	A	0.201847	Lesch KP	18839057	1e-08	8495	2b,3a,4,5,6	CCR8(-)	y	n	n
Attention deficit hyperactivity disorder	chr3:39555580	rs864643	chr3:39556155	rs816492	miR-337-3p	MOBP	2	7mer-m8	alt	.	.	1	EUR	A	0.201847	Lesch KP	18839057	1e-08	8495	2b,3a,4,5,6	CCR8(-)	y	n	n
Attention deficit hyperactivity disorder	chr3:39555580	rs864643	chr3:39556155	rs816492	miR-4672	MOBP	1	7mer-m8	2	ref	ref	1	EUR	A	0.201847	Lesch KP	18839057	1e-08	8495	2b,3a,4,5,6	CCR8(-)	y	n	n
Attention deficit hyperactivity disorder	chr3:39555580	rs864643	chr3:39556193	rs816493	miR-1346/3940-5p/4507	MOBP	3	7mer-1a	2	ref	ref	0.9837	EUR	G	0.199208	Lesch KP	18839057	1e-08	8495	2b,3a,4,5,6	CCR8(-)	y	n	n
Attention deficit hyperactivity disorder	chr3:39555580	rs864643	chr3:39556193	rs816493	miR-582-3p	MOBP	0	7mer-1a	alt	.	.	0.9837	EUR	G	0.199208	Lesch KP	18839057	1e-08	8495	2b,3a,4,5,6	CCR8(-)	y	n	n
Attention deficit hyperactivity disorder	chr3:39555580	rs864643	chr3:39556561	rs1068953	miR-147/147a/2423/2470	MOBP	2	7mer-1a	1	ref	ref	0.9837	EUR	G	0.199208	Lesch KP	18839057	1e-08	8495	2b,3a,4,5,6	CCR8(-)	y	n	n
Attention deficit hyperactivity disorder	chr3:39555580	rs864643	chr3:39556561	rs1068953	miR-147/147b	MOBP	0	7mer-1a	alt	.	.	0.9837	EUR	G	0.199208	Lesch KP	18839057	1e-08	8495	2b,3a,4,5,6	CCR8(-)	y	n	n
Attention deficit hyperactivity disorder	chr3:39555580	rs864643	chr3:39556561	rs1068953	miR-210	MOBP	0	7mer-1a	alt	.	.	0.9837	EUR	G	0.199208	Lesch KP	18839057	1e-08	8495	2b,3a,4,5,6	CCR8(-)	y	n	n
Attention deficit hyperactivity disorder	chr3:39555580	rs864643	chr3:39556561	rs1068953	miR-2113	MOBP	1	8mer-1a	alt	strengthens a cons1 target site from 7mer-1a to 8mer-1a	.	0.9837	EUR	G	0.199208	Lesch KP	18839057	1e-08	8495	2b,3a,4,5,6	CCR8(-)	y	n	n
Attention deficit hyperactivity disorder	chr3:39555580	rs864643	chr3:39556561	rs1068953	miR-592/599	MOBP	2	7mer-1a	1	ref	ref	0.9837	EUR	G	0.199208	Lesch KP	18839057	1e-08	8495	2b,3a,4,5,6	CCR8(-)	y	n	n
Attention deficit hyperactivity disorder	chr3:39555580	rs864643	chr3:39556838	rs2039843	miR-1225-3p	MOBP	0	7mer-1a	alt	.	.	0.7833	EUR	C	0.244063	Lesch KP	18839057	1e-08	8495	2b,3a,4,5,6	CCR8(-)	y	n	n
Attention deficit hyperactivity disorder	chr3:39555580	rs864643	chr3:39556838	rs2039843	miR-1233	MOBP	0	7mer-1a	alt	.	.	0.7833	EUR	C	0.244063	Lesch KP	18839057	1e-08	8495	2b,3a,4,5,6	CCR8(-)	y	n	n
Attention deficit hyperactivity disorder	chr3:39555580	rs864643	chr3:39556838	rs2039843	miR-2284s/3136-3p	MOBP	1	7mer-m8	1	ref	ref	0.7833	EUR	C	0.244063	Lesch KP	18839057	1e-08	8495	2b,3a,4,5,6	CCR8(-)	y	n	n
Attention deficit hyperactivity disorder	chr3:39555580	rs864643	chr3:39556838	rs2039843	miR-296-5p	MOBP	1	7mer-1a	1	ref	ref	0.7833	EUR	C	0.244063	Lesch KP	18839057	1e-08	8495	2b,3a,4,5,6	CCR8(-)	y	n	n
Attention deficit hyperactivity disorder	chr3:39555580	rs864643	chr3:39556845	rs816494	miR-4682	MOBP	0	7mer-m8	alt	.	.	0.9594	EUR	C	0.200528	Lesch KP	18839057	1e-08	8495	2b,3a,4,5,6	CCR8(-)	y	n	n
Attention deficit hyperactivity disorder	chr3:39555580	rs864643	chr3:39557120	rs704962	miR-4729	MOBP	1	7mer-m8	1	ref	ref	0.9377	EUR	C	0.212401	Lesch KP	18839057	1e-08	8495	2b,3a,4,5,6	CCR8(-)	y	n	n
Attention deficit hyperactivity disorder	chr3:39555580	rs864643	chr3:39557238	rs704963	miR-139-3p	MOBP	1	7mer-1a	1	ref	ref	0.9837	EUR	T	0.199208	Lesch KP	18839057	1e-08	8495	2b,3a,4,5,6	CCR8(-)	y	n	n
Attention deficit hyperactivity disorder	chr3:39555580	rs864643	chr3:39557238	rs704963	miR-3145-3p	MOBP	1	7mer-m8	3	ref	ref	0.9837	EUR	T	0.199208	Lesch KP	18839057	1e-08	8495	2b,3a,4,5,6	CCR8(-)	y	n	n
Attention deficit hyperactivity disorder	chr3:39555580	rs864643	chr3:39557238	rs704963	miR-338-5p	MOBP	0	7mer-m8	alt	.	.	0.9837	EUR	T	0.199208	Lesch KP	18839057	1e-08	8495	2b,3a,4,5,6	CCR8(-)	y	n	n
Attention deficit hyperactivity disorder	chr5:112242968	rs469727	chr5:112181576	rs397768	miR-1470	APC	2	7mer-1a	1	ref	ref	0.6133	EUR	G	0.370712	Lesch KP	18839057	8e-06	8490	1f,2b,3a,5,6	DCP2(+/-),REEP5(+/-),SRP19(+/-)	y	y	n
Attention deficit hyperactivity disorder	chr5:112242968	rs469727	chr5:112181576	rs397768	miR-4446-5p	APC	2	8mer-1a	1	ref	ref	0.6133	EUR	G	0.370712	Lesch KP	18839057	8e-06	8490	1f,2b,3a,5,6	DCP2(+/-),REEP5(+/-),SRP19(+/-)	y	y	n
Attention deficit hyperactivity disorder	chr5:112242968	rs469727	chr5:112181576	rs397768	miR-4667-3p	APC	2	7mer-1a	1	ref	ref	0.6133	EUR	G	0.370712	Lesch KP	18839057	8e-06	8490	1f,2b,3a,5,6	DCP2(+/-),REEP5(+/-),SRP19(+/-)	y	y	n
Attention deficit hyperactivity disorder	chr5:112242968	rs469727	chr5:112181576	rs397768	miR-4755-5p	APC	2	7mer-1a	2	ref	ref	0.6133	EUR	G	0.370712	Lesch KP	18839057	8e-06	8490	1f,2b,3a,5,6	DCP2(+/-),REEP5(+/-),SRP19(+/-)	y	y	n
Attention deficit hyperactivity disorder	chr5:112242968	rs469727	chr5:112181576	rs397768	miR-4768-5p	APC	0	8mer-1a	alt	.	.	0.6133	EUR	G	0.370712	Lesch KP	18839057	8e-06	8490	1f,2b,3a,5,6	DCP2(+/-),REEP5(+/-),SRP19(+/-)	y	y	n
Attention deficit hyperactivity disorder	chr5:112242968	rs469727	chr5:112181576	rs397768	miR-642a	APC	2	7mer-1a	1	ref	ref	0.6133	EUR	G	0.370712	Lesch KP	18839057	8e-06	8490	1f,2b,3a,5,6	DCP2(+/-),REEP5(+/-),SRP19(+/-)	y	y	n
Attention deficit hyperactivity disorder	chr5:112242968	rs469727	chr5:112203564	rs7213	miR-409-3p	SRP19	0	7mer-1a	alt	.	.	0.8419	EUR	T	0.331135	Lesch KP	18839057	8e-06	8490	1f,2b,3a,5,6	DCP2(+/-),REEP5(+/-),SRP19(+/-)	y	y	n
Attention deficit hyperactivity disorder	chr5:112242968	rs469727	chr5:112203564	rs7213	miR-4698	SRP19	2	7mer-m8	3	ref	ref	0.8419	EUR	T	0.331135	Lesch KP	18839057	8e-06	8490	1f,2b,3a,5,6	DCP2(+/-),REEP5(+/-),SRP19(+/-)	y	y	n
Attention deficit hyperactivity disorder	chr5:112242968	rs469727	chr5:112212608	rs9011	miR-3144-3p	REEP5	1	8mer-1a	alt	.	.	0.8473	EUR	G	0.329815	Lesch KP	18839057	8e-06	8490	1f,2b,3a,5,6	DCP2(+/-),REEP5(+/-),SRP19(+/-)	y	y	n
Attention deficit hyperactivity disorder	chr5:112242968	rs469727	chr5:112212608	rs9011	miR-875-5p	REEP5	0	8mer-1a	alt	.	.	0.8473	EUR	G	0.329815	Lesch KP	18839057	8e-06	8490	1f,2b,3a,5,6	DCP2(+/-),REEP5(+/-),SRP19(+/-)	y	y	n
Attention deficit hyperactivity disorder	chr5:112242968	rs469727	chr5:112213071	rs2545167	miR-4444	REEP5	1	7mer-m8	1	ref	ref	0.8364	EUR	G	0.327177	Lesch KP	18839057	8e-06	8490	1f,2b,3a,5,6	DCP2(+/-),REEP5(+/-),SRP19(+/-)	y	y	n
Attention deficit hyperactivity disorder	chr5:112242968	rs469727	chr5:112213071	rs2545167	miR-4474-5p	REEP5	0	7mer-1a	alt	.	.	0.8364	EUR	G	0.327177	Lesch KP	18839057	8e-06	8490	1f,2b,3a,5,6	DCP2(+/-),REEP5(+/-),SRP19(+/-)	y	y	n
Attention deficit hyperactivity disorder	chr5:112242968	rs469727	chr5:112227799	rs712665	miR-1263	SRP19	0	7mer-m8	alt	.	.	0.937	EUR	G	0.348285	Lesch KP	18839057	8e-06	8490	1f,2b,3a,5,6	DCP2(+/-),REEP5(+/-),SRP19(+/-)	y	y	n
Attention deficit hyperactivity disorder	chr5:112242968	rs469727	chr5:112227939	rs712666	miR-1243	SRP19	0	7mer-m8	alt	.	.	0.914	EUR	C	0.343008	Lesch KP	18839057	8e-06	8490	1f,2b,3a,5,6	DCP2(+/-),REEP5(+/-),SRP19(+/-)	y	y	n
Attention deficit hyperactivity disorder	chr5:112242968	rs469727	chr5:112227939	rs712666	miR-28-3p	SRP19	1	7mer-m8	1	ref	ref	0.914	EUR	C	0.343008	Lesch KP	18839057	8e-06	8490	1f,2b,3a,5,6	DCP2(+/-),REEP5(+/-),SRP19(+/-)	y	y	n
Attention deficit hyperactivity disorder	chr5:112242968	rs469727	chr5:112227939	rs712666	miR-3169	SRP19	1	8mer-1a	alt	strengthens a cons1 target site from 7mer-1a to 8mer-1a	.	0.914	EUR	C	0.343008	Lesch KP	18839057	8e-06	8490	1f,2b,3a,5,6	DCP2(+/-),REEP5(+/-),SRP19(+/-)	y	y	n
Attention deficit hyperactivity disorder	chr5:112242968	rs469727	chr5:112227939	rs712666	miR-4515	SRP19	0	7mer-m8	alt	.	.	0.914	EUR	C	0.343008	Lesch KP	18839057	8e-06	8490	1f,2b,3a,5,6	DCP2(+/-),REEP5(+/-),SRP19(+/-)	y	y	n
Attention deficit hyperactivity disorder	chr5:112242968	rs469727	chr5:112227939	rs712666	miR-4759	SRP19	1	8mer-1a	1	ref	ref	0.914	EUR	C	0.343008	Lesch KP	18839057	8e-06	8490	1f,2b,3a,5,6	DCP2(+/-),REEP5(+/-),SRP19(+/-)	y	y	n
Attention deficit hyperactivity disorder	chr5:112242968	rs469727	chr5:112227939	rs712666	miR-4764-5p	SRP19	0	7mer-1a	alt	.	.	0.914	EUR	C	0.343008	Lesch KP	18839057	8e-06	8490	1f,2b,3a,5,6	DCP2(+/-),REEP5(+/-),SRP19(+/-)	y	y	n
Attention deficit hyperactivity disorder	chr5:112242968	rs469727	chr5:112227939	rs712666	miR-576-3p	SRP19	2	7mer-1a	1	ref	ref	0.914	EUR	C	0.343008	Lesch KP	18839057	8e-06	8490	1f,2b,3a,5,6	DCP2(+/-),REEP5(+/-),SRP19(+/-)	y	y	n
Attention deficit hyperactivity disorder	chr5:112242968	rs469727	chr5:112228667	rs430665	miR-1273g/1603	SRP19	0	7mer-1a	alt	.	chr5:112228670,rs17135117,alt;chr5:112228667,rs430665,alt	0.937	EUR	A	0.348285	Lesch KP	18839057	8e-06	8490	1f,2b,3a,5,6	DCP2(+/-),REEP5(+/-),SRP19(+/-)	y	y	n
Attention deficit hyperactivity disorder	chr5:112242968	rs469727	chr5:112228667	rs430665	miR-4474-3p	SRP19	1	7mer-m8	alt	.	chr5:112228670,rs17135117,alt;chr5:112228667,rs430665,ref	0.937	EUR	A	0.348285	Lesch KP	18839057	8e-06	8490	1f,2b,3a,5,6	DCP2(+/-),REEP5(+/-),SRP19(+/-)	y	y	n
Attention deficit hyperactivity disorder	chr5:112242968	rs469727	chr5:112228667	rs430665	miR-760-3p/1842	SRP19	1	7mer-m8	1	ref	ref	0.937	EUR	A	0.348285	Lesch KP	18839057	8e-06	8490	1f,2b,3a,5,6	DCP2(+/-),REEP5(+/-),SRP19(+/-)	y	y	n
Attention deficit hyperactivity disorder	chr5:112242968	rs469727	chr5:112228667	rs430665	miR-760-3p/1842	SRP19	1	8mer-1a	alt	strengthens a cons1 target site from 7mer-m8 to 8mer-1a	chr5:112228670,rs17135117,alt;chr5:112228667,rs430665,ref	0.937	EUR	A	0.348285	Lesch KP	18839057	8e-06	8490	1f,2b,3a,5,6	DCP2(+/-),REEP5(+/-),SRP19(+/-)	y	y	n
Attention deficit hyperactivity disorder	chr5:112242968	rs469727	chr5:112228765	rs459102	miR-1290	SRP19	0	7mer-1a	alt	.	.	0.9315	EUR	A	0.349604	Lesch KP	18839057	8e-06	8490	1f,2b,3a,5,6	DCP2(+/-),REEP5(+/-),SRP19(+/-)	y	y	n
Attention deficit hyperactivity disorder	chr5:112242968	rs469727	chr5:112228765	rs459102	miR-1302/1302bd/4298	SRP19	0	7mer-1a	alt	.	.	0.9315	EUR	A	0.349604	Lesch KP	18839057	8e-06	8490	1f,2b,3a,5,6	DCP2(+/-),REEP5(+/-),SRP19(+/-)	y	y	n
Attention deficit hyperactivity disorder	chr5:112242968	rs469727	chr5:112228765	rs459102	miR-1404/2110	SRP19	1	7mer-1a	1	ref	ref	0.9315	EUR	A	0.349604	Lesch KP	18839057	8e-06	8490	1f,2b,3a,5,6	DCP2(+/-),REEP5(+/-),SRP19(+/-)	y	y	n
Attention deficit hyperactivity disorder	chr5:112242968	rs469727	chr5:112228765	rs459102	miR-3122/3913-5p	SRP19	0	8mer-1a	alt	.	.	0.9315	EUR	A	0.349604	Lesch KP	18839057	8e-06	8490	1f,2b,3a,5,6	DCP2(+/-),REEP5(+/-),SRP19(+/-)	y	y	n
Attention deficit hyperactivity disorder	chr5:112242968	rs469727	chr5:112228765	rs459102	miR-3144-5p	SRP19	1	7mer-1a	1	ref	ref	0.9315	EUR	A	0.349604	Lesch KP	18839057	8e-06	8490	1f,2b,3a,5,6	DCP2(+/-),REEP5(+/-),SRP19(+/-)	y	y	n
Attention deficit hyperactivity disorder	chr5:112242968	rs469727	chr5:112228765	rs459102	miR-3191	SRP19	1	7mer-1a	1	ref	ref	0.9315	EUR	A	0.349604	Lesch KP	18839057	8e-06	8490	1f,2b,3a,5,6	DCP2(+/-),REEP5(+/-),SRP19(+/-)	y	y	n
Attention deficit hyperactivity disorder	chr5:112242968	rs469727	chr5:112228765	rs459102	miR-3199	SRP19	0	7mer-1a	alt	.	.	0.9315	EUR	A	0.349604	Lesch KP	18839057	8e-06	8490	1f,2b,3a,5,6	DCP2(+/-),REEP5(+/-),SRP19(+/-)	y	y	n
Attention deficit hyperactivity disorder	chr5:112242968	rs469727	chr5:112228765	rs459102	miR-4652-5p	SRP19	1	8mer-1a	1	ref	ref	0.9315	EUR	A	0.349604	Lesch KP	18839057	8e-06	8490	1f,2b,3a,5,6	DCP2(+/-),REEP5(+/-),SRP19(+/-)	y	y	n
Attention deficit hyperactivity disorder	chr5:112242968	rs469727	chr5:112228765	rs459102	miR-612/3150a-3p	SRP19	1	7mer-1a	1	ref	ref	0.9315	EUR	A	0.349604	Lesch KP	18839057	8e-06	8490	1f,2b,3a,5,6	DCP2(+/-),REEP5(+/-),SRP19(+/-)	y	y	n
Attention deficit hyperactivity disorder	chr5:112242968	rs469727	chr5:112228765	rs459102	miR-876-5p/3167	SRP19	1	7mer-1a	alt	.	.	0.9315	EUR	A	0.349604	Lesch KP	18839057	8e-06	8490	1f,2b,3a,5,6	DCP2(+/-),REEP5(+/-),SRP19(+/-)	y	y	n
Attention deficit hyperactivity disorder	chr9:119333683	rs10983238	chr9:119374009	rs10983268	miR-4742-3p	ASTN2	0	7mer-1a	alt	.	.	0.9379	EUR	G	0.251979	Lesch KP	18839057	1e-07	8497	5,6	.	y	n	n
Autism, Spectrum, all	chr16:84213684	rs4150167	chr16:84211832	rs4150182	miR-1745/3194-3p	TAF1C	2	7mer-m8	alt	.	.	0.8092	EUR	G	0.0211082	Anney R	22843504	3e-07	256	.	.	y	y	y
Autism (Spectrum, all)	chr16:84213684	rs4150167	chr16:84211832	rs4150182	miR-504/4725-5p	TAF1C	1	7mer-1a	1	ref	ref	0.8092	EUR	G	0.0211082	Anney R	22843504	3e-07	256	.	.	y	y	y
Basal cell carcinoma	chr1:17722363	rs7538876	chr1:17735266	rs750636	miR-1574/4459	RCC2	1	7mer-1a	1	ref	ref	0.9077	EUR	A	0.381266	Stacey SN	18849993	4e-12	8463	1f,2a,2b,3a,5,6	RCC2(-)	y	y	n
Basal cell carcinoma	chr1:17722363	rs7538876	chr1:17735266	rs750636	miR-3125/3539/3916	RCC2	1	7mer-m8	1	ref	ref	0.9077	EUR	A	0.381266	Stacey SN	18849993	4e-12	8463	1f,2a,2b,3a,5,6	RCC2(-)	y	y	n
Basal cell carcinoma	chr1:17722363	rs7538876	chr1:17735266	rs750636	miR-4433	RCC2	2	7mer-1a	1	ref	ref	0.9077	EUR	A	0.381266	Stacey SN	18849993	4e-12	8463	1f,2a,2b,3a,5,6	RCC2(-)	y	y	n
Basal cell carcinoma	chr1:17722363	rs7538876	chr1:17735266	rs750636	miR-873	RCC2	0	7mer-1a	alt	.	.	0.9077	EUR	A	0.381266	Stacey SN	18849993	4e-12	8463	1f,2a,2b,3a,5,6	RCC2(-)	y	y	n
Basal cell carcinoma	chr1:17722363	rs7538876	chr1:17735266	rs750636	miR-936/4768-3p	RCC2	1	8mer-1a	1	ref	ref	0.9077	EUR	A	0.381266	Stacey SN	18849993	4e-12	8463	1f,2a,2b,3a,5,6	RCC2(-)	y	y	n
Basal cell carcinoma	chr13:100041738	rs7335046	chr13:99947261	rs2230341	miR-1264	GPR183	0	7mer-m8	alt	.	chr13:99947256,.,ref;chr13:99947261,rs2230341,alt	0.8621	EUR	T	0.127968	Nan H	21700618	3e-08	3347	2b,3a,4,5,6	TM9SF2(+/-),FKSG29(+/-)	y	n	n
Basal cell carcinoma	chr13:100041738	rs7335046	chr13:99947261	rs2230341	miR-1910	GPR183	1	7mer-m8	alt	.	chr13:99947256,.,alt;chr13:99947261,rs2230341,ref	0.8621	EUR	T	0.127968	Nan H	21700618	3e-08	3347	2b,3a,4,5,6	TM9SF2(+/-),FKSG29(+/-)	y	n	n
Basal cell carcinoma	chr13:100041738	rs7335046	chr13:99947261	rs2230341	miR-431	GPR183	0	7mer-m8	alt	.	.	0.8621	EUR	T	0.127968	Nan H	21700618	3e-08	3347	2b,3a,4,5,6	TM9SF2(+/-),FKSG29(+/-)	y	n	n
Basal cell carcinoma	chr13:100041738	rs7335046	chr13:99947261	rs2230341	miR-518a-5p/527	GPR183	1	8mer-1a	alt	strengthens a cons1 target site from 7mer-m8 to 8mer-1a	.	0.8621	EUR	T	0.127968	Nan H	21700618	3e-08	3347	2b,3a,4,5,6	TM9SF2(+/-),FKSG29(+/-)	y	n	n
Bilirubin levels	chr16:14045399	rs4781563	chr16:14043175	rs2276466	miR-1185/3679-5p	ERCC4	1	7mer-m8	1	ref	ref	0.9687	AFR	G	0.152439	Chen G	22085899	2e-06	2193	2b,3a,5,6	.	y	y	n
Bilirubin levels	chr16:14045399	rs4781563	chr16:14043175	rs2276466	miR-2278/2397	ERCC4	2	7mer-1a	alt	.	.	0.9687	AFR	G	0.152439	Chen G	22085899	2e-06	2193	2b,3a,5,6	.	y	y	n
Bilirubin levels	chr16:14045399	rs4781563	chr16:14043175	rs2276466	miR-3125/3539/3916	ERCC4	4	7mer-1a	1	ref	ref	0.9687	AFR	G	0.152439	Chen G	22085899	2e-06	2193	2b,3a,5,6	.	y	y	n
Bilirubin levels	chr16:14045399	rs4781563	chr16:14043175	rs2276466	miR-3201/4791	ERCC4	2	7mer-m8	1	ref	ref	0.9687	AFR	G	0.152439	Chen G	22085899	2e-06	2193	2b,3a,5,6	.	y	y	n
Bilirubin levels	chr16:14045399	rs4781563	chr16:14043175	rs2276466	miR-877	ERCC4	1	7mer-m8	1	ref	ref	0.9687	AFR	G	0.152439	Chen G	22085899	2e-06	2193	2b,3a,5,6	.	y	y	n
Bilirubin levels	chr16:14045399	rs4781563	chr16:14045399	rs4781563	miR-4523	ERCC4	1	7mer-1a	1	ref	ref	gwas	AFR	A	0.148374	Chen G	22085899	2e-06	2193	2b,3a,5,6	.	y	y	n
Bilirubin levels	chr16:14045399	rs4781563	chr16:14045399	rs4781563	miR-934	ERCC4	1	8mer-1a	alt	strengthens a cons1 target site from 7mer-1a to 8mer-1a	chr16:14045404,rs8056393,ref;chr16:14045399,rs4781563,alt	gwas	AFR	A	0.148374	Chen G	22085899	2e-06	2193	2b,3a,5,6	.	y	y	n
Biomedical quantitative traits, pulse rate	chr1:208024820	rs12731740	chr1:207967719	rs7144	miR-548ad	CD46	0	7mer-m8	alt	.	.	0.6268	ASN	C	0.152098	Cho YS	19396169	3e-09	7738	1f,3a,5,6	SH3GLB2(-),CD46(-)	y	n	n
Biomedical quantitative traits (pulse rate)	chr1:208024820	rs12731740	chr1:207967719	rs7144	miR-570	CD46	2	7mer-m8	1	ref	ref	0.6268	ASN	C	0.152098	Cho YS	19396169	3e-09	7738	1f,3a,5,6	SH3GLB2(-),CD46(-)	y	n	n
Bipolar disorder (AA)	chr19:32917455	rs2111504	chr19:32875769	rs73034207	miR-410/344de/344b-1-3p	ZNF507	2	7mer-1a	2	ref	ref	0.8128	EUR	G	0.149077	Smith EN	19488044	2e-06	7551	1b,1f,3a,5,6	DPY19L3(+/-)	y	y	n
Bipolar disorder (AA)	chr19:32917455	rs2111504	chr19:32974738	rs1057395	miR-1278	DPY19L3	1	8mer-1a	1	ref	ref	0.9089	EUR	T	0.149077	Smith EN	19488044	2e-06	7551	1b,1f,3a,5,6	DPY19L3(+/-)	y	y	n
Bipolar disorder (AA)	chr19:32917455	rs2111504	chr19:32974913	rs1057397	miR-513a-3p	DPY19L3	2	7mer-1a	1	ref	ref	0.8994	EUR	G	0.150396	Smith EN	19488044	2e-06	7551	1b,1f,3a,5,6	DPY19L3(+/-)	y	y	n
Bipolar disorder, addtive	chr19:12691185	rs7247513	chr19:12687356	rs8101987	miR-128/128ab	ZNF490	1	7mer-m8	alt	.	.	0.9571	EUR	G	0.307388	Jiang Y	21254220	2e-06	4215	1f,2b,6	MAN2B1(+),RAD23A(+),ZNF490(+)	y	n	n
Bipolar disorder, addtive	chr19:12691185	rs7247513	chr19:12687356	rs8101987	miR-1623/4269	ZNF490	2	7mer-m8	alt	.	.	0.9571	EUR	G	0.307388	Jiang Y	21254220	2e-06	4215	1f,2b,6	MAN2B1(+),RAD23A(+),ZNF490(+)	y	n	n
Bipolar disorder (addtive)	chr19:12691185	rs7247513	chr19:12687356	rs8101987	miR-4514/4692	ZNF490	4	7mer-m8	1	ref	ref	0.9571	EUR	G	0.307388	Jiang Y	21254220	2e-06	4215	1f,2b,6	MAN2B1(+),RAD23A(+),ZNF490(+)	y	n	n
Bipolar disorder (addtive)	chr19:12691185	rs7247513	chr19:12687356	rs8101987	miR-759	ZNF490	3	7mer-m8	1	ref	ref	0.9571	EUR	G	0.307388	Jiang Y	21254220	2e-06	4215	1f,2b,6	MAN2B1(+),RAD23A(+),ZNF490(+)	y	n	n
Bipolar disorder (addtive)	chr19:12691185	rs7247513	chr19:12689741	rs12459123	miR-760-3p/1842	ZNF490	2	7mer-1a	1	ref	ref	0.9815	EUR	T	0.302111	Jiang Y	21254220	2e-06	4215	1f,2b,6	MAN2B1(+),RAD23A(+),ZNF490(+)	y	n	n
Bipolar disorder (addtive)	chr19:12691185	rs7247513	chr19:12690011	rs11668776	miR-3160-3p	ZNF490	2	8mer-1a	1	ref	ref	0.8456	EUR	G	0.331135	Jiang Y	21254220	2e-06	4215	1f,2b,6	MAN2B1(+),RAD23A(+),ZNF490(+)	y	n	n
Bipolar disorder, addtive	chr19:12691185	rs7247513	chr19:12690011	rs11668776	miR-320e	ZNF490	0	7mer-1a	alt	.	.	0.8456	EUR	G	0.331135	Jiang Y	21254220	2e-06	4215	1f,2b,6	MAN2B1(+),RAD23A(+),ZNF490(+)	y	n	n
Bipolar disorder (addtive)	chr19:12691185	rs7247513	chr19:12690011	rs11668776	miR-4487	ZNF490	3	7mer-1a	1	ref	ref	0.8456	EUR	G	0.331135	Jiang Y	21254220	2e-06	4215	1f,2b,6	MAN2B1(+),RAD23A(+),ZNF490(+)	y	n	n
Bipolar disorder (addtive)	chr19:12691185	rs7247513	chr19:12690011	rs11668776	miR-558	ZNF490	1	7mer-1a	1	ref	ref	0.8456	EUR	G	0.331135	Jiang Y	21254220	2e-06	4215	1f,2b,6	MAN2B1(+),RAD23A(+),ZNF490(+)	y	n	n
Bipolar disorder (addtive)	chr19:12691185	rs7247513	chr19:12690843	rs4804720	miR-4497	ZNF490	1	7mer-m8	1	ref	ref	0.8962	EUR	T	0.329815	Jiang Y	21254220	2e-06	4215	1f,2b,6	MAN2B1(+),RAD23A(+),ZNF490(+)	y	n	n
Bipolar disorder, addtive	chr19:12691185	rs7247513	chr19:12690843	rs4804720	miR-665	ZNF490	1	8mer-1a	alt	.	chr19:12690846,rs4804721,alt;chr19:12690843,rs4804720,ref	0.8962	EUR	T	0.329815	Jiang Y	21254220	2e-06	4215	1f,2b,6	MAN2B1(+),RAD23A(+),ZNF490(+)	y	n	n
Bipolar disorder, addtive	chr19:12691185	rs7247513	chr19:12690846	rs4804721	miR-1574/4459	ZNF490	8	7mer-m8	alt	.	.	0.8649	EUR	G	0.337731	Jiang Y	21254220	2e-06	4215	1f,2b,6	MAN2B1(+),RAD23A(+),ZNF490(+)	y	n	n
Bipolar disorder (addtive)	chr19:12691185	rs7247513	chr19:12690846	rs4804721	miR-4497	ZNF490	1	7mer-m8	1	ref	ref	0.8649	EUR	G	0.337731	Jiang Y	21254220	2e-06	4215	1f,2b,6	MAN2B1(+),RAD23A(+),ZNF490(+)	y	n	n
Bipolar disorder, addtive	chr19:12691185	rs7247513	chr19:12690846	rs4804721	miR-4695-5p	ZNF490	3	7mer-m8	alt	.	chr19:12690846,rs4804721,alt;chr19:12690852,rs10403931,ref	0.8649	EUR	G	0.337731	Jiang Y	21254220	2e-06	4215	1f,2b,6	MAN2B1(+),RAD23A(+),ZNF490(+)	y	n	n
Bipolar disorder, addtive	chr19:12691185	rs7247513	chr19:12690846	rs4804721	miR-665	ZNF490	1	7mer-m8	alt	.	.	0.8649	EUR	G	0.337731	Jiang Y	21254220	2e-06	4215	1f,2b,6	MAN2B1(+),RAD23A(+),ZNF490(+)	y	n	n
Bipolar disorder, addtive	chr19:12691185	rs7247513	chr19:12690846	rs4804721	miR-665	ZNF490	1	8mer-1a	alt	.	chr19:12690846,rs4804721,alt;chr19:12690843,rs4804720,ref	0.8649	EUR	G	0.337731	Jiang Y	21254220	2e-06	4215	1f,2b,6	MAN2B1(+),RAD23A(+),ZNF490(+)	y	n	n
Bipolar disorder (addtive)	chr19:12691185	rs7247513	chr19:12691185	rs7247513	miR-1197	ZNF490	2	7mer-1a	1	ref	ref	gwas	EUR	C	0.306069	Jiang Y	21254220	2e-06	4215	1f,2b,6	MAN2B1(+),RAD23A(+),ZNF490(+)	y	n	n
Bipolar disorder (addtive)	chr19:12691185	rs7247513	chr19:12691185	rs7247513	miR-3117-3p	ZNF490	2	7mer-1a	1	ref	ref	gwas	EUR	C	0.306069	Jiang Y	21254220	2e-06	4215	1f,2b,6	MAN2B1(+),RAD23A(+),ZNF490(+)	y	n	n
Bipolar disorder (addtive)	chr19:12691185	rs7247513	chr19:12691185	rs7247513	miR-549	ZNF490	1	7mer-m8	1	ref	ref	gwas	EUR	C	0.306069	Jiang Y	21254220	2e-06	4215	1f,2b,6	MAN2B1(+),RAD23A(+),ZNF490(+)	y	n	n
Bipolar disorder, addtive	chr19:12691185	rs7247513	chr19:12691185	rs7247513	miR-651	ZNF490	1	7mer-m8	alt	.	.	gwas	EUR	C	0.306069	Jiang Y	21254220	2e-06	4215	1f,2b,6	MAN2B1(+),RAD23A(+),ZNF490(+)	y	n	n
Bipolar disorder (addtive)	chr2:241522267	rs1133353	chr2:241517770	rs8662	miR-1915	RNPEPL1	5	7mer-m8	3	ref	ref	0.7121	EUR	G	0.207124	Jiang Y	21254220	6e-06	4212	5	.	y	n	n
Bipolar disorder, addtive	chr2:241522267	rs1133353	chr2:241517770	rs8662	miR-4688	RNPEPL1	0	7mer-1a	alt	.	.	0.7121	EUR	G	0.207124	Jiang Y	21254220	6e-06	4212	5	.	y	n	n
Bipolar disorder, addtive	chr2:241522267	rs1133353	chr2:241517770	rs8662	miR-4688	RNPEPL1	0	8mer-1a	alt	.	chr2:241517763,.,alt;chr2:241517770,rs8662,alt	0.7121	EUR	G	0.207124	Jiang Y	21254220	6e-06	4212	5	.	y	n	n
Bipolar disorder, addtive	chr2:241522267	rs1133353	chr2:241538229	rs2975767	miR-3072/4313	CAPN10	0	7mer-m8	alt	.	.	0.88	EUR	A	0.168865	Jiang Y	21254220	6e-06	4212	5	.	y	n	n
Bipolar disorder, addtive	chr2:241522267	rs1133353	chr2:241538229	rs2975767	miR-331/331-3p	CAPN10	0	7mer-m8	alt	.	.	0.88	EUR	A	0.168865	Jiang Y	21254220	6e-06	4212	5	.	y	n	n
Bipolar disorder, addtive	chr2:241522267	rs1133353	chr2:241538229	rs2975767	miR-3943	CAPN10	1	7mer-m8	alt	.	.	0.88	EUR	A	0.168865	Jiang Y	21254220	6e-06	4212	5	.	y	n	n
Bipolar disorder and major depressive disorder (combined)	chr15:38986368	rs12912251	chr15:38991520	rs12916379	miR-1305	C15orf53	1	7mer-1a	1	ref	ref	0.9252	EUR	A	0.5	Liu Y	20351715	1e-06	6313	1f,4,5	.	y	y	y
Bipolar disorder and major depressive disorder (combined)	chr15:38986368	rs12912251	chr15:38991520	rs12916379	miR-498	C15orf53	1	8mer-1a	1	ref	ref	0.9252	EUR	A	0.5	Liu Y	20351715	1e-06	6313	1f,4,5	.	y	y	y
Bipolar disorder and major depressive disorder (combined)	chr15:38986368	rs12912251	chr15:38991520	rs12916379	miR-513c/514b-5p	C15orf53	0	8mer-1a	alt	.	.	0.9252	EUR	A	0.5	Liu Y	20351715	1e-06	6313	1f,4,5	.	y	y	y
Bipolar disorder and schizophrenia	chr13:101708310	rs2044117	chr13:101706193	rs8922	miR-4762-5p	NALCN	3	7mer-1a	1	ref	ref	0.938	EUR	C	0.203166	Wang KS	20889312	5e-07	5022	6	.	y	n	n
Bipolar disorder and schizophrenia	chr15:39003763	rs2643217	chr15:38991456	rs1495186	miR-103b	C15orf53	1	7mer-1a	1	ref	ref	0.8607	EUR	A	0.238786	Wang KS	20889312	6e-06	4981	2a,6	.	y	n	n
Bipolar disorder and schizophrenia	chr15:39003763	rs2643217	chr15:38991456	rs1495186	miR-487a	C15orf53	1	7mer-1a	1	ref	ref	0.8607	EUR	A	0.238786	Wang KS	20889312	6e-06	4981	2a,6	.	y	n	n
Bipolar disorder and schizophrenia	chr15:62312840	rs4143844	chr15:62145399	rs11555593	miR-3163	VPS13C	7	7mer-1a	2	ref	ref	0.8519	EUR	G	0.0633245	Wang KS	20889312	4e-06	5016	2a,3a,4,5,6	VPS13C(-)	y	y	y
Bipolar disorder and schizophrenia	chr15:62312840	rs4143844	chr15:62145399	rs11555593	miR-410/344de/344b-1-3p	VPS13C	6	7mer-1a	2	ref	ref	0.8519	EUR	G	0.0633245	Wang KS	20889312	4e-06	5016	2a,3a,4,5,6	VPS13C(-)	y	y	y
Bipolar disorder and schizophrenia	chr15:62312840	rs4143844	chr15:62145399	rs11555593	miR-4773	VPS13C	2	7mer-1a	alt	.	.	0.8519	EUR	G	0.0633245	Wang KS	20889312	4e-06	5016	2a,3a,4,5,6	VPS13C(-)	y	y	y
Bipolar disorder and schizophrenia	chr15:62312840	rs4143844	chr15:62145955	rs11555596	miR-4730	VPS13C	1	7mer-1a	1	ref	ref	0.8331	EUR	T	0.0646438	Wang KS	20889312	4e-06	5016	2a,3a,4,5,6	VPS13C(-)	y	y	y
Bipolar disorder and schizophrenia	chr15:62312840	rs4143844	chr15:62145955	rs11555596	miR-654-5p/541	VPS13C	0	8mer-1a	alt	.	.	0.8331	EUR	T	0.0646438	Wang KS	20889312	4e-06	5016	2a,3a,4,5,6	VPS13C(-)	y	y	y
Bipolar disorder and schizophrenia	chr15:62312840	rs4143844	chr15:62145955	rs11555596	miR-663/663a/1908	VPS13C	1	7mer-1a	1	ref	ref	0.8331	EUR	T	0.0646438	Wang KS	20889312	4e-06	5016	2a,3a,4,5,6	VPS13C(-)	y	y	y
Bipolar disorder and schizophrenia	chr15:62312840	rs4143844	chr15:62146598	rs17238096	miR-3164	VPS13C	2	7mer-m8	1	ref	ref	0.8331	EUR	T	0.0646438	Wang KS	20889312	4e-06	5016	2a,3a,4,5,6	VPS13C(-)	y	y	y
Bipolar disorder and schizophrenia	chr15:62312840	rs4143844	chr15:62146598	rs17238096	miR-4765	VPS13C	0	7mer-m8	alt	.	.	0.8331	EUR	T	0.0646438	Wang KS	20889312	4e-06	5016	2a,3a,4,5,6	VPS13C(-)	y	y	y
Bipolar disorder and schizophrenia	chr15:62312840	rs4143844	chr15:62157579	rs12915283	miR-300/381/539-3p	VPS13C	2	7mer-m8	1	ref	ref	0.8331	EUR	C	0.0646438	Wang KS	20889312	4e-06	5016	2a,3a,4,5,6	VPS13C(-)	y	y	y
Bipolar disorder and schizophrenia	chr15:62312840	rs4143844	chr15:62157579	rs12915283	miR-4731-3p/4801	VPS13C	0	7mer-m8	alt	.	.	0.8331	EUR	C	0.0646438	Wang KS	20889312	4e-06	5016	2a,3a,4,5,6	VPS13C(-)	y	y	y
Bipolar disorder and schizophrenia	chr15:62312840	rs4143844	chr15:62361756	rs35932993	miR-3090/4726-3p	C2CD4A	2	7mer-m8	1	ref	ref	0.815	EUR	A	0.0659631	Wang KS	20889312	4e-06	5016	2a,3a,4,5,6	VPS13C(-)	y	y	y
Bipolar disorder and schizophrenia	chr15:62312840	rs4143844	chr15:62361756	rs35932993	miR-3135	C2CD4A	0	8mer-1a	alt	.	.	0.815	EUR	A	0.0659631	Wang KS	20889312	4e-06	5016	2a,3a,4,5,6	VPS13C(-)	y	y	y
Bipolar disorder and schizophrenia	chr15:62312840	rs4143844	chr15:62361756	rs35932993	miR-4423-5p	C2CD4A	1	7mer-m8	alt	.	.	0.815	EUR	A	0.0659631	Wang KS	20889312	4e-06	5016	2a,3a,4,5,6	VPS13C(-)	y	y	y
Bipolar disorder and schizophrenia	chr15:62312840	rs4143844	chr15:62361756	rs35932993	miR-4774-3p	C2CD4A	0	7mer-m8	alt	.	.	0.815	EUR	A	0.0659631	Wang KS	20889312	4e-06	5016	2a,3a,4,5,6	VPS13C(-)	y	y	y
Bipolar disorder and schizophrenia	chr17:39250639	rs4006360	chr17:39241116	rs9901728	miR-1321/1943/4739/4756-5p	KRTAP4-7	0	7mer-m8	alt	.	.	0.9778	EUR	T	0.381266	Wang KS	20889312	4e-06	4984	2b,4,5,6	.	y	y	y
Bipolar disorder and schizophrenia	chr17:39250639	rs4006360	chr17:39241116	rs9901728	miR-2127/4728-5p	KRTAP4-7	0	7mer-m8	alt	.	.	0.9778	EUR	T	0.381266	Wang KS	20889312	4e-06	4984	2b,4,5,6	.	y	y	y
Bipolar disorder and schizophrenia	chr17:39250639	rs4006360	chr17:39241116	rs9901728	miR-3173-3p	KRTAP4-7	1	7mer-m8	1	ref	ref	0.9778	EUR	T	0.381266	Wang KS	20889312	4e-06	4984	2b,4,5,6	.	y	y	y
Bipolar disorder and schizophrenia	chr17:39250639	rs4006360	chr17:39241116	rs9901728	miR-4779	KRTAP4-7	1	7mer-m8	1	ref	ref	0.9778	EUR	T	0.381266	Wang KS	20889312	4e-06	4984	2b,4,5,6	.	y	y	y
Bipolar disorder and schizophrenia	chr17:39250639	rs4006360	chr17:39241359	rs4544293	miR-4708-5p	KRTAP4-7	0	7mer-m8	alt	.	.	0.9778	EUR	T	0.381266	Wang KS	20889312	4e-06	4984	2b,4,5,6	.	y	y	y
Bipolar disorder and schizophrenia	chr17:39250639	rs4006360	chr17:39253311	rs6416911	miR-183	KRTAP4-8	0	7mer-1a	alt	.	chr17:39253311,rs6416911,alt;chr17:39253308,.,alt	1	EUR	A	0.381266	Wang KS	20889312	4e-06	4984	2b,4,5,6	.	y	y	y
Bipolar disorder and schizophrenia	chr17:39250639	rs4006360	chr17:39253311	rs6416911	miR-3128	KRTAP4-8	0	8mer-1a	alt	.	chr17:39253311,rs6416911,alt;chr17:39253308,.,ref	1	EUR	A	0.381266	Wang KS	20889312	4e-06	4984	2b,4,5,6	.	y	y	y
Bipolar disorder and schizophrenia	chr17:39250639	rs4006360	chr17:39253311	rs6416911	miR-3660/4526	KRTAP4-8	2	7mer-1a	1	ref	ref	1	EUR	A	0.381266	Wang KS	20889312	4e-06	4984	2b,4,5,6	.	y	y	y
Bipolar disorder and schizophrenia	chr17:39250639	rs4006360	chr17:39253311	rs6416911	miR-425/425-5p/489	KRTAP4-8	0	7mer-1a	alt	.	chr17:39253308,.,alt;chr17:39253311,rs6416911,ref	1	EUR	A	0.381266	Wang KS	20889312	4e-06	4984	2b,4,5,6	.	y	y	y
Bipolar disorder and schizophrenia	chr17:39250639	rs4006360	chr17:39253311	rs6416911	miR-4256	KRTAP4-8	1	7mer-1a	1	ref	ref	1	EUR	A	0.381266	Wang KS	20889312	4e-06	4984	2b,4,5,6	.	y	y	y
Bipolar disorder and schizophrenia	chr17:39250639	rs4006360	chr17:39253311	rs6416911	miR-4470	KRTAP4-8	0	7mer-1a	alt	.	.	1	EUR	A	0.381266	Wang KS	20889312	4e-06	4984	2b,4,5,6	.	y	y	y
Bipolar disorder and schizophrenia	chr17:39250639	rs4006360	chr17:39253311	rs6416911	miR-4470	KRTAP4-8	0	8mer-1a	alt	.	.	1	EUR	A	0.381266	Wang KS	20889312	4e-06	4984	2b,4,5,6	.	y	y	y
Bipolar disorder and schizophrenia	chr17:39250639	rs4006360	chr17:39253311	rs6416911	miR-4720-5p/4799-3p	KRTAP4-8	0	7mer-1a	alt	.	chr17:39253311,rs6416911,alt;chr17:39253308,.,ref	1	EUR	A	0.381266	Wang KS	20889312	4e-06	4984	2b,4,5,6	.	y	y	y
Bipolar disorder and schizophrenia	chr17:39250639	rs4006360	chr17:39253337	rs6416912	miR-1582/4311	KRTAP4-8	1	7mer-m8	1	ref	ref	1	EUR	A	0.381266	Wang KS	20889312	4e-06	4984	2b,4,5,6	.	y	y	y
Bipolar disorder and schizophrenia	chr17:39250639	rs4006360	chr17:39253337	rs6416912	miR-1599/4419a/4510	KRTAP4-8	1	7mer-m8	alt	.	.	1	EUR	A	0.381266	Wang KS	20889312	4e-06	4984	2b,4,5,6	.	y	y	y
Bipolar disorder and schizophrenia	chr17:39250639	rs4006360	chr17:39253337	rs6416912	miR-2278/2397	KRTAP4-8	1	7mer-m8	1	ref	ref	1	EUR	A	0.381266	Wang KS	20889312	4e-06	4984	2b,4,5,6	.	y	y	y
Bipolar disorder and schizophrenia	chr17:39250639	rs4006360	chr17:39253337	rs6416912	miR-583	KRTAP4-8	0	7mer-m8	alt	.	.	1	EUR	A	0.381266	Wang KS	20889312	4e-06	4984	2b,4,5,6	.	y	y	y
Bipolar disorder and schizophrenia	chr17:39250639	rs4006360	chr17:39253521	rs6503593	miR-944	KRTAP4-8	0	7mer-m8	alt	.	.	1	EUR	A	0.381266	Wang KS	20889312	4e-06	4984	2b,4,5,6	.	y	y	y
Bipolar disorder and schizophrenia	chr17:39250639	rs4006360	chr17:39253581	rs8067655	miR-4422	KRTAP4-8	0	7mer-1a	alt	.	.	1	EUR	G	0.381266	Wang KS	20889312	4e-06	4984	2b,4,5,6	.	y	y	y
Bipolar disorder and schizophrenia	chr17:39250639	rs4006360	chr17:39253685	rs7212517	miR-3913-3p	KRTAP4-8	0	8mer-1a	alt	.	.	1	EUR	A	0.381266	Wang KS	20889312	4e-06	4984	2b,4,5,6	.	y	y	y
Bipolar disorder and schizophrenia	chr17:39250639	rs4006360	chr17:39253685	rs7212517	miR-489/1662	KRTAP4-8	0	7mer-m8	alt	.	.	1	EUR	A	0.381266	Wang KS	20889312	4e-06	4984	2b,4,5,6	.	y	y	y
Bipolar disorder and schizophrenia	chr17:39250639	rs4006360	chr17:39253685	rs7212517	miR-605	KRTAP4-8	1	8mer-1a	1	ref	ref	1	EUR	A	0.381266	Wang KS	20889312	4e-06	4984	2b,4,5,6	.	y	y	y
Bipolar disorder and schizophrenia	chr17:39250639	rs4006360	chr17:39295805	rs4890158	miR-188-5p	KRTAP4-6	0	7mer-m8	alt	.	chr17:39295805,rs4890158,alt;chr17:39295808,rs73983171,alt;chr17:39295810,.,alt	0.7496	EUR	A	0.381266	Wang KS	20889312	4e-06	4984	2b,4,5,6	.	y	y	y
Bipolar disorder and schizophrenia	chr17:39250639	rs4006360	chr17:39295805	rs4890158	miR-3200-3p	KRTAP4-6	1	7mer-m8	1	ref	ref	0.7496	EUR	A	0.381266	Wang KS	20889312	4e-06	4984	2b,4,5,6	.	y	y	y
Bipolar disorder and schizophrenia	chr17:39250639	rs4006360	chr17:39295805	rs4890158	miR-362-5p/500b	KRTAP4-6	0	7mer-m8	alt	.	chr17:39295805,rs4890158,alt;chr17:39295808,rs73983171,ref;chr17:39295810,.,ref	0.7496	EUR	A	0.381266	Wang KS	20889312	4e-06	4984	2b,4,5,6	.	y	y	y
Bipolar disorder and schizophrenia	chr17:39250639	rs4006360	chr17:39295805	rs4890158	miR-501-5p	KRTAP4-6	0	7mer-m8	alt	.	chr17:39295805,rs4890158,alt;chr17:39295810,.,alt;chr17:39295808,rs73983171,ref	0.7496	EUR	A	0.381266	Wang KS	20889312	4e-06	4984	2b,4,5,6	.	y	y	y
Bipolar disorder and schizophrenia	chr17:39250639	rs4006360	chr17:39295805	rs4890158	miR-502-5p	KRTAP4-6	0	7mer-m8	alt	.	chr17:39295805,rs4890158,alt;chr17:39295808,rs73983171,ref;chr17:39295810,.,ref	0.7496	EUR	A	0.381266	Wang KS	20889312	4e-06	4984	2b,4,5,6	.	y	y	y
Bipolar disorder and schizophrenia	chr17:39250639	rs4006360	chr17:39296016	rs937403	miR-3688-3p	KRTAP4-6	1	8mer-1a	1	ref	ref	0.6584	EUR	A	0.356201	Wang KS	20889312	4e-06	4984	2b,4,5,6	.	y	y	y
Bipolar disorder and schizophrenia	chr17:39250639	rs4006360	chr17:39296016	rs937403	miR-4261	KRTAP4-6	1	8mer-1a	1	ref	ref	0.6584	EUR	A	0.356201	Wang KS	20889312	4e-06	4984	2b,4,5,6	.	y	y	y
Bipolar disorder and schizophrenia	chr5:106724588	rs252817	chr5:106714490	rs14038	miR-3146	EFNA5	1	7mer-m8	3	ref	ref	0.6317	EUR	G	0.443272	Wang KS	20889312	2e-06	4978	2b,5	.	y	n	n
Bipolar disorder and schizophrenia	chr5:106724588	rs252817	chr5:106714490	rs14038	miR-3589/4496	EFNA5	2	7mer-1a	1	ref	ref	0.6317	EUR	G	0.443272	Wang KS	20889312	2e-06	4978	2b,5	.	y	n	n
Bipolar disorder and schizophrenia	chr5:106724588	rs252817	chr5:106714490	rs14038	miR-4639-5p	EFNA5	3	7mer-m8	alt	.	.	0.6317	EUR	G	0.443272	Wang KS	20889312	2e-06	4978	2b,5	.	y	n	n
Bipolar disorder and schizophrenia	chr5:156942285	rs11740562	chr5:156900047	rs9313608	miR-3148	NIPAL4	1	7mer-1a	1	ref	ref	0.7692	EUR	T	0.0817942	Wang KS	20889312	1e-06	4956	1f,5,6	ADAM19(+)	y	y	n
Bipolar disorder and schizophrenia	chr5:156942285	rs11740562	chr5:156900047	rs9313608	miR-875-3p	NIPAL4	2	7mer-m8	1	ref	ref	0.7692	EUR	T	0.0817942	Wang KS	20889312	1e-06	4956	1f,5,6	ADAM19(+)	y	y	n
Bipolar disorder and schizophrenia	chr5:156942285	rs11740562	chr5:156900534	rs10476052	miR-3182	NIPAL4	0	7mer-1a	alt	.	.	0.7692	EUR	A	0.0817942	Wang KS	20889312	1e-06	4956	1f,5,6	ADAM19(+)	y	y	n
Bipolar disorder and schizophrenia	chr5:156942285	rs11740562	chr5:156900534	rs10476052	miR-3977	NIPAL4	1	7mer-1a	3	ref	ref	0.7692	EUR	A	0.0817942	Wang KS	20889312	1e-06	4956	1f,5,6	ADAM19(+)	y	y	n
Bipolar disorder and schizophrenia	chr5:156942285	rs11740562	chr5:156900534	rs10476052	miR-431	NIPAL4	1	7mer-m8	3	ref	ref	0.7692	EUR	A	0.0817942	Wang KS	20889312	1e-06	4956	1f,5,6	ADAM19(+)	y	y	n
Bipolar disorder and schizophrenia	chr5:156942285	rs11740562	chr5:156900534	rs10476052	miR-4659ab-3p	NIPAL4	2	8mer-1a	alt	.	.	0.7692	EUR	A	0.0817942	Wang KS	20889312	1e-06	4956	1f,5,6	ADAM19(+)	y	y	n
Bipolar disorder and schizophrenia	chr5:156942285	rs11740562	chr5:156901615	rs11749762	miR-1324	NIPAL4	1	7mer-m8	2	ref	ref	0.7556	EUR	C	0.0831135	Wang KS	20889312	1e-06	4956	1f,5,6	ADAM19(+)	y	y	n
Bipolar disorder and schizophrenia	chr5:156942285	rs11740562	chr5:156901701	rs11739062	miR-4795-3p	NIPAL4	1	8mer-1a	alt	.	.	0.7832	EUR	T	0.0804749	Wang KS	20889312	1e-06	4956	1f,5,6	ADAM19(+)	y	y	n
Bipolar disorder and schizophrenia	chr5:156942285	rs11740562	chr5:156901701	rs11739062	miR-526b	NIPAL4	1	7mer-1a	2	ref	ref	0.7832	EUR	T	0.0804749	Wang KS	20889312	1e-06	4956	1f,5,6	ADAM19(+)	y	y	n
Bipolar disorder and schizophrenia	chr6:29899677	rs2524005	chr6:29913374	rs1061815	miR-1293/4483	HLA-A	1	7mer-m8	1	ref	ref	0.602	EUR	G	0.135884	Bergen SE	22688191	5e-07	599	1f,2b,5,6	BTN3A2(-),HLA-F(+),ENPP1(+),HLA-DQB1(-),FLOT1(+),HLA-A(+),HLA-B(-),GABBR1(+),IER3(+),TRIM10(-),HLA-DQA1(-),ABCF1(-),HLA-E(+/-),ZFP57(+),HLA-G(+)	y	n	n
Bipolar disorder and schizophrenia	chr6:29899677	rs2524005	chr6:29913374	rs1061815	miR-323-5p/1421qns	HLA-A	1	7mer-m8	1	ref	ref	0.602	EUR	G	0.135884	Bergen SE	22688191	5e-07	599	1f,2b,5,6	BTN3A2(-),HLA-F(+),ENPP1(+),HLA-DQB1(-),FLOT1(+),HLA-A(+),HLA-B(-),GABBR1(+),IER3(+),TRIM10(-),HLA-DQA1(-),ABCF1(-),HLA-E(+/-),ZFP57(+),HLA-G(+)	y	n	n
Bipolar disorder and schizophrenia	chr6:29899677	rs2524005	chr6:29913374	rs1061815	miR-342-5p/4664-5p	HLA-A	1	8mer-1a	alt	strengthens a cons1 target site from 7mer-1a to 8mer-1a	.	0.602	EUR	G	0.135884	Bergen SE	22688191	5e-07	599	1f,2b,5,6	BTN3A2(-),HLA-F(+),ENPP1(+),HLA-DQB1(-),FLOT1(+),HLA-A(+),HLA-B(-),GABBR1(+),IER3(+),TRIM10(-),HLA-DQA1(-),ABCF1(-),HLA-E(+/-),ZFP57(+),HLA-G(+)	y	n	n
Bipolar disorder and schizophrenia	chr6:29899677	rs2524005	chr6:29913374	rs1061815	miR-3907	HLA-A	0	7mer-m8	alt	.	.	0.602	EUR	G	0.135884	Bergen SE	22688191	5e-07	599	1f,2b,5,6	BTN3A2(-),HLA-F(+),ENPP1(+),HLA-DQB1(-),FLOT1(+),HLA-A(+),HLA-B(-),GABBR1(+),IER3(+),TRIM10(-),HLA-DQA1(-),ABCF1(-),HLA-E(+/-),ZFP57(+),HLA-G(+)	y	n	n
Bipolar disorder and schizophrenia	chr6:29899677	rs2524005	chr6:29913374	rs1061815	miR-608/1331/4651	HLA-A	2	8mer-1a	1	ref	ref	0.602	EUR	G	0.135884	Bergen SE	22688191	5e-07	599	1f,2b,5,6	BTN3A2(-),HLA-F(+),ENPP1(+),HLA-DQB1(-),FLOT1(+),HLA-A(+),HLA-B(-),GABBR1(+),IER3(+),TRIM10(-),HLA-DQA1(-),ABCF1(-),HLA-E(+/-),ZFP57(+),HLA-G(+)	y	n	n
Bipolar disorder and schizophrenia	chr6:30782002	rs886424	chr6:30611350	rs9262132	miR-4270/4441	ATAT1	3	7mer-m8	2	ref	ref	0.7431	EUR	A	0.0870712	Bergen SE	22688191	9e-07	606	1a,1b,1d,1f,2b,3a,5,6	.	y	y	y
Bipolar disorder and schizophrenia	chr6:30782002	rs886424	chr6:30867527	rs1049633	miR-2355/2355-3p	DDR1	1	7mer-m8	2	ref	ref	0.8743	EUR	A	0.085752	Bergen SE	22688191	9e-07	606	1a,1b,1d,1f,2b,3a,5,6	.	y	y	y
Bipolar disorder and schizophrenia	chr6:30782002	rs886424	chr6:30867527	rs1049633	miR-3909	DDR1	2	7mer-1a	2	ref	ref	0.8743	EUR	A	0.085752	Bergen SE	22688191	9e-07	606	1a,1b,1d,1f,2b,3a,5,6	.	y	y	y
Bipolar disorder and schizophrenia	chr6:30782002	rs886424	chr6:30867527	rs1049633	miR-511	DDR1	0	7mer-1a	alt	.	.	0.8743	EUR	A	0.085752	Bergen SE	22688191	9e-07	606	1a,1b,1d,1f,2b,3a,5,6	.	y	y	y
Bipolar disorder and schizophrenia	chr6:30782002	rs886424	chr6:30867527	rs1049633	miR-676	DDR1	1	7mer-1a	2	ref	ref	0.8743	EUR	A	0.085752	Bergen SE	22688191	9e-07	606	1a,1b,1d,1f,2b,3a,5,6	.	y	y	y
Bipolar disorder and schizophrenia	chr6:30782002	rs886424	chr6:30899195	rs3095153	miR-3082-5p/4797-5p	SFTA2	0	7mer-m8	alt	.	.	0.682	EUR	A	0.10686	Bergen SE	22688191	9e-07	606	1a,1b,1d,1f,2b,3a,5,6	.	y	y	y
Bipolar disorder and schizophrenia	chr6:30782002	rs886424	chr6:30899195	rs3095153	miR-4785	SFTA2	0	7mer-m8	alt	.	.	0.682	EUR	A	0.10686	Bergen SE	22688191	9e-07	606	1a,1b,1d,1f,2b,3a,5,6	.	y	y	y
Bipolar disorder and schizophrenia	chr7:2298227	rs2398668	chr7:2291943	rs2256545	miR-1275/4665-5p	SNX8	1	7mer-m8	alt	.	.	0.9008	EUR	G	0.5	Wang KS	20889312	7e-06	5034	1f,2b	NUDT1(-)	y	n	n
Bipolar disorder and schizophrenia	chr7:2298227	rs2398668	chr7:2291943	rs2256545	miR-4525	SNX8	0	7mer-1a	alt	.	.	0.9008	EUR	G	0.5	Wang KS	20889312	7e-06	5034	1f,2b	NUDT1(-)	y	n	n
Bipolar disorder and schizophrenia	chr7:2298227	rs2398668	chr7:2291943	rs2256545	miR-4723-5p	SNX8	0	7mer-1a	alt	.	.	0.9008	EUR	G	0.5	Wang KS	20889312	7e-06	5034	1f,2b	NUDT1(-)	y	n	n
Bipolar disorder and schizophrenia	chr7:2298227	rs2398668	chr7:2291943	rs2256545	miR-625	SNX8	1	7mer-m8	1	ref	ref	0.9008	EUR	G	0.5	Wang KS	20889312	7e-06	5034	1f,2b	NUDT1(-)	y	n	n
Bipolar disorder and schizophrenia	chr7:2298227	rs2398668	chr7:2291943	rs2256545	miR-625	SNX8	1	8mer-1a	alt	start is -2 bp from the start of a cons1 7mer-m8 target site	.	0.9008	EUR	G	0.5	Wang KS	20889312	7e-06	5034	1f,2b	NUDT1(-)	y	n	n
Bipolar disorder and schizophrenia	chr7:2298227	rs2398668	chr7:2294123	rs12534131	miR-4438	SNX8	2	7mer-1a	alt	.	.	0.9883	EUR	C	0.5	Wang KS	20889312	7e-06	5034	1f,2b	NUDT1(-)	y	n	n
Bipolar disorder and schizophrenia	chr7:2298227	rs2398668	chr7:2294123	rs12534131	miR-5095	SNX8	1	7mer-m8	alt	.	.	0.9883	EUR	C	0.5	Wang KS	20889312	7e-06	5034	1f,2b	NUDT1(-)	y	n	n
Bipolar disorder and schizophrenia	chr9:124098535	rs767770	chr9:124102896	rs1135387	miR-323-5p/1421qns	STOM	0	7mer-1a	alt	.	.	0.8808	EUR	T	0.0461741	Wang KS	20889312	6e-06	4996	2b,3a,5,6	GSN(+),GGTA1(+)	y	y	n
Bipolar disorder and schizophrenia	chr9:124098535	rs767770	chr9:124102896	rs1135387	miR-3622b-5p	STOM	2	7mer-1a	1	ref	ref	0.8808	EUR	T	0.0461741	Wang KS	20889312	6e-06	4996	2b,3a,5,6	GSN(+),GGTA1(+)	y	y	n
Bipolar disorder and schizophrenia	chr9:124098535	rs767770	chr9:124102896	rs1135387	miR-556-5p	STOM	0	7mer-1a	alt	.	.	0.8808	EUR	T	0.0461741	Wang KS	20889312	6e-06	4996	2b,3a,5,6	GSN(+),GGTA1(+)	y	y	n
Bipolar disorder and schizophrenia	chr9:124098535	rs767770	chr9:124102896	rs1135387	miR-876-3p	STOM	0	7mer-1a	alt	.	.	0.8808	EUR	T	0.0461741	Wang KS	20889312	6e-06	4996	2b,3a,5,6	GSN(+),GGTA1(+)	y	y	n
Bipolar disorder	chr15:38986368	rs12912251	chr15:38991520	rs12916379	miR-1305	C15orf53	1	7mer-1a	1	ref	ref	0.9252	EUR	A	0.5	Sklar P	21926972	3e-06	2634	1f,4,5	.	y	y	y
Bipolar disorder	chr15:38986368	rs12912251	chr15:38991520	rs12916379	miR-498	C15orf53	1	8mer-1a	1	ref	ref	0.9252	EUR	A	0.5	Sklar P	21926972	3e-06	2634	1f,4,5	.	y	y	y
Bipolar disorder	chr15:38986368	rs12912251	chr15:38991520	rs12916379	miR-513c/514b-5p	C15orf53	0	8mer-1a	alt	.	.	0.9252	EUR	A	0.5	Sklar P	21926972	3e-06	2634	1f,4,5	.	y	y	y
Bipolar disorder	chr15:38995491	rs12899449	chr15:38991520	rs12916379	miR-1305	C15orf53	1	7mer-1a	1	ref	ref	0.9518	EUR	A	0.5	Ferreira MA	18711365	4e-07	8587	1f,4,5	.	y	y	y
Bipolar disorder	chr15:38995491	rs12899449	chr15:38991520	rs12916379	miR-498	C15orf53	1	8mer-1a	1	ref	ref	0.9518	EUR	A	0.5	Ferreira MA	18711365	4e-07	8587	1f,4,5	.	y	y	y
Bipolar disorder	chr15:38995491	rs12899449	chr15:38991520	rs12916379	miR-513c/514b-5p	C15orf53	0	8mer-1a	alt	.	.	0.9518	EUR	A	0.5	Ferreira MA	18711365	4e-07	8587	1f,4,5	.	y	y	y
Bipolar disorder	chr15:93044339	rs8040009	chr15:93043976	rs7174854	miR-1243	C15orf32	0	7mer-m8	alt	.	.	1	ASN	T	0.160839	Lee MT	20386566	6e-06	6221	4	.	y	n	n
Bipolar disorder	chr15:93044339	rs8040009	chr15:93043976	rs7174854	miR-4782-5p	C15orf32	2	7mer-m8	1	ref	ref	1	ASN	T	0.160839	Lee MT	20386566	6e-06	6221	4	.	y	n	n
Bipolar disorder	chr15:93044339	rs8040009	chr15:93044339	rs8040009	miR-4517	C15orf32	1	7mer-1a	1	ref	ref	gwas	ASN	C	0.160839	Lee MT	20386566	6e-06	6221	4	.	y	n	n
Bipolar disorder	chr15:93044339	rs8040009	chr15:93044339	rs8040009	miR-586	C15orf32	1	8mer-1a	1	ref	ref	gwas	ASN	C	0.160839	Lee MT	20386566	6e-06	6221	4	.	y	n	n
Bipolar disorder	chr15:93044339	rs8040009	chr15:93044339	rs8040009	miR-889	C15orf32	1	7mer-1a	1	ref	ref	gwas	ASN	C	0.160839	Lee MT	20386566	6e-06	6221	4	.	y	n	n
Bipolar disorder	chr19:19361735	rs1064395	chr19:19361735	rs1064395	miR-1205	NCAN	0	7mer-m8	alt	.	.	gwas	EUR	A	0.150396	Cichon S	21353194	2e-09	4055	1f,2b,4,6	LPAR2(-),GATAD2A(+/-),GMIP(+)	y	y	y
Bipolar disorder	chr19:19361735	rs1064395	chr19:19361735	rs1064395	miR-1636/3665	NCAN	0	7mer-1a	alt	.	.	gwas	EUR	A	0.150396	Cichon S	21353194	2e-09	4055	1f,2b,4,6	LPAR2(-),GATAD2A(+/-),GMIP(+)	y	y	y
Bipolar disorder	chr19:19361735	rs1064395	chr19:19361735	rs1064395	miR-509-5p/509-3-5p/4418	NCAN	1	7mer-m8	alt	.	.	gwas	EUR	A	0.150396	Cichon S	21353194	2e-09	4055	1f,2b,4,6	LPAR2(-),GATAD2A(+/-),GMIP(+)	y	y	y
Bipolar disorder	chr19:19361735	rs1064395	chr19:19361735	rs1064395	miR-657	NCAN	1	7mer-1a	alt	.	.	gwas	EUR	A	0.150396	Cichon S	21353194	2e-09	4055	1f,2b,4,6	LPAR2(-),GATAD2A(+/-),GMIP(+)	y	y	y
Bipolar disorder	chr19:19361735	rs1064395	chr19:19366643	rs17216041	miR-4464/4748	HAPLN4	1	7mer-1a	1	ref	ref	0.9487	EUR	A	0.146438	Cichon S	21353194	2e-09	4055	1f,2b,4,6	LPAR2(-),GATAD2A(+/-),GMIP(+)	y	y	y
Bipolar disorder	chr19:19361735	rs1064395	chr19:19366927	rs56044734	miR-1262/4701-3p	HAPLN4	1	7mer-m8	1	ref	ref	0.9589	EUR	A	0.147757	Cichon S	21353194	2e-09	4055	1f,2b,4,6	LPAR2(-),GATAD2A(+/-),GMIP(+)	y	y	y
Bipolar disorder	chr19:19361735	rs1064395	chr19:19366927	rs56044734	miR-4765	HAPLN4	0	7mer-1a	alt	.	.	0.9589	EUR	A	0.147757	Cichon S	21353194	2e-09	4055	1f,2b,4,6	LPAR2(-),GATAD2A(+/-),GMIP(+)	y	y	y
Bipolar disorder	chr19:19361735	rs1064395	chr19:19367190	rs56278919	miR-1291/1291ab	HAPLN4	0	7mer-1a	alt	.	.	0.9487	EUR	G	0.146438	Cichon S	21353194	2e-09	4055	1f,2b,4,6	LPAR2(-),GATAD2A(+/-),GMIP(+)	y	y	y
Bipolar disorder	chr19:19361735	rs1064395	chr19:19367190	rs56278919	miR-129-3p/129ab-3p/129-1-3p/129-2-3p	HAPLN4	1	7mer-1a	1	ref	ref	0.9487	EUR	G	0.146438	Cichon S	21353194	2e-09	4055	1f,2b,4,6	LPAR2(-),GATAD2A(+/-),GMIP(+)	y	y	y
Bipolar disorder	chr19:19361735	rs1064395	chr19:19367190	rs56278919	miR-328a/328b-3p	HAPLN4	0	7mer-m8	alt	.	.	0.9487	EUR	G	0.146438	Cichon S	21353194	2e-09	4055	1f,2b,4,6	LPAR2(-),GATAD2A(+/-),GMIP(+)	y	y	y
Bipolar disorder	chr19:19361735	rs1064395	chr19:19367190	rs56278919	miR-3677-5p	HAPLN4	0	7mer-m8	alt	.	chr19:19367190,rs56278919,alt;chr19:19367187,.,alt	0.9487	EUR	G	0.146438	Cichon S	21353194	2e-09	4055	1f,2b,4,6	LPAR2(-),GATAD2A(+/-),GMIP(+)	y	y	y
Bipolar disorder	chr19:19361735	rs1064395	chr19:19367190	rs56278919	miR-4687-5p	HAPLN4	1	7mer-1a	1	ref	ref	0.9487	EUR	G	0.146438	Cichon S	21353194	2e-09	4055	1f,2b,4,6	LPAR2(-),GATAD2A(+/-),GMIP(+)	y	y	y
Bipolar disorder	chr19:19361735	rs1064395	chr19:19367190	rs56278919	miR-663b	HAPLN4	2	7mer-m8	alt	.	.	0.9487	EUR	G	0.146438	Cichon S	21353194	2e-09	4055	1f,2b,4,6	LPAR2(-),GATAD2A(+/-),GMIP(+)	y	y	y
Bipolar disorder	chr19:19361735	rs1064395	chr19:19367319	rs55762233	miR-626	HAPLN4	0	7mer-1a	alt	.	chr19:19367313,rs55796368,alt;chr19:19367315,.,alt;chr19:19367319,rs55762233,ref	0.9589	EUR	G	0.147757	Cichon S	21353194	2e-09	4055	1f,2b,4,6	LPAR2(-),GATAD2A(+/-),GMIP(+)	y	y	y
Bipolar disorder	chr19:19361735	rs1064395	chr19:19368264	rs55765017	miR-4645-5p/4673	HAPLN4	0	7mer-m8	alt	.	.	0.9487	EUR	A	0.146438	Cichon S	21353194	2e-09	4055	1f,2b,4,6	LPAR2(-),GATAD2A(+/-),GMIP(+)	y	y	y
Bipolar disorder	chr19:19361735	rs1064395	chr19:19368264	rs55765017	miR-4742-5p	HAPLN4	1	7mer-m8	alt	.	.	0.9487	EUR	A	0.146438	Cichon S	21353194	2e-09	4055	1f,2b,4,6	LPAR2(-),GATAD2A(+/-),GMIP(+)	y	y	y
Bipolar disorder	chr19:19361735	rs1064395	chr19:19368310	rs56144632	miR-1204	HAPLN4	3	7mer-m8	1	ref	ref	0.9487	EUR	A	0.146438	Cichon S	21353194	2e-09	4055	1f,2b,4,6	LPAR2(-),GATAD2A(+/-),GMIP(+)	y	y	y
Bipolar disorder	chr19:19361735	rs1064395	chr19:19368310	rs56144632	miR-4435	HAPLN4	4	7mer-m8	1	ref	ref	0.9487	EUR	A	0.146438	Cichon S	21353194	2e-09	4055	1f,2b,4,6	LPAR2(-),GATAD2A(+/-),GMIP(+)	y	y	y
Bipolar disorder	chr19:19361735	rs1064395	chr19:19368310	rs56144632	miR-575/4676-5p	HAPLN4	1	8mer-1a	alt	.	.	0.9487	EUR	A	0.146438	Cichon S	21353194	2e-09	4055	1f,2b,4,6	LPAR2(-),GATAD2A(+/-),GMIP(+)	y	y	y
Bipolar disorder	chr19:19361735	rs1064395	chr19:19375372	rs35854118	miR-1912	TM6SF2	0	7mer-m8	alt	.	chr19:19375371,rs8112245,ref;chr19:19375372,rs35854118,alt	0.9387	EUR	A	0.147757	Cichon S	21353194	2e-09	4055	1f,2b,4,6	LPAR2(-),GATAD2A(+/-),GMIP(+)	y	y	y
Bipolar disorder	chr19:19361735	rs1064395	chr19:19375372	rs35854118	miR-4254	TM6SF2	0	7mer-m8	alt	.	chr19:19375372,rs35854118,ref;chr19:19375371,rs8112245,alt	0.9387	EUR	A	0.147757	Cichon S	21353194	2e-09	4055	1f,2b,4,6	LPAR2(-),GATAD2A(+/-),GMIP(+)	y	y	y
Bipolar disorder	chr19:19361735	rs1064395	chr19:19375372	rs35854118	miR-4683	TM6SF2	0	7mer-1a	alt	.	chr19:19375372,rs35854118,ref;chr19:19375371,rs8112245,alt	0.9387	EUR	A	0.147757	Cichon S	21353194	2e-09	4055	1f,2b,4,6	LPAR2(-),GATAD2A(+/-),GMIP(+)	y	y	y
Bipolar disorder	chr19:19361735	rs1064395	chr19:19375372	rs35854118	miR-4756-3p	TM6SF2	0	7mer-m8	alt	.	chr19:19375371,rs8112245,ref;chr19:19375372,rs35854118,alt	0.9387	EUR	A	0.147757	Cichon S	21353194	2e-09	4055	1f,2b,4,6	LPAR2(-),GATAD2A(+/-),GMIP(+)	y	y	y
Bipolar disorder	chr19:19361735	rs1064395	chr19:19375372	rs35854118	miR-619	TM6SF2	0	7mer-m8	alt	.	chr19:19375372,rs35854118,ref;chr19:19375371,rs8112245,alt	0.9387	EUR	A	0.147757	Cichon S	21353194	2e-09	4055	1f,2b,4,6	LPAR2(-),GATAD2A(+/-),GMIP(+)	y	y	y
Bipolar disorder	chr19:19361735	rs1064395	chr19:19375372	rs35854118	miR-620/1270	TM6SF2	0	7mer-m8	alt	.	chr19:19375372,rs35854118,ref;chr19:19375371,rs8112245,alt	0.9387	EUR	A	0.147757	Cichon S	21353194	2e-09	4055	1f,2b,4,6	LPAR2(-),GATAD2A(+/-),GMIP(+)	y	y	y
Bipolar disorder	chr19:19361735	rs1064395	chr19:19387356	rs2010506	miR-183	SUGP1	0	7mer-m8	alt	.	.	0.9387	EUR	T	0.147757	Cichon S	21353194	2e-09	4055	1f,2b,4,6	LPAR2(-),GATAD2A(+/-),GMIP(+)	y	y	y
Bipolar disorder	chr19:19361735	rs1064395	chr19:19387356	rs2010506	miR-3177-3p	SUGP1	1	7mer-m8	1	ref	ref	0.9387	EUR	T	0.147757	Cichon S	21353194	2e-09	4055	1f,2b,4,6	LPAR2(-),GATAD2A(+/-),GMIP(+)	y	y	y
Bipolar disorder	chr19:19361735	rs1064395	chr19:19387356	rs2010506	miR-3622b-5p	SUGP1	0	7mer-m8	alt	.	.	0.9387	EUR	T	0.147757	Cichon S	21353194	2e-09	4055	1f,2b,4,6	LPAR2(-),GATAD2A(+/-),GMIP(+)	y	y	y
Bipolar disorder	chr19:19361735	rs1064395	chr19:19387356	rs2010506	miR-4304	SUGP1	0	7mer-m8	alt	.	.	0.9387	EUR	T	0.147757	Cichon S	21353194	2e-09	4055	1f,2b,4,6	LPAR2(-),GATAD2A(+/-),GMIP(+)	y	y	y
Bipolar disorder	chr19:19361735	rs1064395	chr19:19387356	rs2010506	miR-564	SUGP1	1	7mer-m8	1	ref	ref	0.9387	EUR	T	0.147757	Cichon S	21353194	2e-09	4055	1f,2b,4,6	LPAR2(-),GATAD2A(+/-),GMIP(+)	y	y	y
Bipolar disorder	chr19:19361735	rs1064395	chr19:19467085	rs756997	miR-1296	MAU2	0	7mer-m8	alt	.	.	0.7513	EUR	G	0.153034	Cichon S	21353194	2e-09	4055	1f,2b,4,6	LPAR2(-),GATAD2A(+/-),GMIP(+)	y	y	y
Bipolar disorder	chr19:19361735	rs1064395	chr19:19467085	rs756997	miR-4512	MAU2	0	7mer-1a	alt	.	.	0.7513	EUR	G	0.153034	Cichon S	21353194	2e-09	4055	1f,2b,4,6	LPAR2(-),GATAD2A(+/-),GMIP(+)	y	y	y
Bipolar disorder	chr19:49228272	rs2287921	chr19:49207255	rs485073	miR-186	FUT2	2	7mer-m8	1	ref	ref	0.6598	EUR	G	0.460422	Sklar P	21926972	3e-06	2627	1f,2b,3a,5,6	NTN5(-)	y	y	y
Bipolar disorder	chr19:49228272	rs2287921	chr19:49207255	rs485073	miR-2392	FUT2	0	7mer-m8	alt	.	chr19:49207257,rs603985,alt;chr19:49207255,rs485073,ref	0.6598	EUR	G	0.460422	Sklar P	21926972	3e-06	2627	1f,2b,3a,5,6	NTN5(-)	y	y	y
Bipolar disorder	chr19:49228272	rs2287921	chr19:49207255	rs485073	miR-3133	FUT2	0	7mer-m8	alt	.	chr19:49207257,rs603985,ref;chr19:49207255,rs485073,alt	0.6598	EUR	G	0.460422	Sklar P	21926972	3e-06	2627	1f,2b,3a,5,6	NTN5(-)	y	y	y
Bipolar disorder	chr19:49228272	rs2287921	chr19:49207255	rs485073	miR-4640-5p/4726-5p	FUT2	2	8mer-1a	1	ref	ref	0.6598	EUR	G	0.460422	Sklar P	21926972	3e-06	2627	1f,2b,3a,5,6	NTN5(-)	y	y	y
Bipolar disorder	chr19:49228272	rs2287921	chr19:49207257	rs603985	miR-186	FUT2	2	7mer-m8	1	ref	ref	0.6598	EUR	C	0.460422	Sklar P	21926972	3e-06	2627	1f,2b,3a,5,6	NTN5(-)	y	y	y
Bipolar disorder	chr19:49228272	rs2287921	chr19:49207257	rs603985	miR-2392	FUT2	0	7mer-m8	alt	.	chr19:49207257,rs603985,alt;chr19:49207255,rs485073,ref	0.6598	EUR	C	0.460422	Sklar P	21926972	3e-06	2627	1f,2b,3a,5,6	NTN5(-)	y	y	y
Bipolar disorder	chr19:49228272	rs2287921	chr19:49207257	rs603985	miR-3133	FUT2	0	7mer-m8	alt	.	chr19:49207257,rs603985,ref;chr19:49207255,rs485073,alt	0.6598	EUR	C	0.460422	Sklar P	21926972	3e-06	2627	1f,2b,3a,5,6	NTN5(-)	y	y	y
Bipolar disorder	chr19:49228272	rs2287921	chr19:49207554	rs571689	miR-3934	FUT2	2	7mer-m8	1	ref	ref	0.6427	EUR	T	0.460422	Sklar P	21926972	3e-06	2627	1f,2b,3a,5,6	NTN5(-)	y	y	y
Bipolar disorder	chr19:49228272	rs2287921	chr19:49207554	rs571689	miR-5095	FUT2	2	7mer-1a	1	ref	ref	0.6427	EUR	T	0.460422	Sklar P	21926972	3e-06	2627	1f,2b,3a,5,6	NTN5(-)	y	y	y
Bipolar disorder	chr19:49228272	rs2287921	chr19:49207554	rs571689	miR-552/3097-5p	FUT2	1	8mer-1a	1	ref	ref	0.6427	EUR	T	0.460422	Sklar P	21926972	3e-06	2627	1f,2b,3a,5,6	NTN5(-)	y	y	y
Bipolar disorder	chr19:49228272	rs2287921	chr19:49207554	rs571689	miR-595	FUT2	0	7mer-m8	alt	.	.	0.6427	EUR	T	0.460422	Sklar P	21926972	3e-06	2627	1f,2b,3a,5,6	NTN5(-)	y	y	y
Bipolar disorder	chr19:49228272	rs2287921	chr19:49207554	rs571689	miR-648	FUT2	0	7mer-m8	alt	.	.	0.6427	EUR	T	0.460422	Sklar P	21926972	3e-06	2627	1f,2b,3a,5,6	NTN5(-)	y	y	y
Bipolar disorder	chr19:49228272	rs2287921	chr19:49207651	rs570794	miR-1912	FUT2	1	7mer-m8	1	ref	ref	0.6555	EUR	C	0.459103	Sklar P	21926972	3e-06	2627	1f,2b,3a,5,6	NTN5(-)	y	y	y
Bipolar disorder	chr19:49228272	rs2287921	chr19:49207651	rs570794	miR-1964-5p/3135b	FUT2	1	7mer-m8	alt	.	.	0.6555	EUR	C	0.459103	Sklar P	21926972	3e-06	2627	1f,2b,3a,5,6	NTN5(-)	y	y	y
Bipolar disorder	chr19:49228272	rs2287921	chr19:49207651	rs570794	miR-2428/3473b/3652/4430	FUT2	1	7mer-m8	alt	.	.	0.6555	EUR	C	0.459103	Sklar P	21926972	3e-06	2627	1f,2b,3a,5,6	NTN5(-)	y	y	y
Bipolar disorder	chr19:49228272	rs2287921	chr19:49207651	rs570794	miR-4463	FUT2	2	7mer-m8	1	ref	ref	0.6555	EUR	C	0.459103	Sklar P	21926972	3e-06	2627	1f,2b,3a,5,6	NTN5(-)	y	y	y
Bipolar disorder	chr19:49228272	rs2287921	chr19:49207651	rs570794	miR-759/2461-3p/4494	FUT2	1	7mer-m8	1	ref	ref	0.6555	EUR	C	0.459103	Sklar P	21926972	3e-06	2627	1f,2b,3a,5,6	NTN5(-)	y	y	y
Bipolar disorder	chr19:49228272	rs2287921	chr19:49207718	rs569970	miR-1273d	FUT2	1	7mer-m8	1	ref	ref	0.6555	EUR	C	0.459103	Sklar P	21926972	3e-06	2627	1f,2b,3a,5,6	NTN5(-)	y	y	y
Bipolar disorder	chr19:49228272	rs2287921	chr19:49207718	rs569970	miR-660	FUT2	2	7mer-m8	1	ref	ref	0.6555	EUR	C	0.459103	Sklar P	21926972	3e-06	2627	1f,2b,3a,5,6	NTN5(-)	y	y	y
Bipolar disorder	chr19:49228272	rs2287921	chr19:49207718	rs569970	miR-664/664b	FUT2	3	7mer-m8	1	ref	ref	0.6555	EUR	C	0.459103	Sklar P	21926972	3e-06	2627	1f,2b,3a,5,6	NTN5(-)	y	y	y
Bipolar disorder	chr19:49228272	rs2287921	chr19:49207792	rs2251034	miR-4633-3p	FUT2	1	7mer-1a	alt	.	.	0.6555	EUR	A	0.459103	Sklar P	21926972	3e-06	2627	1f,2b,3a,5,6	NTN5(-)	y	y	y
Bipolar disorder	chr19:49228272	rs2287921	chr19:49207792	rs2251034	miR-558	FUT2	0	7mer-m8	alt	.	.	0.6555	EUR	A	0.459103	Sklar P	21926972	3e-06	2627	1f,2b,3a,5,6	NTN5(-)	y	y	y
Bipolar disorder	chr19:49228272	rs2287921	chr19:49208501	rs507855	miR-500a	FUT2	1	7mer-1a	1	ref	ref	0.6308	EUR	G	0.448549	Sklar P	21926972	3e-06	2627	1f,2b,3a,5,6	NTN5(-)	y	y	y
Bipolar disorder	chr19:49228272	rs2287921	chr19:49208564	rs507711	miR-4738-3p	FUT2	1	7mer-1a	1	ref	ref	0.6555	EUR	T	0.459103	Sklar P	21926972	3e-06	2627	1f,2b,3a,5,6	NTN5(-)	y	y	y
Bipolar disorder	chr19:49228272	rs2287921	chr19:49208564	rs507711	miR-548a-3p/548ef/2285a	FUT2	0	7mer-1a	alt	.	.	0.6555	EUR	T	0.459103	Sklar P	21926972	3e-06	2627	1f,2b,3a,5,6	NTN5(-)	y	y	y
Bipolar disorder	chr19:49228272	rs2287921	chr19:49208629	rs506897	miR-4530	FUT2	0	7mer-m8	alt	.	.	0.6555	EUR	C	0.459103	Sklar P	21926972	3e-06	2627	1f,2b,3a,5,6	NTN5(-)	y	y	y
Bipolar disorder	chr19:49228272	rs2287921	chr19:49208865	rs504963	miR-191	FUT2	1	7mer-m8	1	ref	ref	0.6513	EUR	A	0.457784	Sklar P	21926972	3e-06	2627	1f,2b,3a,5,6	NTN5(-)	y	y	y
Bipolar disorder	chr19:49228272	rs2287921	chr19:49208865	rs504963	miR-4790-3p	FUT2	0	7mer-1a	alt	.	.	0.6513	EUR	A	0.457784	Sklar P	21926972	3e-06	2627	1f,2b,3a,5,6	NTN5(-)	y	y	y
Bipolar disorder	chr19:49228272	rs2287921	chr19:49208865	rs504963	miR-887	FUT2	1	7mer-m8	1	ref	ref	0.6513	EUR	A	0.457784	Sklar P	21926972	3e-06	2627	1f,2b,3a,5,6	NTN5(-)	y	y	y
Bipolar disorder	chr19:49228272	rs2287921	chr19:49208978	rs632111	miR-3121-5p	FUT2	1	7mer-1a	1	ref	ref	0.6513	EUR	G	0.457784	Sklar P	21926972	3e-06	2627	1f,2b,3a,5,6	NTN5(-)	y	y	y
Bipolar disorder	chr19:49228272	rs2287921	chr19:49208978	rs632111	miR-4502	FUT2	1	8mer-1a	alt	.	.	0.6513	EUR	G	0.457784	Sklar P	21926972	3e-06	2627	1f,2b,3a,5,6	NTN5(-)	y	y	y
Bipolar disorder	chr19:49228272	rs2287921	chr19:49209010	rs503279	miR-501-3p/502-3p/500/502a	FUT2	1	7mer-1a	1	ref	ref	0.6555	EUR	C	0.459103	Sklar P	21926972	3e-06	2627	1f,2b,3a,5,6	NTN5(-)	y	y	y
Bipolar disorder	chr19:49228272	rs2287921	chr19:49209010	rs503279	miR-881/892a	FUT2	1	7mer-m8	alt	.	.	0.6555	EUR	C	0.459103	Sklar P	21926972	3e-06	2627	1f,2b,3a,5,6	NTN5(-)	y	y	y
Bipolar disorder	chr2:241515596	rs2953145	chr2:241517770	rs8662	miR-1915	RNPEPL1	5	7mer-m8	3	ref	ref	0.992	EUR	G	0.207124	WTCCC	17554300	7e-06	9358	5	.	y	n	n
Bipolar disorder	chr2:241515596	rs2953145	chr2:241517770	rs8662	miR-4688	RNPEPL1	0	7mer-1a	alt	.	.	0.992	EUR	G	0.207124	WTCCC	17554300	7e-06	9358	5	.	y	n	n
Bipolar disorder	chr2:241515596	rs2953145	chr2:241517770	rs8662	miR-4688	RNPEPL1	0	8mer-1a	alt	.	chr2:241517763,.,alt;chr2:241517770,rs8662,alt	0.992	EUR	G	0.207124	WTCCC	17554300	7e-06	9358	5	.	y	n	n
Bipolar disorder	chr2:241515596	rs2953145	chr2:241538229	rs2975767	miR-3072/4313	CAPN10	0	7mer-m8	alt	.	.	0.6268	EUR	A	0.168865	WTCCC	17554300	7e-06	9358	5	.	y	n	n
Bipolar disorder	chr2:241515596	rs2953145	chr2:241538229	rs2975767	miR-331/331-3p	CAPN10	0	7mer-m8	alt	.	.	0.6268	EUR	A	0.168865	WTCCC	17554300	7e-06	9358	5	.	y	n	n
Bipolar disorder	chr2:241515596	rs2953145	chr2:241538229	rs2975767	miR-3943	CAPN10	1	7mer-m8	alt	.	.	0.6268	EUR	A	0.168865	WTCCC	17554300	7e-06	9358	5	.	y	n	n
Bipolar disorder	chr2:99239931	rs12618769	chr2:99239164	rs72825704	miR-140-3p	MGAT4A	1	7mer-m8	alt	.	.	0.9455	EUR	T	0.5	Smith EN	21738484	1e-06	3325	6	INPP4A(-),UNC50(-)	y	n	n
Bipolar disorder	chr2:99239931	rs12618769	chr2:99239164	rs72825704	miR-936/4768-3p	MGAT4A	0	7mer-m8	alt	.	.	0.9455	EUR	T	0.5	Smith EN	21738484	1e-06	3325	6	INPP4A(-),UNC50(-)	y	n	n
Bipolar disorder	chr2:99239931	rs12618769	chr2:99239269	rs72825708	miR-28-3p	MGAT4A	1	7mer-m8	alt	.	.	1	EUR	C	0.5	Smith EN	21738484	1e-06	3325	6	INPP4A(-),UNC50(-)	y	n	n
Bipolar disorder	chr2:99239931	rs12618769	chr2:99239269	rs72825708	miR-4305	MGAT4A	1	7mer-m8	3	ref	ref	1	EUR	C	0.5	Smith EN	21738484	1e-06	3325	6	INPP4A(-),UNC50(-)	y	n	n
Bipolar disorder	chr2:99239931	rs12618769	chr2:99239269	rs72825708	miR-577	MGAT4A	1	7mer-1a	alt	.	.	1	EUR	C	0.5	Smith EN	21738484	1e-06	3325	6	INPP4A(-),UNC50(-)	y	n	n
Bipolar disorder	chr2:99239931	rs12618769	chr2:99239497	rs72825710	miR-3662	MGAT4A	6	7mer-m8	1	ref	ref	0.9274	EUR	G	0.5	Smith EN	21738484	1e-06	3325	6	INPP4A(-),UNC50(-)	y	n	n
Bipolar disorder	chr2:99239931	rs12618769	chr2:99239497	rs72825710	miR-3973	MGAT4A	3	7mer-m8	alt	.	chr2:99239495,.,alt;chr2:99239497,rs72825710,alt	0.9274	EUR	G	0.5	Smith EN	21738484	1e-06	3325	6	INPP4A(-),UNC50(-)	y	n	n
Bipolar disorder	chr2:99239931	rs12618769	chr2:99239497	rs72825710	miR-4698	MGAT4A	1	7mer-m8	1	ref	ref	0.9274	EUR	G	0.5	Smith EN	21738484	1e-06	3325	6	INPP4A(-),UNC50(-)	y	n	n
Bipolar disorder	chr2:99239931	rs12618769	chr2:99239497	rs72825710	miR-520gh	MGAT4A	5	7mer-m8	alt	.	chr2:99239495,.,alt;chr2:99239497,rs72825710,ref	0.9274	EUR	G	0.5	Smith EN	21738484	1e-06	3325	6	INPP4A(-),UNC50(-)	y	n	n
Bipolar disorder	chr2:99239931	rs12618769	chr2:99239497	rs72825710	miR-548abakhjiwy/548abcd-5p/559	MGAT4A	5	7mer-m8	alt	.	chr2:99239495,.,alt;chr2:99239497,rs72825710,alt	0.9274	EUR	G	0.5	Smith EN	21738484	1e-06	3325	6	INPP4A(-),UNC50(-)	y	n	n
Bipolar disorder	chr2:99239931	rs12618769	chr2:99239497	rs72825710	miR-548ah/3609	MGAT4A	1	7mer-m8	alt	.	chr2:99239495,.,alt;chr2:99239497,rs72825710,ref	0.9274	EUR	G	0.5	Smith EN	21738484	1e-06	3325	6	INPP4A(-),UNC50(-)	y	n	n
Bipolar disorder	chr2:99239931	rs12618769	chr2:99239931	rs12618769	miR-129-5p/129ab-5p	MGAT4A	3	7mer-m8	alt	.	.	gwas	EUR	C	0.5	Smith EN	21738484	1e-06	3325	6	INPP4A(-),UNC50(-)	y	n	n
Bipolar disorder	chr2:99239931	rs12618769	chr2:99239931	rs12618769	miR-450b-5p	MGAT4A	1	7mer-1a	alt	.	.	gwas	EUR	C	0.5	Smith EN	21738484	1e-06	3325	6	INPP4A(-),UNC50(-)	y	n	n
Bipolar disorder	chr2:99239931	rs12618769	chr2:99239931	rs12618769	miR-507/557	MGAT4A	1	7mer-1a	alt	.	.	gwas	EUR	C	0.5	Smith EN	21738484	1e-06	3325	6	INPP4A(-),UNC50(-)	y	n	n
Bipolar disorder	chr2:99239931	rs12618769	chr2:99240243	rs72825711	miR-141/200a	MGAT4A	1	8mer-1a	alt	.	.	0.9455	EUR	A	0.5	Smith EN	21738484	1e-06	3325	6	INPP4A(-),UNC50(-)	y	n	n
Bipolar disorder	chr3:36856030	rs9834970	chr3:36869439	rs4789	miR-4798-3p	TRANK1	0	7mer-m8	alt	.	.	0.7159	EUR	T	0.439314	Chen DT	22182935	1e-12	2063	4,6	LRRFIP2(-)	y	n	n
Bipolar disorder	chr3:36856030	rs9834970	chr3:36869439	rs4789	miR-598/598-3p	TRANK1	0	7mer-m8	alt	.	.	0.7159	EUR	T	0.439314	Chen DT	22182935	1e-12	2063	4,6	LRRFIP2(-)	y	n	n
Bipolar disorder	chr3:52821011	rs1042779	chr3:52728804	rs6976	miR-1260/1260b/1391	GLT8D1	1	7mer-1a	3	ref	ref	0.7385	EUR	T	0.423483	Scott LJ	19416921	2e-07	7709	1b,1c,1d,1f,2b,3a,5,6	STAB1(+),ITIH4(+),WDR82(+),PPM1M(-),GLYCTK(-)	y	y	y
Bipolar disorder	chr3:52821011	rs1042779	chr3:52728804	rs6976	miR-188-3p	GLT8D1	1	7mer-1a	3	ref	ref	0.7385	EUR	T	0.423483	Scott LJ	19416921	2e-07	7709	1b,1c,1d,1f,2b,3a,5,6	STAB1(+),ITIH4(+),WDR82(+),PPM1M(-),GLYCTK(-)	y	y	y
Bipolar disorder	chr3:52821011	rs1042779	chr3:52728804	rs6976	miR-3156-3p	GLT8D1	1	7mer-1a	3	ref	ref	0.7385	EUR	T	0.423483	Scott LJ	19416921	2e-07	7709	1b,1c,1d,1f,2b,3a,5,6	STAB1(+),ITIH4(+),WDR82(+),PPM1M(-),GLYCTK(-)	y	y	y
Bipolar disorder	chr3:52821011	rs1042779	chr3:52728804	rs6976	miR-662	GLT8D1	1	7mer-1a	1	ref	ref	0.7385	EUR	T	0.423483	Scott LJ	19416921	2e-07	7709	1b,1c,1d,1f,2b,3a,5,6	STAB1(+),ITIH4(+),WDR82(+),PPM1M(-),GLYCTK(-)	y	y	y
Bipolar disorder	chr3:52835354	rs736408	chr3:52728804	rs6976	miR-1260/1260b/1391	GLT8D1	1	7mer-1a	3	ref	ref	0.6396	EUR	T	0.423483	Sklar P	21926972	2e-06	2635	1b,1c,1d,1f,2b,3a,5,6	STAB1(+),ITIH4(+),WDR82(+),PPM1M(-),GLYCTK(-)	y	y	y
Bipolar disorder	chr3:52835354	rs736408	chr3:52728804	rs6976	miR-188-3p	GLT8D1	1	7mer-1a	3	ref	ref	0.6396	EUR	T	0.423483	Sklar P	21926972	2e-06	2635	1b,1c,1d,1f,2b,3a,5,6	STAB1(+),ITIH4(+),WDR82(+),PPM1M(-),GLYCTK(-)	y	y	y
Bipolar disorder	chr3:52835354	rs736408	chr3:52728804	rs6976	miR-3156-3p	GLT8D1	1	7mer-1a	3	ref	ref	0.6396	EUR	T	0.423483	Sklar P	21926972	2e-06	2635	1b,1c,1d,1f,2b,3a,5,6	STAB1(+),ITIH4(+),WDR82(+),PPM1M(-),GLYCTK(-)	y	y	y
Bipolar disorder	chr3:52835354	rs736408	chr3:52728804	rs6976	miR-662	GLT8D1	1	7mer-1a	1	ref	ref	0.6396	EUR	T	0.423483	Sklar P	21926972	2e-06	2635	1b,1c,1d,1f,2b,3a,5,6	STAB1(+),ITIH4(+),WDR82(+),PPM1M(-),GLYCTK(-)	y	y	y
Bipolar disorder, recessive	chr7:22985010	rs2286492	chr7:22981942	.	miR-1724/4663	FAM126A	1	7mer-1a	alt	.	chr7:22981941,.,alt;chr7:22981942,.,ref	0.9563	EUR	A	0.0963061	Jiang Y	21254220	8e-06	4231	6	.	y	n	n
Bipolar disorder, recessive	chr7:22985010	rs2286492	chr7:22981942	.	miR-4251	FAM126A	0	7mer-m8	alt	.	chr7:22981941,.,alt;chr7:22981942,.,ref	0.9563	EUR	A	0.0963061	Jiang Y	21254220	8e-06	4231	6	.	y	n	n
Bipolar disorder, recessive	chr7:22985010	rs2286492	chr7:22981942	.	miR-4480	FAM126A	0	7mer-1a	alt	.	chr7:22981941,.,ref;chr7:22981942,.,alt	0.9563	EUR	A	0.0963061	Jiang Y	21254220	8e-06	4231	6	.	y	n	n
Bipolar disorder, recessive	chr7:22985010	rs2286492	chr7:22981942	.	miR-4639-5p	FAM126A	0	7mer-m8	alt	.	chr7:22981941,.,alt;chr7:22981942,.,alt	0.9563	EUR	A	0.0963061	Jiang Y	21254220	8e-06	4231	6	.	y	n	n
Bipolar disorder, recessive	chr7:22985010	rs2286492	chr7:22981942	.	miR-4728-3p	FAM126A	0	7mer-m8	alt	.	chr7:22981941,.,alt;chr7:22981942,.,ref	0.9563	EUR	A	0.0963061	Jiang Y	21254220	8e-06	4231	6	.	y	n	n
Bipolar disorder, recessive	chr7:22985010	rs2286492	chr7:22981942	.	miR-580	FAM126A	0	7mer-m8	alt	.	chr7:22981941,.,alt;chr7:22981942,.,ref	0.9563	EUR	A	0.0963061	Jiang Y	21254220	8e-06	4231	6	.	y	n	n
Bipolar disorder, recessive	chr7:22985010	rs2286492	chr7:22985010	rs2286492	miR-136	FAM126A	0	7mer-1a	alt	.	chr7:22985009,.,alt;chr7:22985010,rs2286492,alt	gwas	EUR	C	0.100264	Jiang Y	21254220	8e-06	4231	6	.	y	n	n
Bipolar disorder, recessive	chr7:22985010	rs2286492	chr7:22985010	rs2286492	miR-216a	FAM126A	0	7mer-m8	alt	.	chr7:22985009,.,alt;chr7:22985010,rs2286492,ref	gwas	EUR	C	0.100264	Jiang Y	21254220	8e-06	4231	6	.	y	n	n
Bipolar disorder, recessive	chr7:22985010	rs2286492	chr7:22985010	rs2286492	miR-4705	FAM126A	0	7mer-1a	alt	.	chr7:22985009,.,alt;chr7:22985010,rs2286492,ref	gwas	EUR	C	0.100264	Jiang Y	21254220	8e-06	4231	6	.	y	n	n
Black vs. blond hair color	chr15:28365618	rs12913832	chr15:28356859	rs1129038	miR-1745/3194-3p	HERC2	1	8mer-1a	alt	strengthens a cons1 target site from 7mer-m8 to 8mer-1a	.	0.9872	EUR	C	0.290237	Han J	18483556	4e-103	8700	5	.	y	n	n
Black vs. blond hair color	chr5:33958959	rs28777	chr5:33946571	rs35407	miR-27abc/27a-3p	SLC45A2	1	7mer-1a	1	ref	ref	1	EUR	A	0.0224274	Han J	18483556	1e-17	8701	5	.	y	y	n
Black vs. blond hair color	chr5:33958959	rs28777	chr5:33946571	rs35407	miR-4681	SLC45A2	0	7mer-m8	alt	.	.	1	EUR	A	0.0224274	Han J	18483556	1e-17	8701	5	.	y	y	n
Black vs. blond hair color	chr5:33958959	rs28777	chr5:33946571	rs35407	miR-513a-5p	SLC45A2	1	8mer-1a	1	ref	ref	1	EUR	A	0.0224274	Han J	18483556	1e-17	8701	5	.	y	y	n
Black vs. red hair color	chr15:28365618	rs12913832	chr15:28356859	rs1129038	miR-1745/3194-3p	HERC2	1	8mer-1a	alt	strengthens a cons1 target site from 7mer-m8 to 8mer-1a	.	0.9872	EUR	C	0.290237	Han J	18483556	1e-77	8704	5	.	y	n	n
Black vs. red hair color	chr5:33958959	rs28777	chr5:33946571	rs35407	miR-27abc/27a-3p	SLC45A2	1	7mer-1a	1	ref	ref	1	EUR	A	0.0224274	Han J	18483556	9e-14	8707	5	.	y	y	n
Black vs. red hair color	chr5:33958959	rs28777	chr5:33946571	rs35407	miR-4681	SLC45A2	0	7mer-m8	alt	.	.	1	EUR	A	0.0224274	Han J	18483556	9e-14	8707	5	.	y	y	n
Black vs. red hair color	chr5:33958959	rs28777	chr5:33946571	rs35407	miR-513a-5p	SLC45A2	1	8mer-1a	1	ref	ref	1	EUR	A	0.0224274	Han J	18483556	9e-14	8707	5	.	y	y	n
Bladder cancer	chr18:43309911	rs17674580	chr18:43330896	rs9954521	miR-1179	SLC14A1	0	7mer-m8	alt	.	.	0.6248	EUR	T	0.426121	Rafnar T	21750109	8e-11	3228	2b,4,5,6	SLC14A1(+/-)	y	y	n
Bladder cancer	chr18:43309911	rs17674580	chr18:43330896	rs9954521	miR-4256	SLC14A1	1	8mer-1a	alt	strengthens a cons2 target site from 7mer-m8 to 8mer-1a	.	0.6248	EUR	T	0.426121	Rafnar T	21750109	8e-11	3228	2b,4,5,6	SLC14A1(+/-)	y	y	n
Bladder cancer	chr18:43309911	rs17674580	chr18:43331283	rs1135980	miR-3655	SLC14A1	1	8mer-1a	1	ref	ref	0.8401	EUR	C	0.358839	Rafnar T	21750109	8e-11	3228	2b,4,5,6	SLC14A1(+/-)	y	y	n
Bladder cancer	chr18:43309911	rs17674580	chr18:43331751	rs28903070	miR-129-5p/129ab-5p	SLC14A1	3	7mer-1a	1	ref	ref	0.8553	EUR	T	0.354881	Rafnar T	21750109	8e-11	3228	2b,4,5,6	SLC14A1(+/-)	y	y	n
Bladder cancer	chr18:43309911	rs17674580	chr18:43331751	rs28903070	miR-4775	SLC14A1	4	8mer-1a	1	ref	ref	0.8553	EUR	T	0.354881	Rafnar T	21750109	8e-11	3228	2b,4,5,6	SLC14A1(+/-)	y	y	n
Bladder cancer	chr18:43309911	rs17674580	chr18:43331751	rs28903070	miR-590-3p	SLC14A1	5	7mer-1a	1	ref	ref	0.8553	EUR	T	0.354881	Rafnar T	21750109	8e-11	3228	2b,4,5,6	SLC14A1(+/-)	y	y	n
Bladder cancer	chr18:43309911	rs17674580	chr18:43331751	rs28903070	miR-944	SLC14A1	0	8mer-1a	alt	.	.	0.8553	EUR	T	0.354881	Rafnar T	21750109	8e-11	3228	2b,4,5,6	SLC14A1(+/-)	y	y	n
Bladder cancer	chr18:43309911	rs17674580	chr18:43332255	rs3087560	miR-4760-3p	SLC14A1	1	7mer-1a	alt	.	chr18:43332255,rs3087560,alt;chr18:43332258,.,alt;chr18:43332260,.,alt;chr18:43332261,.,alt;chr18:43332256,.,ref	0.6248	EUR	C	0.426121	Rafnar T	21750109	8e-11	3228	2b,4,5,6	SLC14A1(+/-)	y	y	n
Bladder cancer	chr18:43309911	rs17674580	chr18:43332255	rs3087560	miR-510	SLC14A1	0	7mer-m8	alt	.	chr18:43332255,rs3087560,alt;chr18:43332258,.,ref;chr18:43332256,.,ref	0.6248	EUR	C	0.426121	Rafnar T	21750109	8e-11	3228	2b,4,5,6	SLC14A1(+/-)	y	y	n
Bladder cancer	chr18:43309911	rs17674580	chr18:43332480	rs3178156	miR-3160-3p	SLC14A1	1	7mer-1a	3	ref	ref	0.6248	EUR	A	0.426121	Rafnar T	21750109	8e-11	3228	2b,4,5,6	SLC14A1(+/-)	y	y	n
Bladder cancer	chr18:43309911	rs17674580	chr18:43332480	rs3178156	miR-4487	SLC14A1	1	7mer-1a	3	ref	ref	0.6248	EUR	A	0.426121	Rafnar T	21750109	8e-11	3228	2b,4,5,6	SLC14A1(+/-)	y	y	n
Bladder cancer	chr18:43309911	rs17674580	chr18:43332480	rs3178156	miR-4677-3p	SLC14A1	2	7mer-m8	2	ref	ref	0.6248	EUR	A	0.426121	Rafnar T	21750109	8e-11	3228	2b,4,5,6	SLC14A1(+/-)	y	y	n
Bladder cancer	chr18:43309911	rs17674580	chr18:43332480	rs3178156	miR-4792	SLC14A1	0	7mer-m8	alt	.	.	0.6248	EUR	A	0.426121	Rafnar T	21750109	8e-11	3228	2b,4,5,6	SLC14A1(+/-)	y	y	n
Bladder cancer	chr18:43309911	rs17674580	chr18:43332480	rs3178156	miR-558	SLC14A1	1	7mer-1a	3	ref	ref	0.6248	EUR	A	0.426121	Rafnar T	21750109	8e-11	3228	2b,4,5,6	SLC14A1(+/-)	y	y	n
Bladder cancer	chr18:43316966	rs7238033	chr18:43331283	rs1135980	miR-3655	SLC14A1	1	8mer-1a	1	ref	ref	0.6907	EUR	C	0.358839	Garcia-Closas M	21824976	9e-09	3010	2b,3a,4,5,6	SLC14A1(+/-)	y	y	y
Bladder cancer	chr18:43316966	rs7238033	chr18:43331751	rs28903070	miR-129-5p/129ab-5p	SLC14A1	3	7mer-1a	1	ref	ref	0.7062	EUR	T	0.354881	Garcia-Closas M	21824976	9e-09	3010	2b,3a,4,5,6	SLC14A1(+/-)	y	y	y
Bladder cancer	chr18:43316966	rs7238033	chr18:43331751	rs28903070	miR-4775	SLC14A1	4	8mer-1a	1	ref	ref	0.7062	EUR	T	0.354881	Garcia-Closas M	21824976	9e-09	3010	2b,3a,4,5,6	SLC14A1(+/-)	y	y	y
Bladder cancer	chr18:43316966	rs7238033	chr18:43331751	rs28903070	miR-590-3p	SLC14A1	5	7mer-1a	1	ref	ref	0.7062	EUR	T	0.354881	Garcia-Closas M	21824976	9e-09	3010	2b,3a,4,5,6	SLC14A1(+/-)	y	y	y
Bladder cancer	chr18:43316966	rs7238033	chr18:43331751	rs28903070	miR-944	SLC14A1	0	8mer-1a	alt	.	.	0.7062	EUR	T	0.354881	Garcia-Closas M	21824976	9e-09	3010	2b,3a,4,5,6	SLC14A1(+/-)	y	y	y
Bladder cancer	chr8:143761931	rs2294008	chr8:143763618	rs2976393	miR-3650	PSCA	1	7mer-m8	2	ref	ref	0.9682	EUR	C	0.5	Rothman N	20972438	4e-11	4749	1f,2b,5,6	LYNX1(-),LYPD2(-)	y	y	n
Bladder cancer	chr8:143761931	rs2294008	chr8:143763618	rs2976393	miR-3650	PSCA	1	7mer-m8	2	ref	ref	0.9682	EUR	C	0.5	Wu X	19648920	2e-10	7371	1f,2b,5,6	LYNX1(-),LYPD2(-)	y	y	n
Bladder cancer	chr8:143761931	rs2294008	chr8:143763618	rs2976393	miR-4455	PSCA	1	7mer-m8	1	ref	ref	0.9682	EUR	C	0.5	Rothman N	20972438	4e-11	4749	1f,2b,5,6	LYNX1(-),LYPD2(-)	y	y	n
Bladder cancer	chr8:143761931	rs2294008	chr8:143763618	rs2976393	miR-4455	PSCA	1	7mer-m8	1	ref	ref	0.9682	EUR	C	0.5	Wu X	19648920	2e-10	7371	1f,2b,5,6	LYNX1(-),LYPD2(-)	y	y	n
Bladder cancer	chr8:143761931	rs2294008	chr8:143763622	rs2976394	miR-4455	PSCA	1	7mer-m8	1	ref	ref	0.9735	EUR	C	0.5	Rothman N	20972438	4e-11	4749	1f,2b,5,6	LYNX1(-),LYPD2(-)	y	y	n
Bladder cancer	chr8:143761931	rs2294008	chr8:143763622	rs2976394	miR-4455	PSCA	1	7mer-m8	1	ref	ref	0.9735	EUR	C	0.5	Wu X	19648920	2e-10	7371	1f,2b,5,6	LYNX1(-),LYPD2(-)	y	y	n
Bladder cancer	chr8:143761931	rs2294008	chr8:143763750	rs2976395	miR-1581/4537	PSCA	1	7mer-m8	1	ref	ref	0.9787	EUR	G	0.5	Rothman N	20972438	4e-11	4749	1f,2b,5,6	LYNX1(-),LYPD2(-)	y	y	n
Bladder cancer	chr8:143761931	rs2294008	chr8:143763750	rs2976395	miR-1581/4537	PSCA	1	7mer-m8	1	ref	ref	0.9787	EUR	G	0.5	Wu X	19648920	2e-10	7371	1f,2b,5,6	LYNX1(-),LYPD2(-)	y	y	n
Bladder cancer	chr8:143761931	rs2294008	chr8:143763958	rs1045574	miR-4655-5p	PSCA	1	7mer-1a	1	ref	ref	0.9787	EUR	G	0.5	Rothman N	20972438	4e-11	4749	1f,2b,5,6	LYNX1(-),LYPD2(-)	y	y	n
Bladder cancer	chr8:143761931	rs2294008	chr8:143763958	rs1045574	miR-4655-5p	PSCA	1	7mer-1a	1	ref	ref	0.9787	EUR	G	0.5	Wu X	19648920	2e-10	7371	1f,2b,5,6	LYNX1(-),LYPD2(-)	y	y	n
Bladder cancer	chr8:143761931	rs2294008	chr8:143764001	rs2976396	miR-4421	PSCA	1	7mer-1a	1	ref	ref	0.9787	EUR	G	0.5	Rothman N	20972438	4e-11	4749	1f,2b,5,6	LYNX1(-),LYPD2(-)	y	y	n
Bladder cancer	chr8:143761931	rs2294008	chr8:143764001	rs2976396	miR-4421	PSCA	1	7mer-1a	1	ref	ref	0.9787	EUR	G	0.5	Wu X	19648920	2e-10	7371	1f,2b,5,6	LYNX1(-),LYPD2(-)	y	y	n
Bladder cancer	chr8:143761931	rs2294008	chr8:143764101	rs1045605	miR-1188-3p/2467-5p	PSCA	1	7mer-1a	1	ref	ref	0.9787	EUR	C	0.5	Rothman N	20972438	4e-11	4749	1f,2b,5,6	LYNX1(-),LYPD2(-)	y	y	n
Bladder cancer	chr8:143761931	rs2294008	chr8:143764101	rs1045605	miR-1188-3p/2467-5p	PSCA	1	7mer-1a	1	ref	ref	0.9787	EUR	C	0.5	Wu X	19648920	2e-10	7371	1f,2b,5,6	LYNX1(-),LYPD2(-)	y	y	n
Bladder cancer	chr8:143761931	rs2294008	chr8:143764101	rs1045605	miR-1724/4663	PSCA	1	7mer-1a	1	ref	ref	0.9787	EUR	C	0.5	Rothman N	20972438	4e-11	4749	1f,2b,5,6	LYNX1(-),LYPD2(-)	y	y	n
Bladder cancer	chr8:143761931	rs2294008	chr8:143764101	rs1045605	miR-1724/4663	PSCA	1	7mer-1a	1	ref	ref	0.9787	EUR	C	0.5	Wu X	19648920	2e-10	7371	1f,2b,5,6	LYNX1(-),LYPD2(-)	y	y	n
Bladder cancer	chr8:143761931	rs2294008	chr8:143764101	rs1045605	miR-3975	PSCA	1	7mer-1a	1	ref	ref	0.9787	EUR	C	0.5	Rothman N	20972438	4e-11	4749	1f,2b,5,6	LYNX1(-),LYPD2(-)	y	y	n
Bladder cancer	chr8:143761931	rs2294008	chr8:143764101	rs1045605	miR-3975	PSCA	1	7mer-1a	1	ref	ref	0.9787	EUR	C	0.5	Wu X	19648920	2e-10	7371	1f,2b,5,6	LYNX1(-),LYPD2(-)	y	y	n
Bladder cancer	chr8:143761931	rs2294008	chr8:143764101	rs1045605	miR-4649-3p	PSCA	1	7mer-m8	1	ref	ref	0.9787	EUR	C	0.5	Rothman N	20972438	4e-11	4749	1f,2b,5,6	LYNX1(-),LYPD2(-)	y	y	n
Bladder cancer	chr8:143761931	rs2294008	chr8:143764101	rs1045605	miR-4649-3p	PSCA	1	7mer-m8	1	ref	ref	0.9787	EUR	C	0.5	Wu X	19648920	2e-10	7371	1f,2b,5,6	LYNX1(-),LYPD2(-)	y	y	n
Bladder cancer	chr8:143761931	rs2294008	chr8:143764101	rs1045605	miR-485-5p/1698/1703/1962	PSCA	1	8mer-1a	1	ref	ref	0.9787	EUR	C	0.5	Rothman N	20972438	4e-11	4749	1f,2b,5,6	LYNX1(-),LYPD2(-)	y	y	n
Bladder cancer	chr8:143761931	rs2294008	chr8:143764101	rs1045605	miR-485-5p/1698/1703/1962	PSCA	1	8mer-1a	1	ref	ref	0.9787	EUR	C	0.5	Wu X	19648920	2e-10	7371	1f,2b,5,6	LYNX1(-),LYPD2(-)	y	y	n
Bladder cancer	chr8:143761931	rs2294008	chr8:143764101	rs1045605	miR-879/3188	PSCA	1	7mer-1a	1	ref	ref	0.9787	EUR	C	0.5	Rothman N	20972438	4e-11	4749	1f,2b,5,6	LYNX1(-),LYPD2(-)	y	y	n
Bladder cancer	chr8:143761931	rs2294008	chr8:143764101	rs1045605	miR-879/3188	PSCA	1	7mer-1a	1	ref	ref	0.9787	EUR	C	0.5	Wu X	19648920	2e-10	7371	1f,2b,5,6	LYNX1(-),LYPD2(-)	y	y	n
Bladder cancer	chr8:143761931	rs2294008	chr8:143784500	rs2244163	miR-3589/4496	LY6K	2	7mer-1a	1	ref	ref	0.6263	EUR	G	0.461741	Rothman N	20972438	4e-11	4749	1f,2b,5,6	LYNX1(-),LYPD2(-)	y	y	n
Bladder cancer	chr8:143761931	rs2294008	chr8:143784500	rs2244163	miR-3589/4496	LY6K	2	7mer-1a	1	ref	ref	0.6263	EUR	G	0.461741	Wu X	19648920	2e-10	7371	1f,2b,5,6	LYNX1(-),LYPD2(-)	y	y	n
Bladder cancer	chr8:143761931	rs2294008	chr8:143784500	rs2244163	miR-4742-5p	LY6K	0	7mer-m8	alt	.	chr8:143784500,rs2244163,alt;chr8:143784504,.,alt	0.6263	EUR	G	0.461741	Rothman N	20972438	4e-11	4749	1f,2b,5,6	LYNX1(-),LYPD2(-)	y	y	n
Bladder cancer	chr8:143761931	rs2294008	chr8:143784500	rs2244163	miR-4742-5p	LY6K	0	7mer-m8	alt	.	chr8:143784500,rs2244163,alt;chr8:143784504,.,alt	0.6263	EUR	G	0.461741	Wu X	19648920	2e-10	7371	1f,2b,5,6	LYNX1(-),LYPD2(-)	y	y	n
Bleomycin sensitivity	chr4:57821309	rs708547	chr4:57798469	rs781667	miR-4643	REST	2	7mer-1a	alt	.	.	0.9791	EUR	G	0.25066	Gu J	21106707	9e-07	4495	2b,3a,5,6	POLR2B(+/-),IGFBP7(+/-)	y	n	n
Bleomycin sensitivity	chr4:57821309	rs708547	chr4:57798469	rs781667	miR-466	REST	3	7mer-m8	alt	.	.	0.9791	EUR	G	0.25066	Gu J	21106707	9e-07	4495	2b,3a,5,6	POLR2B(+/-),IGFBP7(+/-)	y	n	n
Bleomycin sensitivity	chr4:57821309	rs708547	chr4:57798469	rs781667	miR-4789-3p	REST	3	8mer-1a	alt	.	.	0.9791	EUR	G	0.25066	Gu J	21106707	9e-07	4495	2b,3a,5,6	POLR2B(+/-),IGFBP7(+/-)	y	n	n
Blood pressure	chr6:13270945	rs1223397	chr6:13279552	rs3817742	miR-4502	LOC100130357	0	7mer-m8	alt	.	.	0.8426	ASN	C	0.262238	Zhang D	22763476	1e-07	440	2b,3a,5,6	TBC1D7(+/-),PHACTR1(+/-)	y	n	n
Blood pressure (Diastolic)	chr10:104846178	rs11191548	chr10:104660688	rs10883798	miR-129-5p/129ab-5p	AS3MT	3	7mer-1a	1	ref	ref	0.7287	ASN	G	0.281469	Kato N	21572416	7e-12	3585	1b,1e,1f,2a,2b,5,6	NT5C2(+/-),USMG5(+),SUFU(+),SFXN2(-)	y	y	n
Blood pressure (Diastolic)	chr10:104846178	rs11191548	chr10:104660688	rs10883798	miR-3149	AS3MT	1	7mer-1a	1	ref	ref	0.7287	ASN	G	0.281469	Kato N	21572416	7e-12	3585	1b,1e,1f,2a,2b,5,6	NT5C2(+/-),USMG5(+),SUFU(+),SFXN2(-)	y	y	n
Blood pressure, Diastolic	chr10:104846178	rs11191548	chr10:104660688	rs10883798	miR-3686	AS3MT	0	7mer-1a	alt	.	.	0.7287	ASN	G	0.281469	Kato N	21572416	7e-12	3585	1b,1e,1f,2a,2b,5,6	NT5C2(+/-),USMG5(+),SUFU(+),SFXN2(-)	y	y	n
Blood pressure, Diastolic	chr10:104846178	rs11191548	chr10:104660688	rs10883798	miR-4652-3p	AS3MT	0	7mer-1a	alt	.	.	0.7287	ASN	G	0.281469	Kato N	21572416	7e-12	3585	1b,1e,1f,2a,2b,5,6	NT5C2(+/-),USMG5(+),SUFU(+),SFXN2(-)	y	y	n
Blood pressure, Diastolic	chr10:104846178	rs11191548	chr10:104660688	rs10883798	miR-4742-3p	AS3MT	0	8mer-1a	alt	.	.	0.7287	ASN	G	0.281469	Kato N	21572416	7e-12	3585	1b,1e,1f,2a,2b,5,6	NT5C2(+/-),USMG5(+),SUFU(+),SFXN2(-)	y	y	n
Blood pressure, Diastolic	chr10:104846178	rs11191548	chr10:104661245	rs17884001	miR-4435	AS3MT	1	7mer-m8	alt	.	.	0.7287	ASN	T	0.281469	Kato N	21572416	7e-12	3585	1b,1e,1f,2a,2b,5,6	NT5C2(+/-),USMG5(+),SUFU(+),SFXN2(-)	y	y	n
Blood pressure (Diastolic)	chr10:104846178	rs11191548	chr10:104661245	rs17884001	miR-4743	AS3MT	1	7mer-1a	1	ref	ref	0.7287	ASN	T	0.281469	Kato N	21572416	7e-12	3585	1b,1e,1f,2a,2b,5,6	NT5C2(+/-),USMG5(+),SUFU(+),SFXN2(-)	y	y	n
Blood pressure, Diastolic	chr10:104846178	rs11191548	chr10:104661245	rs17884001	miR-4755-3p	AS3MT	1	7mer-m8	alt	.	.	0.7287	ASN	T	0.281469	Kato N	21572416	7e-12	3585	1b,1e,1f,2a,2b,5,6	NT5C2(+/-),USMG5(+),SUFU(+),SFXN2(-)	y	y	n
Blood pressure (Diastolic)	chr10:104846178	rs11191548	chr10:104846178	rs11191548	miR-1ab/206/613	NT5C2	1	8mer-1a	3	ref	ref	gwas	ASN	C	0.284965	Kato N	21572416	7e-12	3585	1b,1e,1f,2a,2b,5,6	NT5C2(+/-),USMG5(+),SUFU(+),SFXN2(-)	y	y	n
Blood pressure (Diastolic)	chr10:104846178	rs11191548	chr10:104846178	rs11191548	miR-2477/3673	NT5C2	1	7mer-m8	2	ref	ref	gwas	ASN	C	0.284965	Kato N	21572416	7e-12	3585	1b,1e,1f,2a,2b,5,6	NT5C2(+/-),USMG5(+),SUFU(+),SFXN2(-)	y	y	n
Blood pressure (Diastolic)	chr10:104846178	rs11191548	chr10:104846178	rs11191548	miR-299/299-3p/3563-3p	NT5C2	1	7mer-m8	1	ref	ref	gwas	ASN	C	0.284965	Kato N	21572416	7e-12	3585	1b,1e,1f,2a,2b,5,6	NT5C2(+/-),USMG5(+),SUFU(+),SFXN2(-)	y	y	n
Blood pressure, Diastolic	chr10:104846178	rs11191548	chr10:104846178	rs11191548	miR-3691-5p	NT5C2	0	7mer-1a	alt	.	chr10:104846178,rs11191548,ref;chr10:104846183,.,alt	gwas	ASN	C	0.284965	Kato N	21572416	7e-12	3585	1b,1e,1f,2a,2b,5,6	NT5C2(+/-),USMG5(+),SUFU(+),SFXN2(-)	y	y	n
Blood pressure, Diastolic	chr10:104846178	rs11191548	chr10:104846178	rs11191548	miR-4491/4657	NT5C2	0	7mer-m8	alt	.	chr10:104846178,rs11191548,ref;chr10:104846183,.,alt	gwas	ASN	C	0.284965	Kato N	21572416	7e-12	3585	1b,1e,1f,2a,2b,5,6	NT5C2(+/-),USMG5(+),SUFU(+),SFXN2(-)	y	y	n
Blood pressure, Diastolic	chr10:104846178	rs11191548	chr10:104846178	rs11191548	miR-4752	NT5C2	0	7mer-m8	alt	.	chr10:104846178,rs11191548,ref;chr10:104846183,.,alt	gwas	ASN	C	0.284965	Kato N	21572416	7e-12	3585	1b,1e,1f,2a,2b,5,6	NT5C2(+/-),USMG5(+),SUFU(+),SFXN2(-)	y	y	n
Blood pressure (Diastolic)	chr10:104846178	rs11191548	chr10:104848430	rs10430665	miR-1581/4537	NT5C2	1	7mer-1a	1	ref	ref	0.9494	ASN	T	0.288462	Kato N	21572416	7e-12	3585	1b,1e,1f,2a,2b,5,6	NT5C2(+/-),USMG5(+),SUFU(+),SFXN2(-)	y	y	n
Blood pressure, Diastolic	chr10:104846178	rs11191548	chr10:104848430	rs10430665	miR-22/22-3p	NT5C2	1	7mer-m8	alt	.	.	0.9494	ASN	T	0.288462	Kato N	21572416	7e-12	3585	1b,1e,1f,2a,2b,5,6	NT5C2(+/-),USMG5(+),SUFU(+),SFXN2(-)	y	y	n
Blood pressure, Diastolic	chr10:104846178	rs11191548	chr10:104848430	rs10430665	miR-3160-3p	NT5C2	0	7mer-1a	alt	.	.	0.9494	ASN	T	0.288462	Kato N	21572416	7e-12	3585	1b,1e,1f,2a,2b,5,6	NT5C2(+/-),USMG5(+),SUFU(+),SFXN2(-)	y	y	n
Blood pressure, Diastolic	chr10:104846178	rs11191548	chr10:104848430	rs10430665	miR-4487	NT5C2	0	7mer-1a	alt	.	.	0.9494	ASN	T	0.288462	Kato N	21572416	7e-12	3585	1b,1e,1f,2a,2b,5,6	NT5C2(+/-),USMG5(+),SUFU(+),SFXN2(-)	y	y	n
Blood pressure, Diastolic	chr10:104846178	rs11191548	chr10:104848430	rs10430665	miR-558	NT5C2	0	8mer-1a	alt	.	.	0.9494	ASN	T	0.288462	Kato N	21572416	7e-12	3585	1b,1e,1f,2a,2b,5,6	NT5C2(+/-),USMG5(+),SUFU(+),SFXN2(-)	y	y	n
Blood pressure (Diastolic)	chr1:113190807	rs17030613	chr1:113063771	rs2273368	miR-379/1193-5p/3529	WNT2B	1	7mer-1a	1	ref	ref	0.635	ASN	C	0.5	Kato N	21572416	1e-08	3569	1f,2a,2b,3a,5,6	ST7L(+)	y	y	n
Blood pressure, Diastolic	chr1:113190807	rs17030613	chr1:113063771	rs2273368	miR-411	WNT2B	0	7mer-1a	alt	.	.	0.635	ASN	C	0.5	Kato N	21572416	1e-08	3569	1f,2a,2b,3a,5,6	ST7L(+)	y	y	n
Blood pressure (Diastolic)	chr1:113190807	rs17030613	chr1:113063771	rs2273368	miR-4451	WNT2B	1	8mer-1a	1	ref	ref	0.635	ASN	C	0.5	Kato N	21572416	1e-08	3569	1f,2a,2b,3a,5,6	ST7L(+)	y	y	n
Blood pressure (Diastolic)	chr1:113190807	rs17030613	chr1:113063771	rs2273368	miR-4650-3p	WNT2B	2	7mer-1a	1	ref	ref	0.635	ASN	C	0.5	Kato N	21572416	1e-08	3569	1f,2a,2b,3a,5,6	ST7L(+)	y	y	n
Blood pressure (Diastolic)	chr1:113190807	rs17030613	chr1:113063771	rs2273368	miR-4790-3p	WNT2B	2	7mer-m8	1	ref	ref	0.635	ASN	C	0.5	Kato N	21572416	1e-08	3569	1f,2a,2b,3a,5,6	ST7L(+)	y	y	n
Blood pressure, Diastolic	chr5:32804528	rs1173766	chr5:32788184	rs1147225	miR-4771	NPR3	1	7mer-m8	alt	.	chr5:32788184,rs1147225,alt;chr5:32788180,.,ref	0.9114	ASN	T	0.5	Kato N	21572416	1e-07	3582	5,6	.	y	n	n
Blood pressure, Diastolic	chr5:32804528	rs1173766	chr5:32788184	rs1147225	miR-499a-5p	NPR3	1	7mer-m8	alt	.	chr5:32788184,rs1147225,alt;chr5:32788180,.,ref	0.9114	ASN	T	0.5	Kato N	21572416	1e-07	3582	5,6	.	y	n	n
Blood pressure, Diastolic	chr5:32804528	rs1173766	chr5:32788369	rs1158715	miR-3117-5p	NPR3	0	7mer-1a	alt	.	.	0.9114	ASN	A	0.5	Kato N	21572416	1e-07	3582	5,6	.	y	n	n
Blood pressure, Diastolic	chr5:32804528	rs1173766	chr5:32788369	rs1158715	miR-514/514b-3p	NPR3	0	8mer-1a	alt	.	.	0.9114	ASN	A	0.5	Kato N	21572416	1e-07	3582	5,6	.	y	n	n
Blood pressure (Diastolic)	chr5:32804528	rs1173766	chr5:32789392	rs2287661	miR-3162-3p	NPR3	2	7mer-m8	1	ref	ref	0.9114	ASN	A	0.5	Kato N	21572416	1e-07	3582	5,6	.	y	n	n
Blood pressure (Diastolic)	chr5:32804528	rs1173766	chr5:32789852	rs1173756	miR-4289	NPR3	3	7mer-1a	1	ref	ref	0.9256	ASN	C	0.5	Kato N	21572416	1e-07	3582	5,6	.	y	n	n
Blood pressure (Mean Arterial Pressure)	chr10:104939215	rs11191593	chr10:104846178	rs11191548	miR-1ab/206/613	NT5C2	1	8mer-1a	3	ref	ref	0.9506	EUR	C	0.0870712	Wain LV	21909110	1e-15	2771	1e,1f,2b,5,6	NT5C2(+),USMG5(+),SFXN2(-)	y	y	n
Blood pressure (Mean Arterial Pressure)	chr10:104939215	rs11191593	chr10:104846178	rs11191548	miR-2477/3673	NT5C2	1	7mer-m8	2	ref	ref	0.9506	EUR	C	0.0870712	Wain LV	21909110	1e-15	2771	1e,1f,2b,5,6	NT5C2(+),USMG5(+),SFXN2(-)	y	y	n
Blood pressure (Mean Arterial Pressure)	chr10:104939215	rs11191593	chr10:104846178	rs11191548	miR-299/299-3p/3563-3p	NT5C2	1	7mer-m8	1	ref	ref	0.9506	EUR	C	0.0870712	Wain LV	21909110	1e-15	2771	1e,1f,2b,5,6	NT5C2(+),USMG5(+),SFXN2(-)	y	y	n
Blood pressure (Mean Arterial Pressure)	chr10:104939215	rs11191593	chr10:104848430	rs10430665	miR-1581/4537	NT5C2	1	7mer-1a	1	ref	ref	0.9506	EUR	T	0.0870712	Wain LV	21909110	1e-15	2771	1e,1f,2b,5,6	NT5C2(+),USMG5(+),SFXN2(-)	y	y	n
Blood pressure, Mean Arterial Pressure	chr1:113216543	rs2932538	chr1:113067792	rs3790611	miR-342-5p/4664-5p	ST7L	1	7mer-1a	alt	.	.	0.6962	EUR	G	0.266491	Wain LV	21909110	8e-06	2788	1b,1f,2b,5,6	.	y	y	y
Blood pressure, Mean Arterial Pressure	chr1:113216543	rs2932538	chr1:113067792	rs3790611	miR-608/1331/4651	ST7L	1	7mer-1a	alt	.	.	0.6962	EUR	G	0.266491	Wain LV	21909110	8e-06	2788	1b,1f,2b,5,6	.	y	y	y
Blood pressure, Mean Arterial Pressure	chr1:113216543	rs2932538	chr1:113214097	rs1238	miR-3614-5p	CAPZA1	0	8mer-1a	alt	.	.	1	EUR	G	0.265172	Wain LV	21909110	8e-06	2788	1b,1f,2b,5,6	.	y	y	y
Blood pressure (Mean Arterial Pressure)	chr1:113216543	rs2932538	chr1:113214097	rs1238	miR-3622ab-3p	CAPZA1	2	7mer-1a	1	ref	ref	1	EUR	G	0.265172	Wain LV	21909110	8e-06	2788	1b,1f,2b,5,6	.	y	y	y
Blood pressure (Mean Arterial Pressure)	chr1:113216543	rs2932538	chr1:113214097	rs1238	miR-619	CAPZA1	2	7mer-m8	1	ref	ref	1	EUR	G	0.265172	Wain LV	21909110	8e-06	2788	1b,1f,2b,5,6	.	y	y	y
Blood pressure, Mean Arterial Pressure	chr1:113216543	rs2932538	chr1:113214097	rs1238	miR-890	CAPZA1	1	7mer-m8	alt	.	.	1	EUR	G	0.265172	Wain LV	21909110	8e-06	2788	1b,1f,2b,5,6	.	y	y	y
Blood pressure, Mean Arterial Pressure	chr1:11862778	rs17367504	chr1:11846742	rs2184227	miR-4686	MTHFR	0	7mer-1a	alt	.	.	0.6789	EUR	T	0.105541	Wain LV	21909110	2e-16	2765	1d,1f,2b,3a,5,6	CLCN6(+),MTHFR(+)	y	y	y
Blood pressure (Mean Arterial Pressure)	chr1:11862778	rs17367504	chr1:11847902	rs1537515	miR-3150ab-5p	MTHFR	2	7mer-1a	1	ref	ref	0.6893	EUR	A	0.104222	Wain LV	21909110	2e-16	2765	1d,1f,2b,3a,5,6	CLCN6(+),MTHFR(+)	y	y	y
Blood pressure (Mean Arterial Pressure)	chr1:11862778	rs17367504	chr1:11848068	rs1537514	miR-518a-5p/527	MTHFR	1	7mer-m8	1	ref	ref	0.6893	EUR	C	0.104222	Wain LV	21909110	2e-16	2765	1d,1f,2b,3a,5,6	CLCN6(+),MTHFR(+)	y	y	y
Blood pressure (Mean Arterial Pressure)	chr1:11862778	rs17367504	chr1:11848068	rs1537514	miR-596/2353	MTHFR	1	7mer-m8	1	ref	ref	0.6893	EUR	C	0.104222	Wain LV	21909110	2e-16	2765	1d,1f,2b,3a,5,6	CLCN6(+),MTHFR(+)	y	y	y
Blood pressure, Mean Arterial Pressure	chr1:11862778	rs17367504	chr1:11848972	rs72640221	miR-1243	MTHFR	0	7mer-1a	alt	.	.	0.6893	EUR	A	0.104222	Wain LV	21909110	2e-16	2765	1d,1f,2b,3a,5,6	CLCN6(+),MTHFR(+)	y	y	y
Blood pressure (Mean Arterial Pressure)	chr1:11862778	rs17367504	chr1:11848972	rs72640221	miR-1287	MTHFR	3	7mer-1a	1	ref	ref	0.6893	EUR	A	0.104222	Wain LV	21909110	2e-16	2765	1d,1f,2b,3a,5,6	CLCN6(+),MTHFR(+)	y	y	y
Blood pressure (Mean Arterial Pressure)	chr1:11862778	rs17367504	chr1:11848972	rs72640221	miR-1964-5p/3135b	MTHFR	3	8mer-1a	1	ref	ref	0.6893	EUR	A	0.104222	Wain LV	21909110	2e-16	2765	1d,1f,2b,3a,5,6	CLCN6(+),MTHFR(+)	y	y	y
Blood pressure, Mean Arterial Pressure	chr1:11862778	rs17367504	chr1:11848972	rs72640221	miR-3654	MTHFR	0	7mer-1a	alt	.	.	0.6893	EUR	A	0.104222	Wain LV	21909110	2e-16	2765	1d,1f,2b,3a,5,6	CLCN6(+),MTHFR(+)	y	y	y
Blood pressure, Mean Arterial Pressure	chr15:91437388	rs2521501	chr15:91425232	rs6227	miR-132/212/212-3p	FURIN	0	7mer-m8	alt	.	.	0.9058	EUR	T	0.323219	Wain LV	21909110	3e-08	2753	2b,3a	.	y	n	n
Blood pressure, Mean Arterial Pressure	chr15:91437388	rs2521501	chr15:91425232	rs6227	miR-1953/3153	FURIN	1	7mer-1a	alt	.	.	0.9058	EUR	T	0.323219	Wain LV	21909110	3e-08	2753	2b,3a	.	y	n	n
Blood pressure, Mean Arterial Pressure	chr15:91437388	rs2521501	chr15:91425232	rs6227	miR-2370/4668-5p	FURIN	0	7mer-1a	alt	.	.	0.9058	EUR	T	0.323219	Wain LV	21909110	3e-08	2753	2b,3a	.	y	n	n
Blood pressure, Mean Arterial Pressure	chr15:91437388	rs2521501	chr15:91425232	rs6227	miR-4261	FURIN	0	7mer-m8	alt	.	.	0.9058	EUR	T	0.323219	Wain LV	21909110	3e-08	2753	2b,3a	.	y	n	n
Blood pressure (Mean Arterial Pressure)	chr15:91437388	rs2521501	chr15:91425232	rs6227	miR-4274	FURIN	1	7mer-m8	2	ref	ref	0.9058	EUR	T	0.323219	Wain LV	21909110	3e-08	2753	2b,3a	.	y	n	n
Blood pressure (Mean Arterial Pressure)	chr15:91437388	rs2521501	chr15:91425232	rs6227	miR-4747-5p	FURIN	2	7mer-1a	2	ref	ref	0.9058	EUR	T	0.323219	Wain LV	21909110	3e-08	2753	2b,3a	.	y	n	n
Blood pressure (Mean Arterial Pressure)	chr17:45013271	rs17608766	chr17:45017193	rs11874	miR-338-5p	GOSR2	1	7mer-m8	1	ref	ref	0.9341	EUR	A	0.156992	Wain LV	21909110	2e-07	2786	2b	.	y	n	n
Blood pressure (Mean Arterial Pressure)	chr17:45013271	rs17608766	chr17:45017193	rs11874	miR-587/3692	GOSR2	2	7mer-m8	1	ref	ref	0.9341	EUR	A	0.156992	Wain LV	21909110	2e-07	2786	2b	.	y	n	n
Blood pressure, Mean Arterial Pressure	chr17:45013271	rs17608766	chr17:45017193	rs11874	miR-587	GOSR2	0	7mer-m8	alt	.	.	0.9341	EUR	A	0.156992	Wain LV	21909110	2e-07	2786	2b	.	y	n	n
Blood pressure (Mean Arterial Pressure)	chr17:47402807	rs12940887	chr17:47367536	rs3179840	miR-1294	ZNF652	1	7mer-m8	1	ref	ref	0.6534	EUR	G	0.5	Wain LV	21909110	2e-07	2781	6	PHOSPHO1(+/-),ZNF652(+),SKAP1(-),PRB2(+/-)	y	n	n
Blood pressure, Mean Arterial Pressure	chr17:47402807	rs12940887	chr17:47367536	rs3179840	miR-423a/423-5p/3184/3573-5p	ZNF652	0	7mer-1a	alt	.	.	0.6534	EUR	G	0.5	Wain LV	21909110	2e-07	2781	6	PHOSPHO1(+/-),ZNF652(+),SKAP1(-),PRB2(+/-)	y	n	n
Blood pressure (Mean Arterial Pressure)	chr17:47402807	rs12940887	chr17:47367536	rs3179840	miR-4435	ZNF652	3	7mer-m8	1	ref	ref	0.6534	EUR	G	0.5	Wain LV	21909110	2e-07	2781	6	PHOSPHO1(+/-),ZNF652(+),SKAP1(-),PRB2(+/-)	y	n	n
Blood pressure, Mean Arterial Pressure	chr17:47402807	rs12940887	chr17:47367536	rs3179840	miR-4640-5p/4726-5p	ZNF652	0	7mer-m8	alt	.	.	0.6534	EUR	G	0.5	Wain LV	21909110	2e-07	2781	6	PHOSPHO1(+/-),ZNF652(+),SKAP1(-),PRB2(+/-)	y	n	n
Blood pressure, Mean Arterial Pressure	chr17:47402807	rs12940887	chr17:47369099	rs4794036	miR-382	ZNF652	2	7mer-1a	alt	.	.	0.6605	EUR	G	0.5	Wain LV	21909110	2e-07	2781	6	PHOSPHO1(+/-),ZNF652(+),SKAP1(-),PRB2(+/-)	y	n	n
Blood pressure (Mean Arterial Pressure)	chr17:47402807	rs12940887	chr17:47369099	rs4794036	miR-3923	ZNF652	1	7mer-1a	1	ref	ref	0.6605	EUR	G	0.5	Wain LV	21909110	2e-07	2781	6	PHOSPHO1(+/-),ZNF652(+),SKAP1(-),PRB2(+/-)	y	n	n
Blood pressure (Mean Arterial Pressure)	chr3:47927484	rs319690	chr3:48016172	rs9862913	miR-4503	MAP4	3	8mer-1a	1	ref	ref	0.8682	EUR	C	0.308707	Wain LV	21909110	3e-08	2773	1d,1f,2b,3a,5,6	MAP4(-),UQCRC1(+),ZNF589(+)	y	y	y
Blood pressure (Mean Arterial Pressure)	chr5:32815028	rs1173771	chr5:32789852	rs1173756	miR-4289	NPR3	3	7mer-1a	1	ref	ref	0.6747	EUR	C	0.5	Wain LV	21909110	4e-09	2775	.	.	y	n	n
Blood pressure (Pulse Pressure)	chr10:104846178	rs11191548	chr10:104660688	rs10883798	miR-129-5p/129ab-5p	AS3MT	3	7mer-1a	1	ref	ref	0.827	EUR	G	0.0883905	Wain LV	21909110	8e-11	2778	1e,1f,2a,2b,5,6	NT5C2(+),USMG5(+),SFXN2(-)	y	y	n
Blood pressure (Pulse Pressure)	chr10:104846178	rs11191548	chr10:104660688	rs10883798	miR-3149	AS3MT	1	7mer-1a	1	ref	ref	0.827	EUR	G	0.0883905	Wain LV	21909110	8e-11	2778	1e,1f,2a,2b,5,6	NT5C2(+),USMG5(+),SFXN2(-)	y	y	n
Blood pressure (Pulse Pressure)	chr10:104846178	rs11191548	chr10:104661245	rs17884001	miR-4743	AS3MT	1	7mer-1a	1	ref	ref	0.827	EUR	T	0.0883905	Wain LV	21909110	8e-11	2778	1e,1f,2a,2b,5,6	NT5C2(+),USMG5(+),SFXN2(-)	y	y	n
Blood pressure (Pulse Pressure)	chr10:104846178	rs11191548	chr10:104846178	rs11191548	miR-1ab/206/613	NT5C2	1	8mer-1a	3	ref	ref	gwas	EUR	C	0.0870712	Wain LV	21909110	8e-11	2778	1e,1f,2a,2b,5,6	NT5C2(+),USMG5(+),SFXN2(-)	y	y	n
Blood pressure (Pulse Pressure)	chr10:104846178	rs11191548	chr10:104846178	rs11191548	miR-2477/3673	NT5C2	1	7mer-m8	2	ref	ref	gwas	EUR	C	0.0870712	Wain LV	21909110	8e-11	2778	1e,1f,2a,2b,5,6	NT5C2(+),USMG5(+),SFXN2(-)	y	y	n
Blood pressure (Pulse Pressure)	chr10:104846178	rs11191548	chr10:104846178	rs11191548	miR-299/299-3p/3563-3p	NT5C2	1	7mer-m8	1	ref	ref	gwas	EUR	C	0.0870712	Wain LV	21909110	8e-11	2778	1e,1f,2a,2b,5,6	NT5C2(+),USMG5(+),SFXN2(-)	y	y	n
Blood pressure (Pulse Pressure)	chr10:104846178	rs11191548	chr10:104848430	rs10430665	miR-1581/4537	NT5C2	1	7mer-1a	1	ref	ref	0.9671	EUR	T	0.0870712	Wain LV	21909110	8e-11	2778	1e,1f,2a,2b,5,6	NT5C2(+),USMG5(+),SFXN2(-)	y	y	n
Blood pressure (Pulse Pressure)	chr17:45013271	rs17608766	chr17:45017193	rs11874	miR-338-5p	GOSR2	1	7mer-m8	1	ref	ref	0.9341	EUR	A	0.156992	Wain LV	21909110	6e-15	2762	2b	.	y	n	n
Blood pressure (Pulse Pressure)	chr17:45013271	rs17608766	chr17:45017193	rs11874	miR-587/3692	GOSR2	2	7mer-m8	1	ref	ref	0.9341	EUR	A	0.156992	Wain LV	21909110	6e-15	2762	2b	.	y	n	n
Blood pressure, Pulse Pressure	chr17:45013271	rs17608766	chr17:45017193	rs11874	miR-587	GOSR2	0	7mer-m8	alt	.	.	0.9341	EUR	A	0.156992	Wain LV	21909110	6e-15	2762	2b	.	y	n	n
Blood pressure (Pulse Pressure)	chr5:32815028	rs1173771	chr5:32789852	rs1173756	miR-4289	NPR3	3	7mer-1a	1	ref	ref	0.6747	EUR	C	0.5	Wain LV	21909110	5e-09	2789	.	.	y	n	n
Blood pressure, Pulse Pressure	chr8:120435812	rs2071518	chr8:120435705	rs11785549	miR-3120-3p	NOV	0	7mer-m8	alt	.	.	0.7637	EUR	C	0.174142	Wain LV	21909110	4e-09	2759	2b,3a,5,6	NOV(+/-),ENPP2(+/-)	y	y	y
Blood pressure (Pulse Pressure)	chr8:120435812	rs2071518	chr8:120435705	rs11785549	miR-545/3065/3065-5p	NOV	1	7mer-m8	1	ref	ref	0.7637	EUR	C	0.174142	Wain LV	21909110	4e-09	2759	2b,3a,5,6	NOV(+/-),ENPP2(+/-)	y	y	y
Blood pressure, Pulse Pressure	chr8:120435812	rs2071518	chr8:120435705	rs11785549	miR-545	NOV	0	7mer-m8	alt	.	.	0.7637	EUR	C	0.174142	Wain LV	21909110	4e-09	2759	2b,3a,5,6	NOV(+/-),ENPP2(+/-)	y	y	y
Blood pressure, Pulse Pressure	chr8:120435812	rs2071518	chr8:120435705	rs11785549	miR-548p	NOV	0	7mer-m8	alt	.	.	0.7637	EUR	C	0.174142	Wain LV	21909110	4e-09	2759	2b,3a,5,6	NOV(+/-),ENPP2(+/-)	y	y	y
Blood pressure (Pulse Pressure)	chr8:120435812	rs2071518	chr8:120435733	rs11775043	miR-3145-3p	NOV	1	8mer-1a	1	ref	ref	0.7637	EUR	G	0.174142	Wain LV	21909110	4e-09	2759	2b,3a,5,6	NOV(+/-),ENPP2(+/-)	y	y	y
Blood pressure (Pulse Pressure)	chr8:120435812	rs2071518	chr8:120435733	rs11775043	miR-3689a-5p/3689bef	NOV	2	7mer-m8	1	ref	ref	0.7637	EUR	G	0.174142	Wain LV	21909110	4e-09	2759	2b,3a,5,6	NOV(+/-),ENPP2(+/-)	y	y	y
Blood pressure, Pulse Pressure	chr8:120435812	rs2071518	chr8:120435908	rs2071519	miR-378/422a/378bcdefhi	NOV	0	7mer-1a	alt	.	.	0.901	EUR	G	0.199208	Wain LV	21909110	4e-09	2759	2b,3a,5,6	NOV(+/-),ENPP2(+/-)	y	y	y
Blood pressure, Pulse Pressure	chr8:120435812	rs2071518	chr8:120435908	rs2071519	miR-4638-3p	NOV	0	7mer-1a	alt	.	.	0.901	EUR	G	0.199208	Wain LV	21909110	4e-09	2759	2b,3a,5,6	NOV(+/-),ENPP2(+/-)	y	y	y
Blood pressure (Pulse Pressure)	chr8:120435812	rs2071518	chr8:120435908	rs2071519	miR-4764-5p	NOV	1	7mer-1a	1	ref	ref	0.901	EUR	G	0.199208	Wain LV	21909110	4e-09	2759	2b,3a,5,6	NOV(+/-),ENPP2(+/-)	y	y	y
Blood pressure (Pulse Pressure)	chr8:120435812	rs2071518	chr8:120435908	rs2071519	miR-4782-5p	NOV	1	7mer-m8	2	ref	ref	0.901	EUR	G	0.199208	Wain LV	21909110	4e-09	2759	2b,3a,5,6	NOV(+/-),ENPP2(+/-)	y	y	y
Blood pressure, Pulse Pressure	chr8:120435812	rs2071518	chr8:120435908	rs2071519	miR-598/598-3p	NOV	0	7mer-m8	alt	.	.	0.901	EUR	G	0.199208	Wain LV	21909110	4e-09	2759	2b,3a,5,6	NOV(+/-),ENPP2(+/-)	y	y	y
Blood pressure (Pulse Pressure)	chr8:120435812	rs2071518	chr8:120436403	rs10575	miR-297ac/297b-5p	NOV	1	7mer-m8	1	ref	ref	0.7637	EUR	T	0.174142	Wain LV	21909110	4e-09	2759	2b,3a,5,6	NOV(+/-),ENPP2(+/-)	y	y	y
Blood pressure (Pulse Pressure)	chr8:120435812	rs2071518	chr8:120436403	rs10575	miR-3924	NOV	1	7mer-m8	1	ref	ref	0.7637	EUR	T	0.174142	Wain LV	21909110	4e-09	2759	2b,3a,5,6	NOV(+/-),ENPP2(+/-)	y	y	y
Blood pressure (Pulse Pressure)	chr8:120435812	rs2071518	chr8:120436403	rs10575	miR-567	NOV	1	7mer-1a	1	ref	ref	0.7637	EUR	T	0.174142	Wain LV	21909110	4e-09	2759	2b,3a,5,6	NOV(+/-),ENPP2(+/-)	y	y	y
Blood pressure (Pulse Pressure)	chr8:120435812	rs2071518	chr8:120436541	rs11526	miR-4803	NOV	1	7mer-m8	1	ref	ref	0.7637	EUR	C	0.174142	Wain LV	21909110	4e-09	2759	2b,3a,5,6	NOV(+/-),ENPP2(+/-)	y	y	y
Blood pressure, Pulse Pressure	chr8:120435812	rs2071518	chr8:120436596	rs11782840	miR-103a/107/107ab	NOV	0	7mer-1a	alt	.	chr8:120436597,.,alt;chr8:120436596,rs11782840,ref	0.7637	EUR	T	0.174142	Wain LV	21909110	4e-09	2759	2b,3a,5,6	NOV(+/-),ENPP2(+/-)	y	y	y
Blood pressure, Pulse Pressure	chr8:120435812	rs2071518	chr8:120436596	rs11782840	miR-3120-3p	NOV	0	7mer-m8	alt	.	.	0.7637	EUR	T	0.174142	Wain LV	21909110	4e-09	2759	2b,3a,5,6	NOV(+/-),ENPP2(+/-)	y	y	y
Blood pressure, Pulse Pressure	chr8:120435812	rs2071518	chr8:120436596	rs11782840	miR-3120-3p	NOV	0	8mer-1a	alt	.	chr8:120436597,.,alt;chr8:120436596,rs11782840,alt	0.7637	EUR	T	0.174142	Wain LV	21909110	4e-09	2759	2b,3a,5,6	NOV(+/-),ENPP2(+/-)	y	y	y
Blood pressure, Pulse Pressure	chr8:120435812	rs2071518	chr8:120436596	rs11782840	miR-377	NOV	0	7mer-m8	alt	.	chr8:120436597,.,ref;chr8:120436596,rs11782840,alt	0.7637	EUR	T	0.174142	Wain LV	21909110	4e-09	2759	2b,3a,5,6	NOV(+/-),ENPP2(+/-)	y	y	y
Blood pressure, Pulse Pressure	chr8:120435812	rs2071518	chr8:120436596	rs11782840	miR-485-3p	NOV	0	7mer-m8	alt	.	chr8:120436597,.,alt;chr8:120436596,rs11782840,alt	0.7637	EUR	T	0.174142	Wain LV	21909110	4e-09	2759	2b,3a,5,6	NOV(+/-),ENPP2(+/-)	y	y	y
Blood pressure (Systolic)	chr10:104846178	rs11191548	chr10:104660688	rs10883798	miR-129-5p/129ab-5p	AS3MT	3	7mer-1a	1	ref	ref	0.7287	ASN	G	0.281469	Kato N	21572416	4e-17	3578	1b,1e,1f,2a,2b,5,6	NT5C2(+/-),USMG5(+),SUFU(+),SFXN2(-)	y	y	n
Blood pressure (Systolic)	chr10:104846178	rs11191548	chr10:104660688	rs10883798	miR-3149	AS3MT	1	7mer-1a	1	ref	ref	0.7287	ASN	G	0.281469	Kato N	21572416	4e-17	3578	1b,1e,1f,2a,2b,5,6	NT5C2(+/-),USMG5(+),SUFU(+),SFXN2(-)	y	y	n
Blood pressure, Systolic	chr10:104846178	rs11191548	chr10:104660688	rs10883798	miR-3686	AS3MT	0	7mer-1a	alt	.	.	0.7287	ASN	G	0.281469	Kato N	21572416	4e-17	3578	1b,1e,1f,2a,2b,5,6	NT5C2(+/-),USMG5(+),SUFU(+),SFXN2(-)	y	y	n
Blood pressure, Systolic	chr10:104846178	rs11191548	chr10:104660688	rs10883798	miR-4652-3p	AS3MT	0	7mer-1a	alt	.	.	0.7287	ASN	G	0.281469	Kato N	21572416	4e-17	3578	1b,1e,1f,2a,2b,5,6	NT5C2(+/-),USMG5(+),SUFU(+),SFXN2(-)	y	y	n
Blood pressure, Systolic	chr10:104846178	rs11191548	chr10:104660688	rs10883798	miR-4742-3p	AS3MT	0	8mer-1a	alt	.	.	0.7287	ASN	G	0.281469	Kato N	21572416	4e-17	3578	1b,1e,1f,2a,2b,5,6	NT5C2(+/-),USMG5(+),SUFU(+),SFXN2(-)	y	y	n
Blood pressure, Systolic	chr10:104846178	rs11191548	chr10:104661245	rs17884001	miR-4435	AS3MT	1	7mer-m8	alt	.	.	0.7287	ASN	T	0.281469	Kato N	21572416	4e-17	3578	1b,1e,1f,2a,2b,5,6	NT5C2(+/-),USMG5(+),SUFU(+),SFXN2(-)	y	y	n
Blood pressure (Systolic)	chr10:104846178	rs11191548	chr10:104661245	rs17884001	miR-4743	AS3MT	1	7mer-1a	1	ref	ref	0.7287	ASN	T	0.281469	Kato N	21572416	4e-17	3578	1b,1e,1f,2a,2b,5,6	NT5C2(+/-),USMG5(+),SUFU(+),SFXN2(-)	y	y	n
Blood pressure, Systolic	chr10:104846178	rs11191548	chr10:104661245	rs17884001	miR-4755-3p	AS3MT	1	7mer-m8	alt	.	.	0.7287	ASN	T	0.281469	Kato N	21572416	4e-17	3578	1b,1e,1f,2a,2b,5,6	NT5C2(+/-),USMG5(+),SUFU(+),SFXN2(-)	y	y	n
Blood pressure (Systolic)	chr10:104846178	rs11191548	chr10:104846178	rs11191548	miR-1ab/206/613	NT5C2	1	8mer-1a	3	ref	ref	gwas	ASN	C	0.284965	Kato N	21572416	4e-17	3578	1b,1e,1f,2a,2b,5,6	NT5C2(+/-),USMG5(+),SUFU(+),SFXN2(-)	y	y	n
Blood pressure (Systolic)	chr10:104846178	rs11191548	chr10:104846178	rs11191548	miR-2477/3673	NT5C2	1	7mer-m8	2	ref	ref	gwas	ASN	C	0.284965	Kato N	21572416	4e-17	3578	1b,1e,1f,2a,2b,5,6	NT5C2(+/-),USMG5(+),SUFU(+),SFXN2(-)	y	y	n
Blood pressure (Systolic)	chr10:104846178	rs11191548	chr10:104846178	rs11191548	miR-299/299-3p/3563-3p	NT5C2	1	7mer-m8	1	ref	ref	gwas	ASN	C	0.284965	Kato N	21572416	4e-17	3578	1b,1e,1f,2a,2b,5,6	NT5C2(+/-),USMG5(+),SUFU(+),SFXN2(-)	y	y	n
Blood pressure, Systolic	chr10:104846178	rs11191548	chr10:104846178	rs11191548	miR-3691-5p	NT5C2	0	7mer-1a	alt	.	chr10:104846178,rs11191548,ref;chr10:104846183,.,alt	gwas	ASN	C	0.284965	Kato N	21572416	4e-17	3578	1b,1e,1f,2a,2b,5,6	NT5C2(+/-),USMG5(+),SUFU(+),SFXN2(-)	y	y	n
Blood pressure, Systolic	chr10:104846178	rs11191548	chr10:104846178	rs11191548	miR-4491/4657	NT5C2	0	7mer-m8	alt	.	chr10:104846178,rs11191548,ref;chr10:104846183,.,alt	gwas	ASN	C	0.284965	Kato N	21572416	4e-17	3578	1b,1e,1f,2a,2b,5,6	NT5C2(+/-),USMG5(+),SUFU(+),SFXN2(-)	y	y	n
Blood pressure, Systolic	chr10:104846178	rs11191548	chr10:104846178	rs11191548	miR-4752	NT5C2	0	7mer-m8	alt	.	chr10:104846178,rs11191548,ref;chr10:104846183,.,alt	gwas	ASN	C	0.284965	Kato N	21572416	4e-17	3578	1b,1e,1f,2a,2b,5,6	NT5C2(+/-),USMG5(+),SUFU(+),SFXN2(-)	y	y	n
Blood pressure (Systolic)	chr10:104846178	rs11191548	chr10:104848430	rs10430665	miR-1581/4537	NT5C2	1	7mer-1a	1	ref	ref	0.9494	ASN	T	0.288462	Kato N	21572416	4e-17	3578	1b,1e,1f,2a,2b,5,6	NT5C2(+/-),USMG5(+),SUFU(+),SFXN2(-)	y	y	n
Blood pressure, Systolic	chr10:104846178	rs11191548	chr10:104848430	rs10430665	miR-22/22-3p	NT5C2	1	7mer-m8	alt	.	.	0.9494	ASN	T	0.288462	Kato N	21572416	4e-17	3578	1b,1e,1f,2a,2b,5,6	NT5C2(+/-),USMG5(+),SUFU(+),SFXN2(-)	y	y	n
Blood pressure, Systolic	chr10:104846178	rs11191548	chr10:104848430	rs10430665	miR-3160-3p	NT5C2	0	7mer-1a	alt	.	.	0.9494	ASN	T	0.288462	Kato N	21572416	4e-17	3578	1b,1e,1f,2a,2b,5,6	NT5C2(+/-),USMG5(+),SUFU(+),SFXN2(-)	y	y	n
Blood pressure, Systolic	chr10:104846178	rs11191548	chr10:104848430	rs10430665	miR-4487	NT5C2	0	7mer-1a	alt	.	.	0.9494	ASN	T	0.288462	Kato N	21572416	4e-17	3578	1b,1e,1f,2a,2b,5,6	NT5C2(+/-),USMG5(+),SUFU(+),SFXN2(-)	y	y	n
Blood pressure, Systolic	chr10:104846178	rs11191548	chr10:104848430	rs10430665	miR-558	NT5C2	0	8mer-1a	alt	.	.	0.9494	ASN	T	0.288462	Kato N	21572416	4e-17	3578	1b,1e,1f,2a,2b,5,6	NT5C2(+/-),USMG5(+),SUFU(+),SFXN2(-)	y	y	n
Blood pressure (Systolic)	chr1:113190807	rs17030613	chr1:113063771	rs2273368	miR-379/1193-5p/3529	WNT2B	1	7mer-1a	1	ref	ref	0.635	ASN	C	0.5	Kato N	21572416	8e-06	3571	1f,2a,2b,3a,5,6	ST7L(+)	y	y	n
Blood pressure, Systolic	chr1:113190807	rs17030613	chr1:113063771	rs2273368	miR-411	WNT2B	0	7mer-1a	alt	.	.	0.635	ASN	C	0.5	Kato N	21572416	8e-06	3571	1f,2a,2b,3a,5,6	ST7L(+)	y	y	n
Blood pressure (Systolic)	chr1:113190807	rs17030613	chr1:113063771	rs2273368	miR-4451	WNT2B	1	8mer-1a	1	ref	ref	0.635	ASN	C	0.5	Kato N	21572416	8e-06	3571	1f,2a,2b,3a,5,6	ST7L(+)	y	y	n
Blood pressure (Systolic)	chr1:113190807	rs17030613	chr1:113063771	rs2273368	miR-4650-3p	WNT2B	2	7mer-1a	1	ref	ref	0.635	ASN	C	0.5	Kato N	21572416	8e-06	3571	1f,2a,2b,3a,5,6	ST7L(+)	y	y	n
Blood pressure (Systolic)	chr1:113190807	rs17030613	chr1:113063771	rs2273368	miR-4790-3p	WNT2B	2	7mer-m8	1	ref	ref	0.635	ASN	C	0.5	Kato N	21572416	8e-06	3571	1f,2a,2b,3a,5,6	ST7L(+)	y	y	n
Blood pressure, Systolic	chr5:32804528	rs1173766	chr5:32788184	rs1147225	miR-4771	NPR3	1	7mer-m8	alt	.	chr5:32788184,rs1147225,alt;chr5:32788180,.,ref	0.9114	ASN	T	0.5	Kato N	21572416	2e-08	3575	5,6	.	y	n	n
Blood pressure, Systolic	chr5:32804528	rs1173766	chr5:32788184	rs1147225	miR-499a-5p	NPR3	1	7mer-m8	alt	.	chr5:32788184,rs1147225,alt;chr5:32788180,.,ref	0.9114	ASN	T	0.5	Kato N	21572416	2e-08	3575	5,6	.	y	n	n
Blood pressure, Systolic	chr5:32804528	rs1173766	chr5:32788369	rs1158715	miR-3117-5p	NPR3	0	7mer-1a	alt	.	.	0.9114	ASN	A	0.5	Kato N	21572416	2e-08	3575	5,6	.	y	n	n
Blood pressure, Systolic	chr5:32804528	rs1173766	chr5:32788369	rs1158715	miR-514/514b-3p	NPR3	0	8mer-1a	alt	.	.	0.9114	ASN	A	0.5	Kato N	21572416	2e-08	3575	5,6	.	y	n	n
Blood pressure (Systolic)	chr5:32804528	rs1173766	chr5:32789392	rs2287661	miR-3162-3p	NPR3	2	7mer-m8	1	ref	ref	0.9114	ASN	A	0.5	Kato N	21572416	2e-08	3575	5,6	.	y	n	n
Blood pressure (Systolic)	chr5:32804528	rs1173766	chr5:32789852	rs1173756	miR-4289	NPR3	3	7mer-1a	1	ref	ref	0.9256	ASN	C	0.5	Kato N	21572416	2e-08	3575	5,6	.	y	n	n
Blue vs. green eyes	chr11:89011046	rs1393350	chr11:89058101	rs11018578	miR-1273e	NOX4	1	7mer-m8	2	ref	ref	0.6066	EUR	C	0.281003	Sulem P	17952075	3e-12	9076	6	PPIG(-),CTSC(-)	y	y	y
Body mass index	chr11:27583129	rs7481311	chr11:27517670	rs6484306	miR-3090/4726-3p	LIN7C	1	7mer-m8	alt	.	.	0.7079	EUR	T	0.222955	Thorleifsson G	19079260	8e-06	8112	2b,2c,5,6	LIN7C(+/-)	y	n	n
Body mass index	chr11:27583129	rs7481311	chr11:27517670	rs6484306	miR-3934	LIN7C	0	7mer-m8	alt	.	.	0.7079	EUR	T	0.222955	Thorleifsson G	19079260	8e-06	8112	2b,2c,5,6	LIN7C(+/-)	y	n	n
Body mass index	chr11:27583129	rs7481311	chr11:27517670	rs6484306	miR-504/4725-5p	LIN7C	1	7mer-1a	1	ref	ref	0.7079	EUR	T	0.222955	Thorleifsson G	19079260	8e-06	8112	2b,2c,5,6	LIN7C(+/-)	y	n	n
Body mass index	chr11:27667202	rs925946	chr11:27677041	rs7124442	miR-3120-3p	BDNF	2	7mer-1a	2	ref	ref	0.9555	EUR	C	0.288918	Thorleifsson G	19079260	9e-10	8115	2b,5	LIN7C(+/-)	y	n	n
Body mass index	chr11:27667202	rs925946	chr11:27677041	rs7124442	miR-922/1704	BDNF	1	7mer-m8	2	ref	ref	0.9555	EUR	C	0.288918	Thorleifsson G	19079260	9e-10	8115	2b,5	LIN7C(+/-)	y	n	n
Body mass index	chr11:27679916	rs6265	chr11:27677583	rs11030099	miR-26ab/1297/4465	BDNF	1	7mer-1a	1	ref	ref	0.8512	EUR	A	0.221636	Thorleifsson G	19079260	5e-10	8118	4,5	.	y	y	y
Body mass index	chr11:27679916	rs6265	chr11:27677586	rs11030100	miR-1264	BDNF	3	7mer-m8	1	ref	ref	0.8512	EUR	T	0.221636	Thorleifsson G	19079260	5e-10	8118	4,5	.	y	y	y
Body mass index	chr11:27679916	rs6265	chr11:27677586	rs11030100	miR-26ab/1297/4465	BDNF	1	7mer-1a	1	ref	ref	0.8512	EUR	T	0.221636	Thorleifsson G	19079260	5e-10	8118	4,5	.	y	y	y
Body mass index	chr11:27725986	rs10767664	chr11:27677583	rs11030099	miR-26ab/1297/4465	BDNF	1	7mer-1a	1	ref	ref	0.8111	EUR	A	0.221636	Speliotes EK	20935630	5e-26	4839	5	.	y	y	y
Body mass index	chr11:27725986	rs10767664	chr11:27677586	rs11030100	miR-1264	BDNF	3	7mer-m8	1	ref	ref	0.8111	EUR	T	0.221636	Speliotes EK	20935630	5e-26	4839	5	.	y	y	y
Body mass index	chr11:27725986	rs10767664	chr11:27677586	rs11030100	miR-26ab/1297/4465	BDNF	1	7mer-1a	1	ref	ref	0.8111	EUR	T	0.221636	Speliotes EK	20935630	5e-26	4839	5	.	y	y	y
Body mass index	chr11:27728539	rs2030323	chr11:27677583	rs11030099	miR-26ab/1297/4465	BDNF	1	7mer-1a	1	ref	ref	0.7696	ASN	A	0.468531	Okada Y	22344221	4e-16	1712	5	.	y	y	y
Body mass index	chr11:27728539	rs2030323	chr11:27677586	rs11030100	miR-1264	BDNF	3	7mer-m8	1	ref	ref	0.7696	ASN	T	0.468531	Okada Y	22344221	4e-16	1712	5	.	y	y	y
Body mass index	chr11:27728539	rs2030323	chr11:27677586	rs11030100	miR-26ab/1297/4465	BDNF	1	7mer-1a	1	ref	ref	0.7696	ASN	T	0.468531	Okada Y	22344221	4e-16	1712	5	.	y	y	y
Body mass index	chr11:47663049	rs10838738	chr11:47799775	rs9909	miR-3976	NUP160	0	8mer-1a	alt	.	.	0.7135	EUR	G	0.356201	Willer CJ	19079261	5e-09	8148	1f,2b,4,5,6	MTCH2(-),PTPRJ(-)	y	y	y
Body mass index	chr11:8484089	rs10769908	chr11:8413870	rs749263	miR-2313/3944-5p	STK33	1	8mer-1a	1	ref	ref	0.7856	EUR	C	0.5	Willer CJ	19079261	1e-06	8144	1f,2a,2b,2c,3a,5,6	TRIM66(-)	y	y	n
Body mass index	chr11:8484089	rs10769908	chr11:8413870	rs749263	miR-3064-3p	STK33	0	7mer-m8	alt	.	chr11:8413871,.,alt;chr11:8413870,rs749263,alt	0.7856	EUR	C	0.5	Willer CJ	19079261	1e-06	8144	1f,2a,2b,2c,3a,5,6	TRIM66(-)	y	y	n
Body mass index	chr11:8484089	rs10769908	chr11:8413870	rs749263	miR-4659ab-5p	STK33	1	7mer-m8	1	ref	ref	0.7856	EUR	C	0.5	Willer CJ	19079261	1e-06	8144	1f,2a,2b,2c,3a,5,6	TRIM66(-)	y	y	n
Body mass index	chr11:8604593	rs4929949	chr11:8413870	rs749263	miR-2313/3944-5p	STK33	1	8mer-1a	1	ref	ref	0.7626	EUR	C	0.5	Speliotes EK	20935630	3e-09	4854	1f,2a,2b,2c,3a,5,6	TRIM66(+)	y	y	n
Body mass index	chr11:8604593	rs4929949	chr11:8413870	rs749263	miR-3064-3p	STK33	0	7mer-m8	alt	.	chr11:8413871,.,alt;chr11:8413870,rs749263,alt	0.7626	EUR	C	0.5	Speliotes EK	20935630	3e-09	4854	1f,2a,2b,2c,3a,5,6	TRIM66(+)	y	y	n
Body mass index	chr11:8604593	rs4929949	chr11:8413870	rs749263	miR-4659ab-5p	STK33	1	7mer-m8	1	ref	ref	0.7626	EUR	C	0.5	Speliotes EK	20935630	3e-09	4854	1f,2a,2b,2c,3a,5,6	TRIM66(+)	y	y	n
Body mass index	chr12:50247468	rs7138803	chr12:50261809	rs3205718	miR-2355-5p	FAIM2	5	7mer-1a	alt	.	chr12:50261813,rs12321252,ref;chr12:50261809,rs3205718,alt	0.7809	EUR	T	0.350923	Speliotes EK	20935630	2e-17	4871	2b	ARF3(-)	y	n	n
Body mass index	chr12:50247468	rs7138803	chr12:50261809	rs3205718	miR-2355-5p	FAIM2	5	7mer-1a	alt	.	chr12:50261813,rs12321252,ref;chr12:50261809,rs3205718,alt	0.7809	EUR	T	0.350923	Thorleifsson G	19079260	1e-07	8119	2b	ARF3(-)	y	n	n
Body mass index	chr12:50247468	rs7138803	chr12:50261809	rs3205718	miR-361-3p	FAIM2	3	7mer-1a	3	ref	ref	0.7809	EUR	T	0.350923	Speliotes EK	20935630	2e-17	4871	2b	ARF3(-)	y	n	n
Body mass index	chr12:50247468	rs7138803	chr12:50261809	rs3205718	miR-361-3p	FAIM2	3	7mer-1a	3	ref	ref	0.7809	EUR	T	0.350923	Thorleifsson G	19079260	1e-07	8119	2b	ARF3(-)	y	n	n
Body mass index	chr12:50247468	rs7138803	chr12:50261809	rs3205718	miR-3667-3p	FAIM2	5	7mer-1a	alt	.	.	0.7809	EUR	T	0.350923	Speliotes EK	20935630	2e-17	4871	2b	ARF3(-)	y	n	n
Body mass index	chr12:50247468	rs7138803	chr12:50261809	rs3205718	miR-3667-3p	FAIM2	5	7mer-1a	alt	.	.	0.7809	EUR	T	0.350923	Thorleifsson G	19079260	1e-07	8119	2b	ARF3(-)	y	n	n
Body mass index	chr12:50247468	rs7138803	chr12:50263148	rs7132908	miR-1349/1389/378g	FAIM2	3	8mer-1a	3	ref	ref	0.8138	EUR	A	0.358839	Speliotes EK	20935630	2e-17	4871	2b	ARF3(-)	y	n	n
Body mass index	chr12:50247468	rs7138803	chr12:50263148	rs7132908	miR-1349/1389/378g	FAIM2	3	8mer-1a	3	ref	ref	0.8138	EUR	A	0.358839	Thorleifsson G	19079260	1e-07	8119	2b	ARF3(-)	y	n	n
Body mass index	chr12:50247468	rs7138803	chr12:50263148	rs7132908	miR-1587	FAIM2	3	7mer-m8	3	ref	ref	0.8138	EUR	A	0.358839	Speliotes EK	20935630	2e-17	4871	2b	ARF3(-)	y	n	n
Body mass index	chr12:50247468	rs7138803	chr12:50263148	rs7132908	miR-1587	FAIM2	3	7mer-m8	3	ref	ref	0.8138	EUR	A	0.358839	Thorleifsson G	19079260	1e-07	8119	2b	ARF3(-)	y	n	n
Body mass index	chr12:50247468	rs7138803	chr12:50263148	rs7132908	miR-1600/4656	FAIM2	5	8mer-1a	3	ref	ref	0.8138	EUR	A	0.358839	Speliotes EK	20935630	2e-17	4871	2b	ARF3(-)	y	n	n
Body mass index	chr12:50247468	rs7138803	chr12:50263148	rs7132908	miR-1600/4656	FAIM2	5	8mer-1a	3	ref	ref	0.8138	EUR	A	0.358839	Thorleifsson G	19079260	1e-07	8119	2b	ARF3(-)	y	n	n
Body mass index	chr12:50247468	rs7138803	chr12:50263148	rs7132908	miR-326/330/330-5p	FAIM2	4	7mer-m8	4	ref	ref	0.8138	EUR	A	0.358839	Speliotes EK	20935630	2e-17	4871	2b	ARF3(-)	y	n	n
Body mass index	chr12:50247468	rs7138803	chr12:50263148	rs7132908	miR-326/330/330-5p	FAIM2	4	7mer-m8	4	ref	ref	0.8138	EUR	A	0.358839	Thorleifsson G	19079260	1e-07	8119	2b	ARF3(-)	y	n	n
Body mass index	chr12:50247468	rs7138803	chr12:50263148	rs7132908	miR-3929/4419b/4478	FAIM2	0	8mer-1a	alt	.	.	0.8138	EUR	A	0.358839	Speliotes EK	20935630	2e-17	4871	2b	ARF3(-)	y	n	n
Body mass index	chr12:50247468	rs7138803	chr12:50263148	rs7132908	miR-3929/4419b/4478	FAIM2	0	8mer-1a	alt	.	.	0.8138	EUR	A	0.358839	Thorleifsson G	19079260	1e-07	8119	2b	ARF3(-)	y	n	n
Body mass index	chr12:50247468	rs7138803	chr12:50263148	rs7132908	miR-4486	FAIM2	1	7mer-1a	3	ref	ref	0.8138	EUR	A	0.358839	Speliotes EK	20935630	2e-17	4871	2b	ARF3(-)	y	n	n
Body mass index	chr12:50247468	rs7138803	chr12:50263148	rs7132908	miR-4486	FAIM2	1	7mer-1a	3	ref	ref	0.8138	EUR	A	0.358839	Thorleifsson G	19079260	1e-07	8119	2b	ARF3(-)	y	n	n
Body mass index	chr12:50247468	rs7138803	chr12:50263148	rs7132908	miR-4522	FAIM2	2	7mer-m8	3	ref	ref	0.8138	EUR	A	0.358839	Speliotes EK	20935630	2e-17	4871	2b	ARF3(-)	y	n	n
Body mass index	chr12:50247468	rs7138803	chr12:50263148	rs7132908	miR-4522	FAIM2	2	7mer-m8	3	ref	ref	0.8138	EUR	A	0.358839	Thorleifsson G	19079260	1e-07	8119	2b	ARF3(-)	y	n	n
Body mass index	chr12:50247468	rs7138803	chr12:50263148	rs7132908	miR-4675/4741	FAIM2	3	7mer-1a	3	ref	ref	0.8138	EUR	A	0.358839	Speliotes EK	20935630	2e-17	4871	2b	ARF3(-)	y	n	n
Body mass index	chr12:50247468	rs7138803	chr12:50263148	rs7132908	miR-4675/4741	FAIM2	3	7mer-1a	3	ref	ref	0.8138	EUR	A	0.358839	Thorleifsson G	19079260	1e-07	8119	2b	ARF3(-)	y	n	n
Body mass index	chr12:50247468	rs7138803	chr12:50263148	rs7132908	miR-612/1285/3187-5p	FAIM2	1	7mer-1a	3	ref	ref	0.8138	EUR	A	0.358839	Speliotes EK	20935630	2e-17	4871	2b	ARF3(-)	y	n	n
Body mass index	chr12:50247468	rs7138803	chr12:50263148	rs7132908	miR-612/1285/3187-5p	FAIM2	1	7mer-1a	3	ref	ref	0.8138	EUR	A	0.358839	Thorleifsson G	19079260	1e-07	8119	2b	ARF3(-)	y	n	n
Body mass index	chr12:50247468	rs7138803	chr12:50263148	rs7132908	miR-645	FAIM2	1	8mer-1a	alt	.	.	0.8138	EUR	A	0.358839	Speliotes EK	20935630	2e-17	4871	2b	ARF3(-)	y	n	n
Body mass index	chr12:50247468	rs7138803	chr12:50263148	rs7132908	miR-645	FAIM2	1	8mer-1a	alt	.	.	0.8138	EUR	A	0.358839	Thorleifsson G	19079260	1e-07	8119	2b	ARF3(-)	y	n	n
Body mass index	chr12:50247468	rs7138803	chr12:50263148	rs7132908	miR-762/4492/4498	FAIM2	6	7mer-1a	3	ref	ref	0.8138	EUR	A	0.358839	Speliotes EK	20935630	2e-17	4871	2b	ARF3(-)	y	n	n
Body mass index	chr12:50247468	rs7138803	chr12:50263148	rs7132908	miR-762/4492/4498	FAIM2	6	7mer-1a	3	ref	ref	0.8138	EUR	A	0.358839	Thorleifsson G	19079260	1e-07	8119	2b	ARF3(-)	y	n	n
Body mass index	chr16:28883241	rs7498665	chr16:28853996	rs3088215	miR-3605-3p	TUFM	0	7mer-1a	alt	.	.	0.7278	EUR	C	0.340369	Thorleifsson G	19079260	3e-10	8120	1b,1f,2a,2b,4,5,6	CCDC101(-),TUFM(+),SBK1(-),SPNS1(+)	y	y	y
Body mass index	chr16:28883241	rs7498665	chr16:28853996	rs3088215	miR-3605-3p	TUFM	0	7mer-1a	alt	.	.	0.7278	EUR	C	0.340369	Willer CJ	19079261	5e-11	8142	1b,1f,2a,2b,4,5,6	CCDC101(-),TUFM(+),SBK1(-),SPNS1(+)	y	y	y
Body mass index	chr16:28883241	rs7498665	chr16:28853996	rs3088215	miR-4800-3p	TUFM	1	7mer-1a	1	ref	ref	0.7278	EUR	C	0.340369	Thorleifsson G	19079260	3e-10	8120	1b,1f,2a,2b,4,5,6	CCDC101(-),TUFM(+),SBK1(-),SPNS1(+)	y	y	y
Body mass index	chr16:28883241	rs7498665	chr16:28853996	rs3088215	miR-4800-3p	TUFM	1	7mer-1a	1	ref	ref	0.7278	EUR	C	0.340369	Willer CJ	19079261	5e-11	8142	1b,1f,2a,2b,4,5,6	CCDC101(-),TUFM(+),SBK1(-),SPNS1(+)	y	y	y
Body mass index	chr16:28883241	rs7498665	chr16:28915527	rs10499	miR-1265	ATP2A1	0	7mer-m8	alt	.	.	0.7518	EUR	G	0.307388	Thorleifsson G	19079260	3e-10	8120	1b,1f,2a,2b,4,5,6	CCDC101(-),TUFM(+),SBK1(-),SPNS1(+)	y	y	y
Body mass index	chr16:28883241	rs7498665	chr16:28915527	rs10499	miR-1265	ATP2A1	0	7mer-m8	alt	.	.	0.7518	EUR	G	0.307388	Willer CJ	19079261	5e-11	8142	1b,1f,2a,2b,4,5,6	CCDC101(-),TUFM(+),SBK1(-),SPNS1(+)	y	y	y
Body mass index	chr16:28885659	rs7359397	chr16:28853996	rs3088215	miR-3605-3p	TUFM	0	7mer-1a	alt	.	.	0.7225	EUR	C	0.340369	Speliotes EK	20935630	2e-20	4840	1b,1f,2a,2b,4,5,6	CCDC101(-),TUFM(+),SBK1(-),SPNS1(+)	y	y	y
Body mass index	chr16:28885659	rs7359397	chr16:28853996	rs3088215	miR-4800-3p	TUFM	1	7mer-1a	1	ref	ref	0.7225	EUR	C	0.340369	Speliotes EK	20935630	2e-20	4840	1b,1f,2a,2b,4,5,6	CCDC101(-),TUFM(+),SBK1(-),SPNS1(+)	y	y	y
Body mass index	chr16:28885659	rs7359397	chr16:28915527	rs10499	miR-1265	ATP2A1	0	7mer-m8	alt	.	.	0.7565	EUR	G	0.307388	Speliotes EK	20935630	2e-20	4840	1b,1f,2a,2b,4,5,6	CCDC101(-),TUFM(+),SBK1(-),SPNS1(+)	y	y	y
Body mass index	chr19:34309532	rs29941	chr19:34304903	rs14810	miR-1275/4665-5p	KCTD15	1	7mer-m8	1	ref	ref	0.9458	EUR	C	0.316623	Speliotes EK	20935630	3e-09	4843	2b,3a	.	y	n	n
Body mass index	chr19:34309532	rs29941	chr19:34304903	rs14810	miR-1275/4665-5p	KCTD15	1	7mer-m8	1	ref	ref	0.9458	EUR	C	0.316623	Thorleifsson G	19079260	7e-12	8116	2b,3a	.	y	n	n
Body mass index	chr19:34309532	rs29941	chr19:34304903	rs14810	miR-3151	KCTD15	1	7mer-m8	alt	.	.	0.9458	EUR	C	0.316623	Speliotes EK	20935630	3e-09	4843	2b,3a	.	y	n	n
Body mass index	chr19:34309532	rs29941	chr19:34304903	rs14810	miR-3151	KCTD15	1	7mer-m8	alt	.	.	0.9458	EUR	C	0.316623	Thorleifsson G	19079260	7e-12	8116	2b,3a	.	y	n	n
Body mass index	chr19:34309532	rs29941	chr19:34304903	rs14810	miR-4447/4472	KCTD15	2	7mer-m8	1	ref	ref	0.9458	EUR	C	0.316623	Speliotes EK	20935630	3e-09	4843	2b,3a	.	y	n	n
Body mass index	chr19:34309532	rs29941	chr19:34304903	rs14810	miR-4447/4472	KCTD15	2	7mer-m8	1	ref	ref	0.9458	EUR	C	0.316623	Thorleifsson G	19079260	7e-12	8116	2b,3a	.	y	n	n
Body mass index	chr19:34309532	rs29941	chr19:34304903	rs14810	miR-4514/4692	KCTD15	2	7mer-m8	alt	.	.	0.9458	EUR	C	0.316623	Speliotes EK	20935630	3e-09	4843	2b,3a	.	y	n	n
Body mass index	chr19:34309532	rs29941	chr19:34304903	rs14810	miR-4514/4692	KCTD15	2	7mer-m8	alt	.	.	0.9458	EUR	C	0.316623	Thorleifsson G	19079260	7e-12	8116	2b,3a	.	y	n	n
Body mass index	chr19:34309532	rs29941	chr19:34304903	rs14810	miR-4525	KCTD15	1	7mer-1a	1	ref	ref	0.9458	EUR	C	0.316623	Speliotes EK	20935630	3e-09	4843	2b,3a	.	y	n	n
Body mass index	chr19:34309532	rs29941	chr19:34304903	rs14810	miR-4525	KCTD15	1	7mer-1a	1	ref	ref	0.9458	EUR	C	0.316623	Thorleifsson G	19079260	7e-12	8116	2b,3a	.	y	n	n
Body mass index	chr19:34309532	rs29941	chr19:34304903	rs14810	miR-4723-5p	KCTD15	1	8mer-1a	1	ref	ref	0.9458	EUR	C	0.316623	Speliotes EK	20935630	3e-09	4843	2b,3a	.	y	n	n
Body mass index	chr19:34309532	rs29941	chr19:34304903	rs14810	miR-4723-5p	KCTD15	1	8mer-1a	1	ref	ref	0.9458	EUR	C	0.316623	Thorleifsson G	19079260	7e-12	8116	2b,3a	.	y	n	n
Body mass index	chr19:34309532	rs29941	chr19:34304903	rs14810	miR-486-3p	KCTD15	1	8mer-1a	alt	.	.	0.9458	EUR	C	0.316623	Speliotes EK	20935630	3e-09	4843	2b,3a	.	y	n	n
Body mass index	chr19:34309532	rs29941	chr19:34304903	rs14810	miR-486-3p	KCTD15	1	8mer-1a	alt	.	.	0.9458	EUR	C	0.316623	Thorleifsson G	19079260	7e-12	8116	2b,3a	.	y	n	n
Body mass index	chr19:34309532	rs29941	chr19:34304903	rs14810	miR-625	KCTD15	1	7mer-1a	1	ref	ref	0.9458	EUR	C	0.316623	Speliotes EK	20935630	3e-09	4843	2b,3a	.	y	n	n
Body mass index	chr19:34309532	rs29941	chr19:34304903	rs14810	miR-625	KCTD15	1	7mer-1a	1	ref	ref	0.9458	EUR	C	0.316623	Thorleifsson G	19079260	7e-12	8116	2b,3a	.	y	n	n
Body mass index	chr19:34309532	rs29941	chr19:34304903	rs14810	miR-650/650abc/3612	KCTD15	4	7mer-m8	1	ref	ref	0.9458	EUR	C	0.316623	Speliotes EK	20935630	3e-09	4843	2b,3a	.	y	n	n
Body mass index	chr19:34309532	rs29941	chr19:34304903	rs14810	miR-650/650abc/3612	KCTD15	4	7mer-m8	1	ref	ref	0.9458	EUR	C	0.316623	Thorleifsson G	19079260	7e-12	8116	2b,3a	.	y	n	n
Body mass index	chr19:34309532	rs29941	chr19:34304903	rs14810	miR-709/1827	KCTD15	2	7mer-m8	1	ref	ref	0.9458	EUR	C	0.316623	Speliotes EK	20935630	3e-09	4843	2b,3a	.	y	n	n
Body mass index	chr19:34309532	rs29941	chr19:34304903	rs14810	miR-709/1827	KCTD15	2	7mer-m8	1	ref	ref	0.9458	EUR	C	0.316623	Thorleifsson G	19079260	7e-12	8116	2b,3a	.	y	n	n
Body mass index	chr19:47569003	rs3810291	chr19:47569003	rs3810291	miR-4733-3p	ZC3H4	0	7mer-m8	alt	.	.	gwas	EUR	A	0.5	Speliotes EK	20935630	2e-12	4845	1f,2a,3a,4,5	.	y	y	n
Body mass index	chr19:47569003	rs3810291	chr19:47569003	rs3810291	miR-4787-3p	ZC3H4	1	7mer-m8	1	ref	ref	gwas	EUR	A	0.5	Speliotes EK	20935630	2e-12	4845	1f,2a,3a,4,5	.	y	y	n
Body mass index	chr19:47569003	rs3810291	chr19:47569003	rs3810291	miR-501-3p/502-3p/500/502a	ZC3H4	0	7mer-m8	alt	.	.	gwas	EUR	A	0.5	Speliotes EK	20935630	2e-12	4845	1f,2a,3a,4,5	.	y	y	n
Body mass index	chr19:47569003	rs3810291	chr19:47569003	rs3810291	miR-767-5p	ZC3H4	1	7mer-1a	alt	.	.	gwas	EUR	A	0.5	Speliotes EK	20935630	2e-12	4845	1f,2a,3a,4,5	.	y	y	n
Body mass index	chr2:223936738	rs1440072	chr2:223918080	rs10189762	miR-1207-5p/4763-3p	KCNE4	2	7mer-m8	1	ref	ref	0.8272	EUR	C	0.060686	Croteau-Chonka DC	20966902	4e-06	4760	2b,4,5	.	y	y	n
Body mass index	chr2:223936738	rs1440072	chr2:223918363	rs3795884	miR-31	KCNE4	1	7mer-1a	alt	.	.	0.7396	EUR	T	0.0672823	Croteau-Chonka DC	20966902	4e-06	4760	2b,4,5	.	y	y	n
Body mass index	chr2:223936738	rs1440072	chr2:223918363	rs3795884	miR-4470	KCNE4	1	8mer-1a	1	ref	ref	0.7396	EUR	T	0.0672823	Croteau-Chonka DC	20966902	4e-06	4760	2b,4,5	.	y	y	n
Body mass index	chr2:25158008	rs713586	chr2:25169200	rs1172294	miR-3663-5p	DNAJC27	0	7mer-1a	alt	.	.	0.8131	EUR	G	0.457784	Speliotes EK	20935630	6e-22	4872	1b,1f,2b,5,6	NCOA1(+)	y	y	y
Body mass index	chr5:10372618	rs2607292	chr5:10434643	rs2589668	miR-1324	MARCH6	1	7mer-m8	alt	.	.	0.9224	EUR	G	0.091029	Wang KS	22446040	4e-06	1491	1f,2b,3a,5,6	CMBL(+/-),MARCH6(+/-)	y	n	n
Body mass index	chr5:10464107	rs2967951	chr5:10434643	rs2589668	miR-1324	MARCH6	1	7mer-m8	alt	.	.	0.6476	EUR	G	0.091029	Wang KS	22446040	1e-06	1492	1f,2b,3a,5,6	CMBL(+/-),MARCH6(+/-)	y	n	n
Body mass index	chr6:34302869	rs206936	chr6:34255476	rs206942	miR-1255ab	NUDT3	1	7mer-1a	1	ref	ref	0.9599	EUR	T	0.5	Speliotes EK	20935630	3e-08	4865	5,6	.	y	n	n
Body mass index	chr6:34302869	rs206936	chr6:34255476	rs206942	miR-1255ab	RPS10-NUDT3	1	7mer-1a	1	ref	ref	0.9599	EUR	T	0.5	Speliotes EK	20935630	3e-08	4865	5,6	.	y	n	n
Body mass index	chr6:34302869	rs206936	chr6:34255476	rs206942	miR-3682-3p	NUDT3	1	7mer-m8	1	ref	ref	0.9599	EUR	T	0.5	Speliotes EK	20935630	3e-08	4865	5,6	.	y	n	n
Body mass index	chr6:34302869	rs206936	chr6:34255476	rs206942	miR-3682-3p	RPS10-NUDT3	1	7mer-m8	1	ref	ref	0.9599	EUR	T	0.5	Speliotes EK	20935630	3e-08	4865	5,6	.	y	n	n
Body mass index	chr6:34302869	rs206936	chr6:34255476	rs206942	miR-490-5p	NUDT3	1	7mer-m8	1	ref	ref	0.9599	EUR	T	0.5	Speliotes EK	20935630	3e-08	4865	5,6	.	y	n	n
Body mass index	chr6:34302869	rs206936	chr6:34255476	rs206942	miR-490-5p	RPS10-NUDT3	1	7mer-m8	1	ref	ref	0.9599	EUR	T	0.5	Speliotes EK	20935630	3e-08	4865	5,6	.	y	n	n
Body mass index	chr6:50803050	rs987237	chr6:50813729	rs62405437	miR-1225-5p	TFAP2B	0	7mer-1a	alt	.	.	0.9676	EUR	C	0.200528	Speliotes EK	20935630	3e-20	4849	2b,3a,5,6	.	y	n	n
Body mass index	chr6:50803050	rs987237	chr6:50813729	rs62405437	miR-1261	TFAP2B	1	7mer-1a	1	ref	ref	0.9676	EUR	C	0.200528	Speliotes EK	20935630	3e-20	4849	2b,3a,5,6	.	y	n	n
Body mass index	chr6:50803050	rs987237	chr6:50813729	rs62405437	miR-3145-3p	TFAP2B	2	7mer-m8	1	ref	ref	0.9676	EUR	C	0.200528	Speliotes EK	20935630	3e-20	4849	2b,3a,5,6	.	y	n	n
Body mass index	chr6:50803050	rs987237	chr6:50813729	rs62405437	miR-3189-3p	TFAP2B	2	8mer-1a	alt	strengthens a cons2 target site from 7mer-1a to 8mer-1a	.	0.9676	EUR	C	0.200528	Speliotes EK	20935630	3e-20	4849	2b,3a,5,6	.	y	n	n
Body mass index	chr6:50803050	rs987237	chr6:50813729	rs62405437	miR-3201/4791	TFAP2B	2	7mer-1a	1	ref	ref	0.9676	EUR	C	0.200528	Speliotes EK	20935630	3e-20	4849	2b,3a,5,6	.	y	n	n
Body mass index	chr9:97068926	rs10993160	chr9:97063904	.	miR-181abcd/4262	ZNF169	0	8mer-1a	alt	.	.	0.9458	ASN	T	0.199301	Okada Y	22344221	6e-07	1717	.	.	y	n	n
Body mass index (females + males)	chr1:1005806	rs3934834	chr1:1017587	rs3766191	miR-127/127-3p	C1orf159	1	7mer-m8	1	ref	ref	0.7828	EUR	T	0.150396	Johansson A	19851299	6e-07	7003	1f	.	y	y	y
Body mass index, females + males	chr1:1005806	rs3934834	chr1:1017587	rs3766191	miR-3200-5p	C1orf159	0	7mer-m8	alt	.	.	0.7828	EUR	T	0.150396	Johansson A	19851299	6e-07	7003	1f	.	y	y	y
Body mass index, females + males	chr1:1005806	rs3934834	chr1:1017587	rs3766191	miR-4303	C1orf159	0	7mer-m8	alt	.	.	0.7828	EUR	T	0.150396	Johansson A	19851299	6e-07	7003	1f	.	y	y	y
Body mass index (females + males)	chr1:1005806	rs3934834	chr1:1017587	rs3766191	miR-4454	C1orf159	1	7mer-m8	1	ref	ref	0.7828	EUR	T	0.150396	Johansson A	19851299	6e-07	7003	1f	.	y	y	y
Body mass index (females + males)	chr1:1005806	rs3934834	chr1:1017587	rs3766191	miR-615-3p	C1orf159	1	7mer-1a	1	ref	ref	0.7828	EUR	T	0.150396	Johansson A	19851299	6e-07	7003	1f	.	y	y	y
Body mass index (females + males)	chr19:2160529	rs3803915	chr19:2232049	rs740404	miR-329/329ab/362-3p	DOT1L	1	7mer-m8	1	ref	ref	0.7374	EUR	A	0.0831135	Johansson A	19851299	5e-06	7005	2b,5	.	y	n	n
Bone mineral density, femoral neck	chr2:166583244	rs6710518	chr2:166539042	rs2194754	miR-1258	CSRNP3	1	7mer-m8	alt	.	chr2:166539039,rs2194753,alt;chr2:166539042,rs2194754,ref	0.7771	EUR	A	0.490765	Duncan EL	21533022	5e-10	3721	2b,5,6	.	y	y	n
Bone mineral density (femoral neck)	chr2:166583244	rs6710518	chr2:166539042	rs2194754	miR-3170	CSRNP3	1	7mer-m8	1	ref	ref	0.7771	EUR	A	0.490765	Duncan EL	21533022	5e-10	3721	2b,5,6	.	y	y	n
Bone mineral density, femoral neck	chr2:166583244	rs6710518	chr2:166539042	rs2194754	miR-3589/4496	CSRNP3	4	7mer-1a	alt	.	chr2:166539039,rs2194753,alt;chr2:166539042,rs2194754,ref	0.7771	EUR	A	0.490765	Duncan EL	21533022	5e-10	3721	2b,5,6	.	y	y	n
Bone mineral density, femoral neck	chr2:166583244	rs6710518	chr2:166539042	rs2194754	miR-615-5p	CSRNP3	0	7mer-1a	alt	.	.	0.7771	EUR	A	0.490765	Duncan EL	21533022	5e-10	3721	2b,5,6	.	y	y	n
Bone mineral density, femoral neck	chr2:166583244	rs6710518	chr2:166539042	rs2194754	miR-873	CSRNP3	0	7mer-1a	alt	.	chr2:166539039,rs2194753,alt;chr2:166539042,rs2194754,alt	0.7771	EUR	A	0.490765	Duncan EL	21533022	5e-10	3721	2b,5,6	.	y	y	n
Bone mineral density (femoral neck)	chr2:166583244	rs6710518	chr2:166605010	rs13429321	miR-499-3p/499a-3p	GALNT3	1	7mer-m8	2	ref	ref	0.7815	EUR	A	0.494723	Duncan EL	21533022	5e-10	3721	2b,5,6	.	y	y	n
Bone mineral density (hip)	chr11:46722221	rs7932354	chr11:46695414	rs13448	miR-146ac/146b-5p	ATG13	2	7mer-1a	1	ref	ref	0.8488	EUR	T	0.5	Rivadeneira F	19801982	4e-09	7131	2b	AMBRA1(-)	y	n	n
Bone mineral density (hip)	chr11:46722221	rs7932354	chr11:46695414	rs13448	miR-4251	ATG13	1	7mer-m8	1	ref	ref	0.8488	EUR	T	0.5	Rivadeneira F	19801982	4e-09	7131	2b	AMBRA1(-)	y	n	n
Bone mineral density (hip)	chr11:46722221	rs7932354	chr11:46695414	rs13448	miR-589	ATG13	2	8mer-1a	1	ref	ref	0.8488	EUR	T	0.5	Rivadeneira F	19801982	4e-09	7131	2b	AMBRA1(-)	y	n	n
Bone mineral density (hip)	chr11:46849360	rs1007738	chr11:46879973	rs3829940	miR-361-3p	LRP4	0	7mer-m8	alt	.	.	0.949	EUR	A	0.233509	Styrkarsdottir U	19079262	7e-07	8102	1b,1d,1f,3a,5,6	DDB2(+),ACP2(+)	y	y	n
Bone mineral density (hip)	chr17:42193185	rs228769	chr17:42253519	rs1135215	miR-3672	C17orf65	1	7mer-1a	1	ref	ref	0.6684	EUR	C	0.281003	Rivadeneira F	19801982	2e-08	7132	1b,1f,2b,3a,4,5,6	C17orf65(+),TMUB2(+),SLC4A1(+)	y	y	y
Bone mineral density (hip)	chr17:42193185	rs228769	chr17:42253519	rs1135215	miR-4251	C17orf65	0	7mer-1a	alt	.	.	0.6684	EUR	C	0.281003	Rivadeneira F	19801982	2e-08	7132	1b,1f,2b,3a,4,5,6	C17orf65(+),TMUB2(+),SLC4A1(+)	y	y	y
Bone mineral density (hip)	chr17:42193185	rs228769	chr17:42253519	rs1135215	miR-4329	C17orf65	0	8mer-1a	alt	.	.	0.6684	EUR	C	0.281003	Rivadeneira F	19801982	2e-08	7132	1b,1f,2b,3a,4,5,6	C17orf65(+),TMUB2(+),SLC4A1(+)	y	y	y
Bone mineral density (hip)	chr17:42193185	rs228769	chr17:42256430	rs12937692	miR-2355/2355-3p	ASB16	1	7mer-1a	1	ref	ref	0.8838	EUR	A	0.229551	Rivadeneira F	19801982	2e-08	7132	1b,1f,2b,3a,4,5,6	C17orf65(+),TMUB2(+),SLC4A1(+)	y	y	y
Bone mineral density (hip)	chr17:42193185	rs228769	chr17:42256430	rs12937692	miR-375	ASB16	0	7mer-1a	alt	.	.	0.8838	EUR	A	0.229551	Rivadeneira F	19801982	2e-08	7132	1b,1f,2b,3a,4,5,6	C17orf65(+),TMUB2(+),SLC4A1(+)	y	y	y
Bone mineral density (hip)	chr17:42193185	rs228769	chr17:42256430	rs12937692	miR-4326	ASB16	0	8mer-1a	alt	.	.	0.8838	EUR	A	0.229551	Rivadeneira F	19801982	2e-08	7132	1b,1f,2b,3a,4,5,6	C17orf65(+),TMUB2(+),SLC4A1(+)	y	y	y
Bone mineral density (hip)	chr17:42193185	rs228769	chr17:42256430	rs12937692	miR-4646-3p	ASB16	1	8mer-1a	1	ref	ref	0.8838	EUR	A	0.229551	Rivadeneira F	19801982	2e-08	7132	1b,1f,2b,3a,4,5,6	C17orf65(+),TMUB2(+),SLC4A1(+)	y	y	y
Bone mineral density (hip)	chr17:42193185	rs228769	chr17:42256430	rs12937692	miR-642a	ASB16	1	7mer-m8	1	ref	ref	0.8838	EUR	A	0.229551	Rivadeneira F	19801982	2e-08	7132	1b,1f,2b,3a,4,5,6	C17orf65(+),TMUB2(+),SLC4A1(+)	y	y	y
Bone mineral density (hip)	chr17:42225547	rs227584	chr17:42239349	rs730228	miR-4643	C17orf53	1	7mer-m8	1	ref	ref	0.9575	EUR	C	0.313984	Styrkarsdottir U	19079262	9e-07	8100	1b,1f,2b,3a,5,6	C17orf65(-),TMUB2(-),SLC4A1(-)	y	y	y
Bone mineral density (hip)	chr17:42225547	rs227584	chr17:42239349	rs730228	miR-642b	C17orf53	1	7mer-m8	1	ref	ref	0.9575	EUR	C	0.313984	Styrkarsdottir U	19079262	9e-07	8100	1b,1f,2b,3a,5,6	C17orf65(-),TMUB2(-),SLC4A1(-)	y	y	y
Bone mineral density (hip)	chr17:42225547	rs227584	chr17:42253519	rs1135215	miR-3672	C17orf65	1	7mer-1a	1	ref	ref	0.8231	EUR	C	0.281003	Styrkarsdottir U	19079262	9e-07	8100	1b,1f,2b,3a,5,6	C17orf65(-),TMUB2(-),SLC4A1(-)	y	y	y
Bone mineral density (hip)	chr17:42225547	rs227584	chr17:42253519	rs1135215	miR-4251	C17orf65	0	7mer-1a	alt	.	.	0.8231	EUR	C	0.281003	Styrkarsdottir U	19079262	9e-07	8100	1b,1f,2b,3a,5,6	C17orf65(-),TMUB2(-),SLC4A1(-)	y	y	y
Bone mineral density (hip)	chr17:42225547	rs227584	chr17:42253519	rs1135215	miR-4329	C17orf65	0	8mer-1a	alt	.	.	0.8231	EUR	C	0.281003	Styrkarsdottir U	19079262	9e-07	8100	1b,1f,2b,3a,5,6	C17orf65(-),TMUB2(-),SLC4A1(-)	y	y	y
Bone mineral density (hip)	chr17:42225547	rs227584	chr17:42254011	rs7220138	miR-4761-5p	C17orf65	0	8mer-1a	alt	.	.	0.9452	EUR	G	0.308707	Styrkarsdottir U	19079262	9e-07	8100	1b,1f,2b,3a,5,6	C17orf65(-),TMUB2(-),SLC4A1(-)	y	y	y
Bone mineral density (hip)	chr17:42225547	rs227584	chr17:42256430	rs12937692	miR-2355/2355-3p	ASB16	1	7mer-1a	1	ref	ref	0.6304	EUR	A	0.229551	Styrkarsdottir U	19079262	9e-07	8100	1b,1f,2b,3a,5,6	C17orf65(-),TMUB2(-),SLC4A1(-)	y	y	y
Bone mineral density (hip)	chr17:42225547	rs227584	chr17:42256430	rs12937692	miR-375	ASB16	0	7mer-1a	alt	.	.	0.6304	EUR	A	0.229551	Styrkarsdottir U	19079262	9e-07	8100	1b,1f,2b,3a,5,6	C17orf65(-),TMUB2(-),SLC4A1(-)	y	y	y
Bone mineral density (hip)	chr17:42225547	rs227584	chr17:42256430	rs12937692	miR-4326	ASB16	0	8mer-1a	alt	.	.	0.6304	EUR	A	0.229551	Styrkarsdottir U	19079262	9e-07	8100	1b,1f,2b,3a,5,6	C17orf65(-),TMUB2(-),SLC4A1(-)	y	y	y
Bone mineral density (hip)	chr17:42225547	rs227584	chr17:42256430	rs12937692	miR-4646-3p	ASB16	1	8mer-1a	1	ref	ref	0.6304	EUR	A	0.229551	Styrkarsdottir U	19079262	9e-07	8100	1b,1f,2b,3a,5,6	C17orf65(-),TMUB2(-),SLC4A1(-)	y	y	y
Bone mineral density (hip)	chr17:42225547	rs227584	chr17:42256430	rs12937692	miR-642a	ASB16	1	7mer-m8	1	ref	ref	0.6304	EUR	A	0.229551	Styrkarsdottir U	19079262	9e-07	8100	1b,1f,2b,3a,5,6	C17orf65(-),TMUB2(-),SLC4A1(-)	y	y	y
Bone mineral density (hip)	chr17:42225547	rs227584	chr17:42283037	rs9910055	miR-3605-3p	UBTF	0	7mer-m8	alt	.	.	0.6583	EUR	T	0.242744	Styrkarsdottir U	19079262	9e-07	8100	1b,1f,2b,3a,5,6	C17orf65(-),TMUB2(-),SLC4A1(-)	y	y	y
Bone mineral density (hip)	chr6:151933175	rs1038304	chr6:151939560	rs6932260	miR-656	C6orf97	3	7mer-m8	1	ref	ref	0.6962	EUR	T	0.5	Styrkarsdottir U	18445777	5e-09	8778	4,6	.	y	y	y
Bone mineral density (hip)	chr6:151933175	rs1038304	chr6:151939560	rs6932260	miR-656	C6orf97	3	7mer-m8	1	ref	ref	0.6962	EUR	T	0.5	Styrkarsdottir U	19079262	4e-10	8099	4,6	.	y	y	y
Bone mineral density (hip)	chr6:151933175	rs1038304	chr6:151939770	rs6932603	miR-153	C6orf97	1	7mer-m8	1	ref	ref	0.6962	EUR	T	0.5	Styrkarsdottir U	18445777	5e-09	8778	4,6	.	y	y	y
Bone mineral density (hip)	chr6:151933175	rs1038304	chr6:151939770	rs6932603	miR-153	C6orf97	1	7mer-m8	1	ref	ref	0.6962	EUR	T	0.5	Styrkarsdottir U	19079262	4e-10	8099	4,6	.	y	y	y
Bone mineral density (hip)	chr6:151933175	rs1038304	chr6:151939770	rs6932603	miR-544/544ab/544-3p	C6orf97	1	7mer-m8	1	ref	ref	0.6962	EUR	T	0.5	Styrkarsdottir U	18445777	5e-09	8778	4,6	.	y	y	y
Bone mineral density (hip)	chr6:151933175	rs1038304	chr6:151939770	rs6932603	miR-544/544ab/544-3p	C6orf97	1	7mer-m8	1	ref	ref	0.6962	EUR	T	0.5	Styrkarsdottir U	19079262	4e-10	8099	4,6	.	y	y	y
Bone mineral density (spine)	chr11:68192346	rs599083	chr11:68381415	rs3740628	miR-3646	PPP6R3	5	7mer-m8	1	ref	ref	0.6386	EUR	A	0.5	Rivadeneira F	19801982	5e-08	7151	1f,2b,3a,5,6	ACY3(-),PPP6R3(-)	y	y	n
Bone mineral density (spine)	chr11:68192346	rs599083	chr11:68381415	rs3740628	miR-494	PPP6R3	1	7mer-1a	1	ref	ref	0.6386	EUR	A	0.5	Rivadeneira F	19801982	5e-08	7151	1f,2b,3a,5,6	ACY3(-),PPP6R3(-)	y	y	n
Bone mineral density (spine)	chr17:42193185	rs228769	chr17:42253519	rs1135215	miR-3672	C17orf65	1	7mer-1a	1	ref	ref	0.6684	EUR	C	0.281003	Rivadeneira F	19801982	4e-06	7153	1b,1f,2b,3a,4,5,6	C17orf65(+),TMUB2(+),SLC4A1(+)	y	y	y
Bone mineral density (spine)	chr17:42193185	rs228769	chr17:42253519	rs1135215	miR-4251	C17orf65	0	7mer-1a	alt	.	.	0.6684	EUR	C	0.281003	Rivadeneira F	19801982	4e-06	7153	1b,1f,2b,3a,4,5,6	C17orf65(+),TMUB2(+),SLC4A1(+)	y	y	y
Bone mineral density (spine)	chr17:42193185	rs228769	chr17:42253519	rs1135215	miR-4329	C17orf65	0	8mer-1a	alt	.	.	0.6684	EUR	C	0.281003	Rivadeneira F	19801982	4e-06	7153	1b,1f,2b,3a,4,5,6	C17orf65(+),TMUB2(+),SLC4A1(+)	y	y	y
Bone mineral density (spine)	chr17:42193185	rs228769	chr17:42256430	rs12937692	miR-2355/2355-3p	ASB16	1	7mer-1a	1	ref	ref	0.8838	EUR	A	0.229551	Rivadeneira F	19801982	4e-06	7153	1b,1f,2b,3a,4,5,6	C17orf65(+),TMUB2(+),SLC4A1(+)	y	y	y
Bone mineral density (spine)	chr17:42193185	rs228769	chr17:42256430	rs12937692	miR-375	ASB16	0	7mer-1a	alt	.	.	0.8838	EUR	A	0.229551	Rivadeneira F	19801982	4e-06	7153	1b,1f,2b,3a,4,5,6	C17orf65(+),TMUB2(+),SLC4A1(+)	y	y	y
Bone mineral density (spine)	chr17:42193185	rs228769	chr17:42256430	rs12937692	miR-4326	ASB16	0	8mer-1a	alt	.	.	0.8838	EUR	A	0.229551	Rivadeneira F	19801982	4e-06	7153	1b,1f,2b,3a,4,5,6	C17orf65(+),TMUB2(+),SLC4A1(+)	y	y	y
Bone mineral density (spine)	chr17:42193185	rs228769	chr17:42256430	rs12937692	miR-4646-3p	ASB16	1	8mer-1a	1	ref	ref	0.8838	EUR	A	0.229551	Rivadeneira F	19801982	4e-06	7153	1b,1f,2b,3a,4,5,6	C17orf65(+),TMUB2(+),SLC4A1(+)	y	y	y
Bone mineral density (spine)	chr17:42193185	rs228769	chr17:42256430	rs12937692	miR-642a	ASB16	1	7mer-m8	1	ref	ref	0.8838	EUR	A	0.229551	Rivadeneira F	19801982	4e-06	7153	1b,1f,2b,3a,4,5,6	C17orf65(+),TMUB2(+),SLC4A1(+)	y	y	y
Bone mineral density (spine)	chr6:151933175	rs1038304	chr6:151939560	rs6932260	miR-656	C6orf97	3	7mer-m8	1	ref	ref	0.6962	EUR	T	0.5	Styrkarsdottir U	18445777	4e-11	8779	4,6	.	y	y	y
Bone mineral density (spine)	chr6:151933175	rs1038304	chr6:151939770	rs6932603	miR-153	C6orf97	1	7mer-m8	1	ref	ref	0.6962	EUR	T	0.5	Styrkarsdottir U	18445777	4e-11	8779	4,6	.	y	y	y
Bone mineral density (spine)	chr6:151933175	rs1038304	chr6:151939770	rs6932603	miR-544/544ab/544-3p	C6orf97	1	7mer-m8	1	ref	ref	0.6962	EUR	T	0.5	Styrkarsdottir U	18445777	4e-11	8779	4,6	.	y	y	y
Bone mineral density (spine)	chr6:151936677	rs6929137	chr6:151939627	rs6904261	miR-1903/4778-3p	C6orf97	1	7mer-m8	alt	.	.	0.6598	EUR	A	0.207124	Styrkarsdottir U	19079262	2e-10	8110	1f,3a,4,6	.	y	y	y
Bone mineral density (spine)	chr6:151936677	rs6929137	chr6:151939627	rs6904261	miR-23abc/23b-3p	C6orf97	0	7mer-1a	alt	.	.	0.6598	EUR	A	0.207124	Styrkarsdottir U	19079262	2e-10	8110	1f,3a,4,6	.	y	y	y
Bone mineral density (spine)	chr6:151936677	rs6929137	chr6:151939627	rs6904261	miR-412/3551-5p	C6orf97	1	7mer-1a	alt	.	.	0.6598	EUR	A	0.207124	Styrkarsdottir U	19079262	2e-10	8110	1f,3a,4,6	.	y	y	y
Bone mineral density (spine)	chr6:151936677	rs6929137	chr6:151939627	rs6904261	miR-4717-3p	C6orf97	2	8mer-1a	alt	strengthens a cons1 target site from 7mer-m8 to 8mer-1a	.	0.6598	EUR	A	0.207124	Styrkarsdottir U	19079262	2e-10	8110	1f,3a,4,6	.	y	y	y
Bone mineral density (spine)	chr6:151936677	rs6929137	chr6:151939627	rs6904261	miR-515-5p	C6orf97	1	7mer-1a	2	ref	ref	0.6598	EUR	A	0.207124	Styrkarsdottir U	19079262	2e-10	8110	1f,3a,4,6	.	y	y	y
Bone mineral density (spine)	chr6:151936677	rs6929137	chr6:151940073	rs11155801	miR-1281	C6orf97	2	7mer-m8	1	ref	ref	0.6651	EUR	T	0.208443	Styrkarsdottir U	19079262	2e-10	8110	1f,3a,4,6	.	y	y	y
Bone mineral density (spine)	chr6:151936677	rs6929137	chr6:151940073	rs11155801	miR-1900/4632	C6orf97	1	7mer-1a	1	ref	ref	0.6651	EUR	T	0.208443	Styrkarsdottir U	19079262	2e-10	8110	1f,3a,4,6	.	y	y	y
Bone mineral density (spine)	chr6:151936677	rs6929137	chr6:151940073	rs11155801	miR-4715-3p	C6orf97	0	7mer-m8	alt	.	.	0.6651	EUR	T	0.208443	Styrkarsdottir U	19079262	2e-10	8110	1f,3a,4,6	.	y	y	y
Bone mineral density (spine)	chr6:151936677	rs6929137	chr6:151941461	rs3734806	miR-4707-3p	C6orf97	1	7mer-1a	1	ref	ref	0.9806	EUR	G	0.5	Styrkarsdottir U	19079262	2e-10	8110	1f,3a,4,6	.	y	y	y
Brain imaging in schizophrenia (interaction)	chr14:103377321	rs10133111	chr14:103373434	rs72704737	miR-216b/216b-5p	TRAF3	0	7mer-m8	alt	.	.	0.9664	EUR	C	0.5	Potkin SG	19023125	5e-06	8358	2b,2c,3a,5,6	TRAF3(+/-)	y	y	y
Brain imaging in schizophrenia (interaction)	chr14:103377321	rs10133111	chr14:103373434	rs72704737	miR-326/330/330-5p	TRAF3	2	7mer-1a	alt	.	.	0.9664	EUR	C	0.5	Potkin SG	19023125	5e-06	8358	2b,2c,3a,5,6	TRAF3(+/-)	y	y	y
Brain imaging in schizophrenia (interaction)	chr14:103377321	rs10133111	chr14:103373434	rs72704737	miR-4490	TRAF3	0	8mer-1a	alt	.	.	0.9664	EUR	C	0.5	Potkin SG	19023125	5e-06	8358	2b,2c,3a,5,6	TRAF3(+/-)	y	y	y
Brain imaging in schizophrenia (interaction)	chr14:103377321	rs10133111	chr14:103373434	rs72704737	miR-4536	TRAF3	2	7mer-1a	1	ref	ref	0.9664	EUR	C	0.5	Potkin SG	19023125	5e-06	8358	2b,2c,3a,5,6	TRAF3(+/-)	y	y	y
Brain imaging in schizophrenia (interaction)	chr14:103377321	rs10133111	chr14:103373434	rs72704737	miR-4774-5p	TRAF3	0	7mer-1a	alt	.	.	0.9664	EUR	C	0.5	Potkin SG	19023125	5e-06	8358	2b,2c,3a,5,6	TRAF3(+/-)	y	y	y
Brain imaging in schizophrenia (interaction)	chr14:103377321	rs10133111	chr14:103376031	rs4906272	miR-320e	TRAF3	0	7mer-m8	alt	.	.	0.9915	EUR	C	0.5	Potkin SG	19023125	5e-06	8358	2b,2c,3a,5,6	TRAF3(+/-)	y	y	y
Brain imaging in schizophrenia (interaction)	chr14:103377321	rs10133111	chr14:103376031	rs4906272	miR-4487	TRAF3	2	7mer-m8	1	ref	ref	0.9915	EUR	C	0.5	Potkin SG	19023125	5e-06	8358	2b,2c,3a,5,6	TRAF3(+/-)	y	y	y
Brain imaging in schizophrenia (interaction)	chr14:103377321	rs10133111	chr14:103377321	rs10133111	miR-4290	TRAF3	2	8mer-1a	1	ref	ref	gwas	EUR	G	0.5	Potkin SG	19023125	5e-06	8358	2b,2c,3a,5,6	TRAF3(+/-)	y	y	y
Brain imaging in schizophrenia (interaction)	chr14:103377321	rs10133111	chr14:103377321	rs10133111	miR-4297	TRAF3	1	8mer-1a	alt	.	.	gwas	EUR	G	0.5	Potkin SG	19023125	5e-06	8358	2b,2c,3a,5,6	TRAF3(+/-)	y	y	y
Brain imaging in schizophrenia (interaction)	chr14:103377321	rs10133111	chr14:103377321	rs10133111	miR-587/3692	TRAF3	3	7mer-m8	alt	.	.	gwas	EUR	G	0.5	Potkin SG	19023125	5e-06	8358	2b,2c,3a,5,6	TRAF3(+/-)	y	y	y
Brain structure	chr6:49488908	rs9473582	chr6:49494933	rs9395504	miR-101/101ab	GLYATL3	0	7mer-1a	alt	.	.	0.8372	EUR	T	0.365435	Stein JL	20171287	8e-07	6577	5,6	.	y	y	y
Brain structure	chr6:49488908	rs9473582	chr6:49494933	rs9395504	miR-144	GLYATL3	0	7mer-1a	alt	.	.	0.8372	EUR	T	0.365435	Stein JL	20171287	8e-07	6577	5,6	.	y	y	y
Brain structure	chr6:49488908	rs9473582	chr6:49494933	rs9395504	miR-485-3p	GLYATL3	0	7mer-m8	alt	.	.	0.8372	EUR	T	0.365435	Stein JL	20171287	8e-07	6577	5,6	.	y	y	y
Brain structure, Intracranial volume	chr12:66343810	rs10784502	chr12:66358347	rs1042725	miR-4289	HMGA2	0	7mer-1a	alt	.	.	0.873	EUR	T	0.5	Stein JL	22504417	1e-12	1314	2b,3a,4,6	.	y	n	n
Brain structure, Intracranial volume	chr12:66343810	rs10784502	chr12:66358347	rs1042725	miR-4760-3p	HMGA2	1	7mer-m8	alt	.	.	0.873	EUR	T	0.5	Stein JL	22504417	1e-12	1314	2b,3a,4,6	.	y	n	n
Brain structure, Intracranial volume	chr12:66343810	rs10784502	chr12:66358347	rs1042725	miR-664/664b	HMGA2	1	7mer-m8	alt	.	.	0.873	EUR	T	0.5	Stein JL	22504417	1e-12	1314	2b,3a,4,6	.	y	n	n
Brain structure (Intracranial volume)	chr12:66343810	rs10784502	chr12:66359752	rs8756	miR-3668	HMGA2	2	7mer-1a	1	ref	ref	0.9175	EUR	A	0.5	Stein JL	22504417	1e-12	1314	2b,3a,4,6	.	y	n	n
Brain structure (Intracranial volume)	chr12:66343810	rs10784502	chr12:66359752	rs8756	miR-3924	HMGA2	1	7mer-1a	1	ref	ref	0.9175	EUR	A	0.5	Stein JL	22504417	1e-12	1314	2b,3a,4,6	.	y	n	n
Breast cancer	chr19:17389704	rs8170	chr19:17403361	rs11540855	miR-1280	ABHD8	1	7mer-m8	2	ref	ref	0.8977	EUR	G	0.166227	Antoniou AC	20852631	2e-09	5342	1f,2b,3a	.	y	y	n
Breast cancer	chr19:17389704	rs8170	chr19:17403361	rs11540855	miR-4707-3p	ABHD8	1	7mer-m8	alt	.	.	0.8977	EUR	G	0.166227	Antoniou AC	20852631	2e-09	5342	1f,2b,3a	.	y	y	n
Breast cancer	chr19:52372976	rs10411161	chr19:52393150	rs6509592	miR-323/323-3p	ZNF649	0	7mer-1a	alt	.	.	0.7361	EUR	A	0.131926	Sehrawat B	21424380	7e-06	3871	1f,5,6	ZNF480(-)	y	n	n
Breast cancer	chr19:52372976	rs10411161	chr19:52393150	rs6509592	miR-887	ZNF649	1	7mer-1a	1	ref	ref	0.7361	EUR	A	0.131926	Sehrawat B	21424380	7e-06	3871	1f,5,6	ZNF480(-)	y	n	n
Breast cancer	chr3:27416013	rs4973768	chr3:27416999	rs1051545	miR-616	SLC4A7	1	7mer-1a	1	ref	ref	0.9842	EUR	T	0.5	Fletcher O	21263130	2e-08	4280	2b,3a,5,6	.	y	n	n
Breast cancer	chr3:27416013	rs4973768	chr3:27416999	rs1051545	miR-616	SLC4A7	1	7mer-1a	1	ref	ref	0.9842	EUR	T	0.5	Turnbull C	20453838	6e-07	6104	2b,3a,5,6	.	y	n	n
Breast cancer	chr5:10467702	rs1092913	chr5:10434643	rs2589668	miR-1324	MARCH6	1	7mer-m8	alt	.	.	0.6476	EUR	G	0.091029	Sehrawat B	21424380	2e-06	3872	1f,2b,3a,5,6	CMBL(+/-),MARCH6(+/-)	y	n	n
Breast cancer	chr6:127600630	rs2180341	chr6:127609691	rs9321073	miR-4666-5p	RNF146	1	7mer-m8	1	ref	ref	1	EUR	C	0.271768	Gold B	18326623	3e-08	8930	1f,2b,3a,5,6	ECHDC1(+/-)	y	n	n
Breast cancer	chr6:127600630	rs2180341	chr6:127610021	rs6683	miR-105/105ab	ECHDC1	3	7mer-m8	1	ref	ref	0.7538	EUR	G	0.331135	Gold B	18326623	3e-08	8930	1f,2b,3a,5,6	ECHDC1(+/-)	y	n	n
Breast cancer	chr6:127600630	rs2180341	chr6:127610021	rs6683	miR-300/381/539-3p	ECHDC1	0	7mer-m8	alt	.	.	0.7538	EUR	G	0.331135	Gold B	18326623	3e-08	8930	1f,2b,3a,5,6	ECHDC1(+/-)	y	n	n
Breast cancer	chr6:151914113	rs3757318	chr6:151939350	rs3734805	miR-3915	C6orf97	1	7mer-m8	3	ref	ref	0.7568	EUR	A	0.5	Turnbull C	20453838	3e-06	6107	3a	.	y	n	n
Breast cancer	chr6:151914113	rs3757318	chr6:151939350	rs3734805	miR-3928	C6orf97	1	7mer-1a	3	ref	ref	0.7568	EUR	A	0.5	Turnbull C	20453838	3e-06	6107	3a	.	y	n	n
Breast cancer	chr6:151914113	rs3757318	chr6:151939350	rs3734805	miR-641/3617	C6orf97	1	7mer-m8	1	ref	ref	0.7568	EUR	A	0.5	Turnbull C	20453838	3e-06	6107	3a	.	y	n	n
Breast cancer	chr6:151914113	rs3757318	chr6:151939848	rs9383935	miR-4798-3p	C6orf97	3	7mer-m8	1	ref	ref	0.7568	EUR	C	0.5	Turnbull C	20453838	3e-06	6107	3a	.	y	n	n
Breast cancer	chr6:151914113	rs3757318	chr6:151940260	rs9383589	miR-380/380-3p	C6orf97	3	7mer-1a	1	ref	ref	0.7568	EUR	A	0.5	Turnbull C	20453838	3e-06	6107	3a	.	y	n	n
Breast cancer	chr6:151914113	rs3757318	chr6:151940260	rs9383589	miR-4495	C6orf97	1	7mer-1a	1	ref	ref	0.7568	EUR	A	0.5	Turnbull C	20453838	3e-06	6107	3a	.	y	n	n
Breast cancer	chr6:151939350	rs3734805	chr6:151939350	rs3734805	miR-3915	C6orf97	1	7mer-m8	3	ref	ref	gwas	EUR	A	0.5	Fletcher O	21263130	1e-07	4283	3a,4,5	.	y	n	n
Breast cancer	chr6:151939350	rs3734805	chr6:151939350	rs3734805	miR-3928	C6orf97	1	7mer-1a	3	ref	ref	gwas	EUR	A	0.5	Fletcher O	21263130	1e-07	4283	3a,4,5	.	y	n	n
Breast cancer	chr6:151939350	rs3734805	chr6:151939350	rs3734805	miR-641/3617	C6orf97	1	7mer-m8	1	ref	ref	gwas	EUR	A	0.5	Fletcher O	21263130	1e-07	4283	3a,4,5	.	y	n	n
Breast cancer	chr6:151939350	rs3734805	chr6:151939848	rs9383935	miR-4798-3p	C6orf97	3	7mer-m8	1	ref	ref	1	EUR	C	0.5	Fletcher O	21263130	1e-07	4283	3a,4,5	.	y	n	n
Breast cancer	chr6:151939350	rs3734805	chr6:151940260	rs9383589	miR-380/380-3p	C6orf97	3	7mer-1a	1	ref	ref	1	EUR	A	0.5	Fletcher O	21263130	1e-07	4283	3a,4,5	.	y	n	n
Breast cancer	chr6:151939350	rs3734805	chr6:151940260	rs9383589	miR-4495	C6orf97	1	7mer-1a	1	ref	ref	1	EUR	A	0.5	Fletcher O	21263130	1e-07	4283	3a,4,5	.	y	n	n
Breast cancer	chr6:151948366	rs2046210	chr6:151939350	rs3734805	miR-1224-5p/1671	C6orf97	0	7mer-1a	alt	.	chr6:151939350,rs3734805,ref;chr6:151939347,rs55774154,ref;chr6:151939351,.,alt	0.7618	ASN	C	0.29021	Zheng W	19219042	2e-15	7882	1f,3a,4,5	.	y	y	y
Breast cancer	chr6:151948366	rs2046210	chr6:151939350	rs3734805	miR-1574/4459	C6orf97	1	7mer-m8	alt	.	chr6:151939350,rs3734805,alt;chr6:151939347,rs55774154,ref;chr6:151939351,.,ref	0.7618	ASN	C	0.29021	Zheng W	19219042	2e-15	7882	1f,3a,4,5	.	y	y	y
Breast cancer	chr6:151948366	rs2046210	chr6:151939350	rs3734805	miR-1739/4700-3p	C6orf97	1	7mer-m8	alt	.	chr6:151939347,rs55774154,alt;chr6:151939350,rs3734805,alt;chr6:151939351,.,ref	0.7618	ASN	C	0.29021	Zheng W	19219042	2e-15	7882	1f,3a,4,5	.	y	y	y
Breast cancer	chr6:151948366	rs2046210	chr6:151939350	rs3734805	miR-3654	C6orf97	0	7mer-m8	alt	.	chr6:151939347,rs55774154,alt;chr6:151939350,rs3734805,alt;chr6:151939351,.,alt	0.7618	ASN	C	0.29021	Zheng W	19219042	2e-15	7882	1f,3a,4,5	.	y	y	y
Breast cancer	chr6:151948366	rs2046210	chr6:151939350	rs3734805	miR-3915	C6orf97	1	7mer-m8	3	ref	ref	0.7618	ASN	C	0.29021	Zheng W	19219042	2e-15	7882	1f,3a,4,5	.	y	y	y
Breast cancer	chr6:151948366	rs2046210	chr6:151939350	rs3734805	miR-3915	C6orf97	1	8mer-1a	alt	strengthens a cons3 target site from 7mer-m8 to 8mer-1a	chr6:151939350,rs3734805,ref;chr6:151939347,rs55774154,ref;chr6:151939351,.,alt	0.7618	ASN	C	0.29021	Zheng W	19219042	2e-15	7882	1f,3a,4,5	.	y	y	y
Breast cancer	chr6:151948366	rs2046210	chr6:151939350	rs3734805	miR-3928	C6orf97	1	7mer-1a	3	ref	ref	0.7618	ASN	C	0.29021	Zheng W	19219042	2e-15	7882	1f,3a,4,5	.	y	y	y
Breast cancer	chr6:151948366	rs2046210	chr6:151939350	rs3734805	miR-4463	C6orf97	0	7mer-m8	alt	.	chr6:151939350,rs3734805,alt;chr6:151939351,.,alt	0.7618	ASN	C	0.29021	Zheng W	19219042	2e-15	7882	1f,3a,4,5	.	y	y	y
Breast cancer	chr6:151948366	rs2046210	chr6:151939350	rs3734805	miR-4689	C6orf97	0	7mer-1a	alt	.	chr6:151939350,rs3734805,ref;chr6:151939347,rs55774154,ref;chr6:151939351,.,alt	0.7618	ASN	C	0.29021	Zheng W	19219042	2e-15	7882	1f,3a,4,5	.	y	y	y
Breast cancer	chr6:151948366	rs2046210	chr6:151939350	rs3734805	miR-641/3617	C6orf97	1	7mer-m8	1	ref	ref	0.7618	ASN	C	0.29021	Zheng W	19219042	2e-15	7882	1f,3a,4,5	.	y	y	y
Breast cancer	chr6:151948366	rs2046210	chr6:151939350	rs3734805	miR-765/3584-5p	C6orf97	0	7mer-1a	alt	.	chr6:151939350,rs3734805,alt;chr6:151939347,rs55774154,ref;chr6:151939351,.,alt	0.7618	ASN	C	0.29021	Zheng W	19219042	2e-15	7882	1f,3a,4,5	.	y	y	y
Breast cancer	chr6:151948366	rs2046210	chr6:151939560	rs6932260	miR-656	C6orf97	3	7mer-m8	1	ref	ref	0.6848	ASN	C	0.40035	Zheng W	19219042	2e-15	7882	1f,3a,4,5	.	y	y	y
Breast cancer	chr6:151948366	rs2046210	chr6:151939770	rs6932603	miR-153	C6orf97	1	7mer-m8	1	ref	ref	0.6848	ASN	C	0.40035	Zheng W	19219042	2e-15	7882	1f,3a,4,5	.	y	y	y
Breast cancer	chr6:151948366	rs2046210	chr6:151939770	rs6932603	miR-4520ab-5p	C6orf97	0	7mer-1a	alt	.	.	0.6848	ASN	C	0.40035	Zheng W	19219042	2e-15	7882	1f,3a,4,5	.	y	y	y
Breast cancer	chr6:151948366	rs2046210	chr6:151939770	rs6932603	miR-544/544ab/544-3p	C6orf97	1	7mer-m8	1	ref	ref	0.6848	ASN	C	0.40035	Zheng W	19219042	2e-15	7882	1f,3a,4,5	.	y	y	y
Breast cancer	chr6:151948366	rs2046210	chr6:151939848	rs9383935	miR-4798-3p	C6orf97	3	7mer-m8	1	ref	ref	0.7618	ASN	T	0.29021	Zheng W	19219042	2e-15	7882	1f,3a,4,5	.	y	y	y
Breast cancer	chr6:151948366	rs2046210	chr6:151940260	rs9383589	miR-380/380-3p	C6orf97	3	7mer-1a	1	ref	ref	0.7618	ASN	G	0.29021	Zheng W	19219042	2e-15	7882	1f,3a,4,5	.	y	y	y
Breast cancer	chr6:151948366	rs2046210	chr6:151940260	rs9383589	miR-4495	C6orf97	1	7mer-1a	1	ref	ref	0.7618	ASN	G	0.29021	Zheng W	19219042	2e-15	7882	1f,3a,4,5	.	y	y	y
Breast cancer	chr6:151948366	rs2046210	chr6:151941461	rs3734806	miR-2964/2964a-5p	C6orf97	0	7mer-m8	alt	.	.	0.851	ASN	A	0.312937	Zheng W	19219042	2e-15	7882	1f,3a,4,5	.	y	y	y
Breast cancer	chr6:151948366	rs2046210	chr6:151941461	rs3734806	miR-4707-3p	C6orf97	1	7mer-1a	1	ref	ref	0.851	ASN	A	0.312937	Zheng W	19219042	2e-15	7882	1f,3a,4,5	.	y	y	y
Breast cancer	chr6:151948366	rs2046210	chr6:151941461	rs3734806	miR-572	C6orf97	0	7mer-m8	alt	.	.	0.851	ASN	A	0.312937	Zheng W	19219042	2e-15	7882	1f,3a,4,5	.	y	y	y
Breast cancer	chr6:151948366	rs2046210	chr6:151942194	rs3757322	miR-1551/4524	C6orf97	0	7mer-1a	alt	.	.	0.851	ASN	G	0.312937	Zheng W	19219042	2e-15	7882	1f,3a,4,5	.	y	y	y
Breast cancer	chr6:151948366	rs2046210	chr6:151942194	rs3757322	miR-4274	C6orf97	0	8mer-1a	alt	.	.	0.851	ASN	G	0.312937	Zheng W	19219042	2e-15	7882	1f,3a,4,5	.	y	y	y
Breast cancer	chr6:151948366	rs2046210	chr6:151942194	rs3757322	miR-4519	C6orf97	0	7mer-1a	alt	.	.	0.851	ASN	G	0.312937	Zheng W	19219042	2e-15	7882	1f,3a,4,5	.	y	y	y
Breast size	chr1:201884952	rs2819348	chr1:201845575	rs8024	miR-3168	IPO9	2	7mer-1a	alt	.	.	0.8446	EUR	A	0.317942	Eriksson N	22747683	3e-06	509	2a,5,6	RNPEP(+)	y	y	y
Breast size	chr1:201884952	rs2819348	chr1:201845575	rs8024	miR-4652-3p	IPO9	2	7mer-m8	alt	.	.	0.8446	EUR	A	0.317942	Eriksson N	22747683	3e-06	509	2a,5,6	RNPEP(+)	y	y	y
Breast size	chr1:201884952	rs2819348	chr1:201850057	rs1517810	miR-1468	IPO9	0	7mer-1a	alt	.	chr1:201850059,.,alt;chr1:201850057,rs1517810,alt	0.8446	EUR	C	0.317942	Eriksson N	22747683	3e-06	509	2a,5,6	RNPEP(+)	y	y	y
Breast size	chr1:201884952	rs2819348	chr1:201850057	rs1517810	miR-323/323-3p	IPO9	1	7mer-1a	1	ref	ref	0.8446	EUR	C	0.317942	Eriksson N	22747683	3e-06	509	2a,5,6	RNPEP(+)	y	y	y
Breast size	chr1:201884952	rs2819348	chr1:201850057	rs1517810	miR-885-5p	IPO9	2	7mer-1a	alt	.	chr1:201850059,.,alt;chr1:201850057,rs1517810,ref	0.8446	EUR	C	0.317942	Eriksson N	22747683	3e-06	509	2a,5,6	RNPEP(+)	y	y	y
Breast size	chr1:201884952	rs2819348	chr1:201851492	rs2644134	miR-1281	IPO9	0	7mer-m8	alt	.	.	0.7579	EUR	A	0.310026	Eriksson N	22747683	3e-06	509	2a,5,6	RNPEP(+)	y	y	y
Breast size	chr1:201884952	rs2819348	chr1:201865763	rs8028	miR-1600/4656	LMOD1	1	7mer-m8	alt	.	.	0.8502	EUR	A	0.319261	Eriksson N	22747683	3e-06	509	2a,5,6	RNPEP(+)	y	y	y
Breast size	chr1:201884952	rs2819348	chr1:201865763	rs8028	miR-3151	LMOD1	2	7mer-m8	alt	.	.	0.8502	EUR	A	0.319261	Eriksson N	22747683	3e-06	509	2a,5,6	RNPEP(+)	y	y	y
Breast size	chr1:201884952	rs2819348	chr1:201865763	rs8028	miR-3199	LMOD1	1	8mer-1a	1	ref	ref	0.8502	EUR	A	0.319261	Eriksson N	22747683	3e-06	509	2a,5,6	RNPEP(+)	y	y	y
Breast size	chr1:201884952	rs2819348	chr1:201865763	rs8028	miR-4283	LMOD1	1	7mer-1a	alt	.	.	0.8502	EUR	A	0.319261	Eriksson N	22747683	3e-06	509	2a,5,6	RNPEP(+)	y	y	y
Breast size	chr1:201884952	rs2819348	chr1:201865763	rs8028	miR-4489	LMOD1	1	7mer-1a	alt	.	.	0.8502	EUR	A	0.319261	Eriksson N	22747683	3e-06	509	2a,5,6	RNPEP(+)	y	y	y
Breast size	chr1:201884952	rs2819348	chr1:201865763	rs8028	miR-4513	LMOD1	1	7mer-m8	1	ref	ref	0.8502	EUR	A	0.319261	Eriksson N	22747683	3e-06	509	2a,5,6	RNPEP(+)	y	y	y
Breast size	chr1:201884952	rs2819348	chr1:201865763	rs8028	miR-4648	LMOD1	2	7mer-m8	1	ref	ref	0.8502	EUR	A	0.319261	Eriksson N	22747683	3e-06	509	2a,5,6	RNPEP(+)	y	y	y
Breast size	chr1:201884952	rs2819348	chr1:201865763	rs8028	miR-4740-5p	LMOD1	1	7mer-m8	1	ref	ref	0.8502	EUR	A	0.319261	Eriksson N	22747683	3e-06	509	2a,5,6	RNPEP(+)	y	y	y
Butyrylcholinesterase levels	chr2:204249399	rs11675251	chr2:204163145	rs1653	miR-1225-3p	CYP20A1	2	7mer-1a	alt	.	.	0.6655	EUR	A	0.423483	Benyamin B	21862451	4e-18	2896	1f,5,6	FAM117B(-)	y	y	y
Butyrylcholinesterase levels	chr2:204249399	rs11675251	chr2:204163145	rs1653	miR-1233	CYP20A1	2	7mer-1a	alt	.	.	0.6655	EUR	A	0.423483	Benyamin B	21862451	4e-18	2896	1f,5,6	FAM117B(-)	y	y	y
Butyrylcholinesterase levels	chr2:204249399	rs11675251	chr2:204163145	rs1653	miR-4252	CYP20A1	4	7mer-m8	alt	.	.	0.6655	EUR	A	0.423483	Benyamin B	21862451	4e-18	2896	1f,5,6	FAM117B(-)	y	y	y
Butyrylcholinesterase levels	chr2:204249399	rs11675251	chr2:204163145	rs1653	miR-615-3p	CYP20A1	2	7mer-m8	1	ref	ref	0.6655	EUR	A	0.423483	Benyamin B	21862451	4e-18	2896	1f,5,6	FAM117B(-)	y	y	y
Butyrylcholinesterase levels	chr2:204249399	rs11675251	chr2:204165553	rs4675330	miR-4317	CYP20A1	0	7mer-1a	alt	.	.	0.6683	EUR	A	0.41029	Benyamin B	21862451	4e-18	2896	1f,5,6	FAM117B(-)	y	y	y
Butyrylcholinesterase levels	chr2:204249399	rs11675251	chr2:204292517	rs2469954	miR-3154	ABI2	1	7mer-m8	1	ref	ref	0.6537	EUR	T	0.416887	Benyamin B	21862451	4e-18	2896	1f,5,6	FAM117B(-)	y	y	y
Butyrylcholinesterase levels	chr2:204249399	rs11675251	chr2:204292517	rs2469954	miR-3173-3p	ABI2	1	7mer-m8	alt	.	.	0.6537	EUR	T	0.416887	Benyamin B	21862451	4e-18	2896	1f,5,6	FAM117B(-)	y	y	y
Butyrylcholinesterase levels	chr2:204249399	rs11675251	chr2:204292517	rs2469954	miR-3179	ABI2	2	7mer-m8	1	ref	ref	0.6537	EUR	T	0.416887	Benyamin B	21862451	4e-18	2896	1f,5,6	FAM117B(-)	y	y	y
Butyrylcholinesterase levels	chr2:204249399	rs11675251	chr2:204292517	rs2469954	miR-423a/423-5p/3184/3573-5p	ABI2	0	7mer-m8	alt	.	.	0.6537	EUR	T	0.416887	Benyamin B	21862451	4e-18	2896	1f,5,6	FAM117B(-)	y	y	y
Butyrylcholinesterase levels	chr2:204249399	rs11675251	chr2:204292517	rs2469954	miR-4779	ABI2	3	7mer-m8	alt	.	.	0.6537	EUR	T	0.416887	Benyamin B	21862451	4e-18	2896	1f,5,6	FAM117B(-)	y	y	y
Butyrylcholinesterase levels	chr2:204249399	rs11675251	chr2:204294412	rs2254175	miR-1281	ABI2	0	7mer-m8	alt	.	.	0.6256	EUR	G	0.5	Benyamin B	21862451	4e-18	2896	1f,5,6	FAM117B(-)	y	y	y
Butyrylcholinesterase levels	chr2:204249399	rs11675251	chr2:204301296	rs2250522	miR-122/122a/1352	RAPH1	2	7mer-m8	1	ref	ref	0.6251	EUR	G	0.41029	Benyamin B	21862451	4e-18	2896	1f,5,6	FAM117B(-)	y	y	y
Butyrylcholinesterase levels	chr2:204249399	rs11675251	chr2:204301296	rs2250522	miR-4266	RAPH1	6	7mer-1a	1	ref	ref	0.6251	EUR	G	0.41029	Benyamin B	21862451	4e-18	2896	1f,5,6	FAM117B(-)	y	y	y
Butyrylcholinesterase levels	chr2:204249399	rs11675251	chr2:204306452	rs55915628	miR-4687-3p	RAPH1	2	7mer-1a	1	ref	ref	0.6676	EUR	T	0.443272	Benyamin B	21862451	4e-18	2896	1f,5,6	FAM117B(-)	y	y	y
Butyrylcholinesterase levels	chr2:204249399	rs11675251	chr2:204306452	rs55915628	miR-604	RAPH1	0	7mer-1a	alt	.	.	0.6676	EUR	T	0.443272	Benyamin B	21862451	4e-18	2896	1f,5,6	FAM117B(-)	y	y	y
Butyrylcholinesterase levels	chr2:204249399	rs11675251	chr2:204306452	rs55915628	miR-647	RAPH1	1	8mer-1a	alt	strengthens a cons1 target site from 7mer-1a to 8mer-1a	.	0.6676	EUR	T	0.443272	Benyamin B	21862451	4e-18	2896	1f,5,6	FAM117B(-)	y	y	y
Caffeine consumption	chr14:75322794	rs8014204	chr14:75373011	rs3742786	miR-1973	RPS6KL1	0	7mer-m8	alt	.	.	0.9119	EUR	A	0.463061	Cornelis MC	21490707	5e-06	3788	1b,1d,1f,2b,3a,5,6	YLPM1(-),MLH3(+/-),DLST(+),EIF2B2(-),KIAA0317(+),NEK9(+)	y	y	n
Caffeine consumption	chr14:75322794	rs8014204	chr14:75373011	rs3742786	miR-517b	RPS6KL1	0	7mer-m8	alt	.	.	0.9119	EUR	A	0.463061	Cornelis MC	21490707	5e-06	3788	1b,1d,1f,2b,3a,5,6	YLPM1(-),MLH3(+/-),DLST(+),EIF2B2(-),KIAA0317(+),NEK9(+)	y	y	n
Caffeine consumption	chr14:75322794	rs8014204	chr14:75373011	rs3742786	miR-586	RPS6KL1	1	7mer-m8	1	ref	ref	0.9119	EUR	A	0.463061	Cornelis MC	21490707	5e-06	3788	1b,1d,1f,2b,3a,5,6	YLPM1(-),MLH3(+/-),DLST(+),EIF2B2(-),KIAA0317(+),NEK9(+)	y	y	n
Caffeine consumption	chr15:75125645	rs6495122	chr15:75193004	rs1127796	miR-2116	C15orf17	1	7mer-1a	1	ref	ref	0.6694	EUR	T	0.493404	Cornelis MC	21490707	6e-07	3791	1f,2a,2b,3a,4,5,6	CSK(-),MPI(+),SCAMP2(+)	y	y	y
Caffeine consumption	chr15:75125645	rs6495122	chr15:75193004	rs1127796	miR-4677-5p	C15orf17	1	7mer-m8	1	ref	ref	0.6694	EUR	T	0.493404	Cornelis MC	21490707	6e-07	3791	1f,2a,2b,3a,4,5,6	CSK(-),MPI(+),SCAMP2(+)	y	y	y
Caffeine consumption	chr15:75125645	rs6495122	chr15:75193004	rs1127796	miR-4683	C15orf17	1	7mer-1a	1	ref	ref	0.6694	EUR	T	0.493404	Cornelis MC	21490707	6e-07	3791	1f,2a,2b,3a,4,5,6	CSK(-),MPI(+),SCAMP2(+)	y	y	y
Caffeine consumption	chr15:75125645	rs6495122	chr15:75193004	rs1127796	miR-620/1270	C15orf17	1	7mer-m8	1	ref	ref	0.6694	EUR	T	0.493404	Cornelis MC	21490707	6e-07	3791	1f,2a,2b,3a,4,5,6	CSK(-),MPI(+),SCAMP2(+)	y	y	y
Caffeine consumption	chr7:72856269	rs2240466	chr7:72983310	rs13232120	miR-3691-3p	TBL2	1	7mer-1a	3	ref	ref	0.7441	EUR	T	0.120053	Cornelis MC	21490707	1e-06	3790	2b,3a,5	.	y	y	y
Caffeine consumption	chr7:72856269	rs2240466	chr7:72983310	rs13232120	miR-595	TBL2	1	7mer-m8	1	ref	ref	0.7441	EUR	T	0.120053	Cornelis MC	21490707	1e-06	3790	2b,3a,5	.	y	y	y
Capecitabine sensitivity	chr4:95153349	rs3106136	chr4:95212185	rs8026	miR-4643	SMARCAD1	2	7mer-m8	1	ref	ref	0.8922	EUR	G	0.386544	O'Donnell PH	22864933	7e-06	2003	2b,3a,5,6	SMARCAD1(+/-)	y	y	y
Capecitabine sensitivity	chr4:95153349	rs3106136	chr4:95219780	rs13132963	miR-2052	HPGDS	0	7mer-1a	alt	.	.	0.8818	EUR	G	0.389182	O'Donnell PH	22864933	7e-06	2003	2b,3a,5,6	SMARCAD1(+/-)	y	y	y
Capecitabine sensitivity	chr4:95153349	rs3106136	chr4:95219780	rs13132963	miR-450b-5p	HPGDS	0	8mer-1a	alt	.	.	0.8818	EUR	G	0.389182	O'Donnell PH	22864933	7e-06	2003	2b,3a,5,6	SMARCAD1(+/-)	y	y	y
Capecitabine sensitivity	chr4:95153349	rs3106136	chr4:95219780	rs13132963	miR-507/557	HPGDS	0	7mer-1a	alt	.	.	0.8818	EUR	G	0.389182	O'Donnell PH	22864933	7e-06	2003	2b,3a,5,6	SMARCAD1(+/-)	y	y	y
Capecitabine sensitivity	chr6:31408265	rs2524276	chr6:31431723	rs2255223	miR-3127-3p	HCP5	2	8mer-1a	alt	.	.	0.7375	EUR	G	0.5	O'Donnell PH	22864933	6e-06	2004	1f,3a,4,5,6	HLA-DRB5(-),HLA-A(+),HLA-B(-),IER3(-),HLA-DQA1(-),TUBB(-),HSPA1L(-)	y	n	n
Capecitabine sensitivity	chr6:31408265	rs2524276	chr6:31431723	rs2255223	miR-3183/4723-3p	HCP5	1	7mer-1a	1	ref	ref	0.7375	EUR	G	0.5	O'Donnell PH	22864933	6e-06	2004	1f,3a,4,5,6	HLA-DRB5(-),HLA-A(+),HLA-B(-),IER3(-),HLA-DQA1(-),TUBB(-),HSPA1L(-)	y	n	n
Capecitabine sensitivity	chr6:31408265	rs2524276	chr6:31431723	rs2255223	miR-4667-3p	HCP5	2	7mer-m8	1	ref	ref	0.7375	EUR	G	0.5	O'Donnell PH	22864933	6e-06	2004	1f,3a,4,5,6	HLA-DRB5(-),HLA-A(+),HLA-B(-),IER3(-),HLA-DQA1(-),TUBB(-),HSPA1L(-)	y	n	n
Capecitabine sensitivity	chr6:31408265	rs2524276	chr6:31431723	rs2255223	miR-4768-5p	HCP5	4	7mer-m8	alt	.	.	0.7375	EUR	G	0.5	O'Donnell PH	22864933	6e-06	2004	1f,3a,4,5,6	HLA-DRB5(-),HLA-A(+),HLA-B(-),IER3(-),HLA-DQA1(-),TUBB(-),HSPA1L(-)	y	n	n
Capecitabine sensitivity	chr6:31408265	rs2524276	chr6:31431723	rs2255223	miR-942	HCP5	4	7mer-m8	alt	.	.	0.7375	EUR	G	0.5	O'Donnell PH	22864933	6e-06	2004	1f,3a,4,5,6	HLA-DRB5(-),HLA-A(+),HLA-B(-),IER3(-),HLA-DQA1(-),TUBB(-),HSPA1L(-)	y	n	n
Cardiac hypertrophy, additive, recessive	chr10:105846074	rs1320448	chr10:105885642	rs60267411	miR-1304	MEIR5	0	7mer-m8	alt	.	.	1	EUR	A	0.0105541	Parsa A	21348951	2e-08	4265	2a,2b,5,6	.	y	y	y
Cardiac hypertrophy (additive, recessive)	chr10:105846074	rs1320448	chr10:105885642	rs60267411	miR-3929/4419b/4478	MEIR5	1	7mer-m8	1	ref	ref	1	EUR	A	0.0105541	Parsa A	21348951	2e-08	4265	2a,2b,5,6	.	y	y	y
Cardiac hypertrophy (additive, recessive)	chr10:105846074	rs1320448	chr10:105885642	rs60267411	miR-4649-3p	MEIR5	1	7mer-m8	1	ref	ref	1	EUR	A	0.0105541	Parsa A	21348951	2e-08	4265	2a,2b,5,6	.	y	y	y
Cardiac hypertrophy (additive, recessive)	chr10:105846074	rs1320448	chr10:105885642	rs60267411	miR-485-5p/1698/1703/1962	MEIR5	1	7mer-m8	1	ref	ref	1	EUR	A	0.0105541	Parsa A	21348951	2e-08	4265	2a,2b,5,6	.	y	y	y
Cardiac hypertrophy (additive, recessive)	chr10:105846074	rs1320448	chr10:106072963	rs3740465	miR-1302/1302bd/4298	ITPRIP	1	7mer-1a	1	ref	ref	0.748	EUR	C	0.00791557	Parsa A	21348951	2e-08	4265	2a,2b,5,6	.	y	y	y
Cardiac hypertrophy (additive, recessive)	chr10:105846074	rs1320448	chr10:106072963	rs3740465	miR-3122/3913-5p	ITPRIP	1	7mer-m8	1	ref	ref	0.748	EUR	C	0.00791557	Parsa A	21348951	2e-08	4265	2a,2b,5,6	.	y	y	y
Cardiac hypertrophy (additive, recessive)	chr10:105846074	rs1320448	chr10:106072963	rs3740465	miR-3649	ITPRIP	2	7mer-1a	1	ref	ref	0.748	EUR	C	0.00791557	Parsa A	21348951	2e-08	4265	2a,2b,5,6	.	y	y	y
Cardiac hypertrophy (additive, recessive)	chr10:105846074	rs1320448	chr10:106074050	rs2282090	miR-3177-3p	ITPRIP	1	7mer-m8	1	ref	ref	0.748	EUR	T	0.00791557	Parsa A	21348951	2e-08	4265	2a,2b,5,6	.	y	y	y
Cardiac hypertrophy (additive, recessive)	chr10:105846074	rs1320448	chr10:106074050	rs2282090	miR-3547/3663-3p	ITPRIP	2	7mer-1a	1	ref	ref	0.748	EUR	T	0.00791557	Parsa A	21348951	2e-08	4265	2a,2b,5,6	.	y	y	y
Cardiac hypertrophy, additive, recessive	chr6:30093364	rs10947055	chr6:30119890	rs9468692	miR-216a	TRIM10	1	7mer-1a	alt	.	.	0.9517	EUR	T	0.085752	Parsa A	21348951	2e-07	4255	2b,3a	.	y	y	y
Cardiac hypertrophy, additive, recessive	chr6:30093364	rs10947055	chr6:30119890	rs9468692	miR-216b/216b-5p	TRIM10	2	7mer-1a	alt	.	.	0.9517	EUR	T	0.085752	Parsa A	21348951	2e-07	4255	2b,3a	.	y	y	y
Cardiac hypertrophy, additive, recessive	chr6:30093364	rs10947055	chr6:30119890	rs9468692	miR-3925-3p	TRIM10	0	7mer-1a	alt	.	.	0.9517	EUR	T	0.085752	Parsa A	21348951	2e-07	4255	2b,3a	.	y	y	y
Cardiac hypertrophy, additive, recessive	chr6:30093364	rs10947055	chr6:30119890	rs9468692	miR-665	TRIM10	2	7mer-1a	alt	.	.	0.9517	EUR	T	0.085752	Parsa A	21348951	2e-07	4255	2b,3a	.	y	y	y
Cardiac hypertrophy, additive, recessive	chr6:30093364	rs10947055	chr6:30119890	rs9468692	miR-766	TRIM10	0	7mer-1a	alt	.	.	0.9517	EUR	T	0.085752	Parsa A	21348951	2e-07	4255	2b,3a	.	y	y	y
Cardiac hypertrophy, additive, recessive	chr6:30093364	rs10947055	chr6:30120637	rs9468693	miR-27abc/27a-3p	TRIM10	0	7mer-1a	alt	.	chr6:30120637,rs9468693,alt;chr6:30120633,rs2857433,ref	0.9054	EUR	C	0.0897098	Parsa A	21348951	2e-07	4255	2b,3a	.	y	y	y
Cardiac hypertrophy (additive, recessive)	chr6:30093364	rs10947055	chr6:30120637	rs9468693	miR-376abd/376b-3p	TRIM10	2	7mer-1a	1	ref	ref	0.9054	EUR	C	0.0897098	Parsa A	21348951	2e-07	4255	2b,3a	.	y	y	y
Cardiac hypertrophy, additive, recessive	chr6:30093364	rs10947055	chr6:30120637	rs9468693	miR-513a-5p	TRIM10	2	7mer-m8	alt	.	.	0.9054	EUR	C	0.0897098	Parsa A	21348951	2e-07	4255	2b,3a	.	y	y	y
Cardiac hypertrophy, additive, recessive	chr6:30093364	rs10947055	chr6:30120637	rs9468693	miR-513a-5p	TRIM10	2	8mer-1a	alt	.	chr6:30120637,rs9468693,alt;chr6:30120633,rs2857433,ref	0.9054	EUR	C	0.0897098	Parsa A	21348951	2e-07	4255	2b,3a	.	y	y	y
Cardiac hypertrophy, recessive	chr13:50080847	rs2031532	chr13:50066524	rs6561526	miR-640	SETDB2	1	8mer-1a	alt	.	.	0.6006	EUR	G	0.472296	Parsa A	21348951	5e-06	4253	1f,2b,2c,3a,5,6	PHF11(+),RCBTB1(+)	y	y	y
Cardiac hypertrophy, recessive	chr13:50080847	rs2031532	chr13:50068387	rs4941643	miR-556-5p	SETDB2	0	7mer-1a	alt	.	.	0.6006	EUR	G	0.472296	Parsa A	21348951	5e-06	4253	1f,2b,2c,3a,5,6	PHF11(+),RCBTB1(+)	y	y	y
Cardiac hypertrophy, recessive	chr13:50080847	rs2031532	chr13:50068387	rs4941643	miR-891b	SETDB2	0	7mer-1a	alt	.	.	0.6006	EUR	G	0.472296	Parsa A	21348951	5e-06	4253	1f,2b,2c,3a,5,6	PHF11(+),RCBTB1(+)	y	y	y
Cardiovascular disease risk factors (any migraine - CVD death)	chr11:117156893	rs1047964	chr11:117156893	rs1047964	miR-4278	BACE1	3	8mer-1a	1	ref	ref	gwas	EUR	C	0.0593668	Schurks M	21779381	8e-07	3205	.	.	y	n	n
Cardiovascular disease risk factors, any migraine - CVD death	chr11:117156893	rs1047964	chr11:117156893	rs1047964	miR-4321	BACE1	0	7mer-1a	alt	.	.	gwas	EUR	C	0.0593668	Schurks M	21779381	8e-07	3205	.	.	y	n	n
Cardiovascular disease risk factors (any migraine - CVD death)	chr11:117156893	rs1047964	chr11:117156893	rs1047964	miR-4716-3p	BACE1	2	7mer-1a	1	ref	ref	gwas	EUR	C	0.0593668	Schurks M	21779381	8e-07	3205	.	.	y	n	n
Cardiovascular disease risk factors, any migraine - CVD death	chr11:117156893	rs1047964	chr11:117156893	rs1047964	miR-4781-5p	BACE1	1	8mer-1a	alt	.	.	gwas	EUR	C	0.0593668	Schurks M	21779381	8e-07	3205	.	.	y	n	n
Cardiovascular disease risk factors (CRP)	chr19:45395619	rs2075650	chr19:45392254	rs6857	miR-1587/3083/4505	PVRL2	3	7mer-m8	1	ref	ref	0.7681	EUR	T	0.149077	Middelberg RP	21943158	4e-08	2581	1f,3a,4	.	y	y	n
Cardiovascular disease risk factors, CRP	chr19:45395619	rs2075650	chr19:45392254	rs6857	miR-320e	PVRL2	0	8mer-1a	alt	.	.	0.7681	EUR	T	0.149077	Middelberg RP	21943158	4e-08	2581	1f,3a,4	.	y	y	n
Cardiovascular disease risk factors (CRP)	chr19:45395619	rs2075650	chr19:45392254	rs6857	miR-3929/4419b/4478	PVRL2	1	7mer-1a	1	ref	ref	0.7681	EUR	T	0.149077	Middelberg RP	21943158	4e-08	2581	1f,3a,4	.	y	y	n
Cardiovascular disease risk factors (CRP)	chr19:45395619	rs2075650	chr19:45392254	rs6857	miR-645	PVRL2	1	7mer-m8	1	ref	ref	0.7681	EUR	T	0.149077	Middelberg RP	21943158	4e-08	2581	1f,3a,4	.	y	y	n
Cardiovascular disease risk factors (HDL)	chr8:19849757	rs17091905	chr8:19823674	rs1803924	miR-4434/4516	LPL	1	7mer-1a	1	ref	ref	0.6739	EUR	T	0.12533	Middelberg RP	21943158	6e-12	2590	1f,2c,5,6	LPL(+)	y	y	y
Cardiovascular disease risk factors (HDL)	chr8:19849757	rs17091905	chr8:19823674	rs1803924	miR-4531	LPL	2	8mer-1a	1	ref	ref	0.6739	EUR	T	0.12533	Middelberg RP	21943158	6e-12	2590	1f,2c,5,6	LPL(+)	y	y	y
Cardiovascular disease risk factors (HDL)	chr8:19849757	rs17091905	chr8:19823674	rs1803924	miR-579	LPL	1	7mer-m8	1	ref	ref	0.6739	EUR	T	0.12533	Middelberg RP	21943158	6e-12	2590	1f,2c,5,6	LPL(+)	y	y	y
Cardiovascular disease risk factors (HDL)	chr8:19849757	rs17091905	chr8:19823674	rs1803924	miR-620/1270	LPL	2	7mer-1a	1	ref	ref	0.6739	EUR	T	0.12533	Middelberg RP	21943158	6e-12	2590	1f,2c,5,6	LPL(+)	y	y	y
Cardiovascular disease risk factors (HDL)	chr8:19849757	rs17091905	chr8:19824045	rs3735964	miR-1277	LPL	1	8mer-1a	1	ref	ref	0.6739	EUR	A	0.12533	Middelberg RP	21943158	6e-12	2590	1f,2c,5,6	LPL(+)	y	y	y
Cardiovascular disease risk factors (HDL)	chr8:19849757	rs17091905	chr8:19824563	rs1059611	miR-136	LPL	1	7mer-m8	1	ref	ref	0.665	EUR	C	0.126649	Middelberg RP	21943158	6e-12	2590	1f,2c,5,6	LPL(+)	y	y	y
Cardiovascular disease risk factors (LDL)	chr1:109817838	rs660240	chr1:109817192	rs7528419	miR-3179	CELSR2	2	7mer-1a	1	ref	ref	0.9377	EUR	A	0.5	Middelberg RP	21943158	2e-22	2575	1f,3a	CELSR2(-),KIAA1324(+),SORT1(-)	y	n	n
Cardiovascular disease risk factors (LDL)	chr1:109817838	rs660240	chr1:109817192	rs7528419	miR-4293	CELSR2	1	7mer-m8	1	ref	ref	0.9377	EUR	A	0.5	Middelberg RP	21943158	2e-22	2575	1f,3a	CELSR2(-),KIAA1324(+),SORT1(-)	y	n	n
Cardiovascular disease risk factors (LDL)	chr1:109817838	rs660240	chr1:109817590	rs12740374	miR-3547/3663-3p	CELSR2	1	8mer-1a	1	ref	ref	0.9377	EUR	G	0.5	Middelberg RP	21943158	2e-22	2575	1f,3a	CELSR2(-),KIAA1324(+),SORT1(-)	y	n	n
Cardiovascular disease risk factors (LDL)	chr19:45395619	rs2075650	chr19:45392254	rs6857	miR-1587/3083/4505	PVRL2	3	7mer-m8	1	ref	ref	0.7681	EUR	T	0.149077	Middelberg RP	21943158	2e-14	2580	1f,3a,4	.	y	y	n
Cardiovascular disease risk factors, LDL	chr19:45395619	rs2075650	chr19:45392254	rs6857	miR-320e	PVRL2	0	8mer-1a	alt	.	.	0.7681	EUR	T	0.149077	Middelberg RP	21943158	2e-14	2580	1f,3a,4	.	y	y	n
Cardiovascular disease risk factors (LDL)	chr19:45395619	rs2075650	chr19:45392254	rs6857	miR-3929/4419b/4478	PVRL2	1	7mer-1a	1	ref	ref	0.7681	EUR	T	0.149077	Middelberg RP	21943158	2e-14	2580	1f,3a,4	.	y	y	n
Cardiovascular disease risk factors (LDL)	chr19:45395619	rs2075650	chr19:45392254	rs6857	miR-645	PVRL2	1	7mer-m8	1	ref	ref	0.7681	EUR	T	0.149077	Middelberg RP	21943158	2e-14	2580	1f,3a,4	.	y	y	n
Cardiovascular disease risk factors, migraineurs with aura - ischemic stroke	chr5:1877280	rs4975709	chr5:1878021	rs2279588	miR-4797-3p	IRX4	0	7mer-m8	alt	.	.	0.9855	EUR	A	0.234828	Schurks M	21779381	8e-07	3209	2b	.	y	y	n
Cardiovascular disease risk factors, migraineurs with aura - ischemic stroke	chr5:1877280	rs4975709	chr5:1878021	rs2279588	miR-548aeajamx	IRX4	0	7mer-1a	alt	.	chr5:1878021,rs2279588,alt;chr5:1878026,.,alt	0.9855	EUR	A	0.234828	Schurks M	21779381	8e-07	3209	2b	.	y	y	n
Cardiovascular disease risk factors, migraineurs with aura - ischemic stroke	chr5:1877280	rs4975709	chr5:1878021	rs2279588	miR-548d-3p/548acbz	IRX4	0	7mer-1a	alt	.	chr5:1878021,rs2279588,alt;chr5:1878026,.,alt	0.9855	EUR	A	0.234828	Schurks M	21779381	8e-07	3209	2b	.	y	y	n
Cardiovascular disease risk factors, migraineurs with aura - ischemic stroke	chr5:1877280	rs4975709	chr5:1878021	rs2279588	miR-570	IRX4	0	8mer-1a	alt	.	chr5:1878021,rs2279588,ref;chr5:1878026,.,alt	0.9855	EUR	A	0.234828	Schurks M	21779381	8e-07	3209	2b	.	y	y	n
Cardiovascular disease risk factors (migraineurs with aura - ischemic stroke)	chr5:1877280	rs4975709	chr5:1878021	rs2279588	miR-677/4276	IRX4	1	7mer-m8	1	ref	ref	0.9855	EUR	A	0.234828	Schurks M	21779381	8e-07	3209	2b	.	y	y	n
Cardiovascular disease risk factors (TRIG)	chr8:19849757	rs17091905	chr8:19823674	rs1803924	miR-4434/4516	LPL	1	7mer-1a	1	ref	ref	0.6739	EUR	T	0.12533	Middelberg RP	21943158	5e-15	2591	1f,2c,5,6	LPL(+)	y	y	y
Cardiovascular disease risk factors (TRIG)	chr8:19849757	rs17091905	chr8:19823674	rs1803924	miR-4531	LPL	2	8mer-1a	1	ref	ref	0.6739	EUR	T	0.12533	Middelberg RP	21943158	5e-15	2591	1f,2c,5,6	LPL(+)	y	y	y
Cardiovascular disease risk factors (TRIG)	chr8:19849757	rs17091905	chr8:19823674	rs1803924	miR-579	LPL	1	7mer-m8	1	ref	ref	0.6739	EUR	T	0.12533	Middelberg RP	21943158	5e-15	2591	1f,2c,5,6	LPL(+)	y	y	y
Cardiovascular disease risk factors (TRIG)	chr8:19849757	rs17091905	chr8:19823674	rs1803924	miR-620/1270	LPL	2	7mer-1a	1	ref	ref	0.6739	EUR	T	0.12533	Middelberg RP	21943158	5e-15	2591	1f,2c,5,6	LPL(+)	y	y	y
Cardiovascular disease risk factors (TRIG)	chr8:19849757	rs17091905	chr8:19824045	rs3735964	miR-1277	LPL	1	8mer-1a	1	ref	ref	0.6739	EUR	A	0.12533	Middelberg RP	21943158	5e-15	2591	1f,2c,5,6	LPL(+)	y	y	y
Cardiovascular disease risk factors (TRIG)	chr8:19849757	rs17091905	chr8:19824563	rs1059611	miR-136	LPL	1	7mer-m8	1	ref	ref	0.665	EUR	C	0.126649	Middelberg RP	21943158	5e-15	2591	1f,2c,5,6	LPL(+)	y	y	y
Cardiovascular disease risk factors (triglycerides)	chr11:116613660	rs12280753	chr11:116619073	rs28927680	miR-1323/548o	BUD13	1	8mer-1a	2	ref	ref	0.8956	EUR	G	0.060686	Smith EN	20838585	8e-06	5376	2b,3a,3b,4,6	PAFAH1B2(+)	y	y	y
Cardiovascular disease risk factors (triglycerides)	chr11:116613660	rs12280753	chr11:116619073	rs28927680	miR-4720-5p/4799-3p	BUD13	1	7mer-m8	2	ref	ref	0.8956	EUR	G	0.060686	Smith EN	20838585	8e-06	5376	2b,3a,3b,4,6	PAFAH1B2(+)	y	y	y
Cardiovascular disease risk factors, triglycerides	chr11:116613660	rs12280753	chr11:116619073	rs28927680	miR-4796-3p	BUD13	0	7mer-m8	alt	.	.	0.8956	EUR	G	0.060686	Smith EN	20838585	8e-06	5376	2b,3a,3b,4,6	PAFAH1B2(+)	y	y	y
Cardiovascular disease risk factors (triglycerides)	chr11:116613660	rs12280753	chr11:116619073	rs28927680	miR-548a-3p/548ef/2285a	BUD13	1	7mer-m8	2	ref	ref	0.8956	EUR	G	0.060686	Smith EN	20838585	8e-06	5376	2b,3a,3b,4,6	PAFAH1B2(+)	y	y	y
Cardiovascular disease risk factors, triglycerides	chr11:116613660	rs12280753	chr11:116619073	rs28927680	miR-548t/1643	BUD13	0	7mer-m8	alt	.	.	0.8956	EUR	G	0.060686	Smith EN	20838585	8e-06	5376	2b,3a,3b,4,6	PAFAH1B2(+)	y	y	y
Cardiovascular disease risk factors, triglycerides	chr11:116613660	rs12280753	chr11:116649538	rs61905116	miR-1207-5p/4763-3p	ZNF259	0	7mer-m8	alt	.	.	0.7926	EUR	G	0.0567282	Smith EN	20838585	8e-06	5376	2b,3a,3b,4,6	PAFAH1B2(+)	y	y	y
Cardiovascular disease risk factors, triglycerides	chr11:116613660	rs12280753	chr11:116649538	rs61905116	miR-1909	ZNF259	0	7mer-m8	alt	.	.	0.7926	EUR	G	0.0567282	Smith EN	20838585	8e-06	5376	2b,3a,3b,4,6	PAFAH1B2(+)	y	y	y
Cardiovascular disease risk factors (triglycerides)	chr11:116613660	rs12280753	chr11:116649538	rs61905116	miR-4446-3p	ZNF259	1	7mer-m8	1	ref	ref	0.7926	EUR	G	0.0567282	Smith EN	20838585	8e-06	5376	2b,3a,3b,4,6	PAFAH1B2(+)	y	y	y
Carotenoid and tocopherol levels (alpha-tocopherol)	chr11:116603724	rs12272004	chr11:116619073	rs28927680	miR-1323/548o	BUD13	1	8mer-1a	2	ref	ref	0.866	EUR	G	0.060686	Ferrucci L	19185284	8e-10	7983	2b,3a,3b,4,6	PAFAH1B2(+)	y	y	y
Carotenoid and tocopherol levels (alpha-tocopherol)	chr11:116603724	rs12272004	chr11:116619073	rs28927680	miR-4720-5p/4799-3p	BUD13	1	7mer-m8	2	ref	ref	0.866	EUR	G	0.060686	Ferrucci L	19185284	8e-10	7983	2b,3a,3b,4,6	PAFAH1B2(+)	y	y	y
Carotenoid and tocopherol levels, alpha-tocopherol	chr11:116603724	rs12272004	chr11:116619073	rs28927680	miR-4796-3p	BUD13	0	7mer-m8	alt	.	.	0.866	EUR	G	0.060686	Ferrucci L	19185284	8e-10	7983	2b,3a,3b,4,6	PAFAH1B2(+)	y	y	y
Carotenoid and tocopherol levels (alpha-tocopherol)	chr11:116603724	rs12272004	chr11:116619073	rs28927680	miR-548a-3p/548ef/2285a	BUD13	1	7mer-m8	2	ref	ref	0.866	EUR	G	0.060686	Ferrucci L	19185284	8e-10	7983	2b,3a,3b,4,6	PAFAH1B2(+)	y	y	y
Carotenoid and tocopherol levels, alpha-tocopherol	chr11:116603724	rs12272004	chr11:116619073	rs28927680	miR-548t/1643	BUD13	0	7mer-m8	alt	.	.	0.866	EUR	G	0.060686	Ferrucci L	19185284	8e-10	7983	2b,3a,3b,4,6	PAFAH1B2(+)	y	y	y
Carotenoid and tocopherol levels, alpha-tocopherol	chr11:116603724	rs12272004	chr11:116649538	rs61905116	miR-1207-5p/4763-3p	ZNF259	0	7mer-m8	alt	.	.	0.7977	EUR	G	0.0567282	Ferrucci L	19185284	8e-10	7983	2b,3a,3b,4,6	PAFAH1B2(+)	y	y	y
Carotenoid and tocopherol levels, alpha-tocopherol	chr11:116603724	rs12272004	chr11:116649538	rs61905116	miR-1909	ZNF259	0	7mer-m8	alt	.	.	0.7977	EUR	G	0.0567282	Ferrucci L	19185284	8e-10	7983	2b,3a,3b,4,6	PAFAH1B2(+)	y	y	y
Carotenoid and tocopherol levels (alpha-tocopherol)	chr11:116603724	rs12272004	chr11:116649538	rs61905116	miR-4446-3p	ZNF259	1	7mer-m8	1	ref	ref	0.7977	EUR	G	0.0567282	Ferrucci L	19185284	8e-10	7983	2b,3a,3b,4,6	PAFAH1B2(+)	y	y	y
Carotid atherosclerosis in HIV infection (common cIMT)	chr22:29847722	rs13053817	chr22:29838203	rs13053624	miR-3149	RFPL1	1	7mer-1a	1	ref	ref	1	EUR	T	0.168865	Shrestha S	20009918	2e-06	6790	4,6	.	y	y	y
Carotid atherosclerosis in HIV infection, common cIMT	chr22:29847722	rs13053817	chr22:29838203	rs13053624	miR-425/425-5p/489	RFPL1	0	7mer-1a	alt	.	.	1	EUR	T	0.168865	Shrestha S	20009918	2e-06	6790	4,6	.	y	y	y
Carotid intima media thickness (cIMT)	chr6:25772047	rs4712972	chr6:25780811	rs6910549	miR-139-5p	SLC17A4	2	8mer-1a	1	ref	ref	0.793	EUR	A	0.0976253	Bis JC	21909108	8e-08	2651	1f,6	BTN3A2(+/-),BTN2A1(+/-),HLA-F(+/-),HIST1H4L(+),HIST1H2BD(+/-),HLA-A(+/-),CMAH(+/-),BTN3A1(+),HIST1H2AC(+/-),IER3(+/-),HLA-DQA1(+),BTN2A2(+/-),HIST1H4B(+/-),HIST1H4A(+/-),ZSCAN16(+/-),HIST1H4D(-)	y	y	n
Carotid intima media thickness (cIMT)	chr6:25772047	rs4712972	chr6:25780811	rs6910549	miR-4279	SLC17A4	2	7mer-m8	1	ref	ref	0.793	EUR	A	0.0976253	Bis JC	21909108	8e-08	2651	1f,6	BTN3A2(+/-),BTN2A1(+/-),HLA-F(+/-),HIST1H4L(+),HIST1H2BD(+/-),HLA-A(+/-),CMAH(+/-),BTN3A1(+),HIST1H2AC(+/-),IER3(+/-),HLA-DQA1(+),BTN2A2(+/-),HIST1H4B(+/-),HIST1H4A(+/-),ZSCAN16(+/-),HIST1H4D(-)	y	y	n
Caudate nucleus volume, Right caudate	chr5:76781471	rs163030	chr5:76722443	rs40594	miR-4699-3p	PDE8B	2	7mer-1a	alt	.	chr5:76722442,rs62362531,alt;chr5:76722443,rs40594,alt	0.897	EUR	A	0.477573	Stein JL	21502949	2e-07	3755	1f,2b,3a,5,6	PDE8B(+/-),WDR41(+/-)	y	y	y
Caudate nucleus volume, Right caudate	chr5:76781471	rs163030	chr5:76722443	rs40594	miR-4729	PDE8B	0	7mer-1a	alt	.	chr5:76722442,rs62362531,alt;chr5:76722443,rs40594,ref	0.897	EUR	A	0.477573	Stein JL	21502949	2e-07	3755	1f,2b,3a,5,6	PDE8B(+/-),WDR41(+/-)	y	y	y
Caudate nucleus volume, Right caudate	chr5:76781471	rs163030	chr5:76722891	rs460267	miR-3977	PDE8B	1	8mer-1a	alt	.	chr5:76722895,rs459366,alt;chr5:76722891,rs460267,ref	0.6606	EUR	C	0.401055	Stein JL	21502949	2e-07	3755	1f,2b,3a,5,6	PDE8B(+/-),WDR41(+/-)	y	y	y
Caudate nucleus volume, Right caudate	chr5:76781471	rs163030	chr5:76722891	rs460267	miR-4790-5p	PDE8B	0	7mer-1a	alt	.	.	0.6606	EUR	C	0.401055	Stein JL	21502949	2e-07	3755	1f,2b,3a,5,6	PDE8B(+/-),WDR41(+/-)	y	y	y
Celiac disease and Rheumatoid arthritis	chr18:12809340	rs1893217	chr18:12792736	rs60474474	miR-3909	PTPN2	0	7mer-1a	alt	.	.	0.9312	EUR	T	0.156992	Zhernakova A	21383967	5e-12	4040	2b,5	.	y	n	n
Celiac disease and Rheumatoid arthritis	chr18:12809340	rs1893217	chr18:12792736	rs60474474	miR-3934	PTPN2	2	7mer-m8	alt	.	.	0.9312	EUR	T	0.156992	Zhernakova A	21383967	5e-12	4040	2b,5	.	y	n	n
Celiac disease and Rheumatoid arthritis	chr18:12809340	rs1893217	chr18:12792736	rs60474474	miR-4290	PTPN2	1	8mer-1a	1	ref	ref	0.9312	EUR	T	0.156992	Zhernakova A	21383967	5e-12	4040	2b,5	.	y	n	n
Celiac disease and Rheumatoid arthritis	chr18:12809340	rs1893217	chr18:12792736	rs60474474	miR-4691-5p	PTPN2	0	7mer-m8	alt	.	.	0.9312	EUR	T	0.156992	Zhernakova A	21383967	5e-12	4040	2b,5	.	y	n	n
Celiac disease and Rheumatoid arthritis	chr18:12809340	rs1893217	chr18:12792736	rs60474474	miR-764	PTPN2	3	7mer-m8	1	ref	ref	0.9312	EUR	T	0.156992	Zhernakova A	21383967	5e-12	4040	2b,5	.	y	n	n
Celiac disease and Rheumatoid arthritis	chr18:12809340	rs1893217	chr18:12792940	rs45450798	miR-1843-5p/4802-5p	PTPN2	0	7mer-1a	alt	.	.	0.9128	EUR	G	0.159631	Zhernakova A	21383967	5e-12	4040	2b,5	.	y	n	n
Celiac disease and Rheumatoid arthritis	chr18:12809340	rs1893217	chr18:12792940	rs45450798	miR-298	PTPN2	3	7mer-1a	1	ref	ref	0.9128	EUR	G	0.159631	Zhernakova A	21383967	5e-12	4040	2b,5	.	y	n	n
Celiac disease and Rheumatoid arthritis	chr18:12809340	rs1893217	chr18:12792940	rs45450798	miR-4434/4516	PTPN2	0	7mer-1a	alt	.	.	0.9128	EUR	G	0.159631	Zhernakova A	21383967	5e-12	4040	2b,5	.	y	n	n
Celiac disease and Rheumatoid arthritis	chr18:12809340	rs1893217	chr18:12792940	rs45450798	miR-4531	PTPN2	0	7mer-m8	alt	.	.	0.9128	EUR	G	0.159631	Zhernakova A	21383967	5e-12	4040	2b,5	.	y	n	n
Celiac disease and Rheumatoid arthritis	chr18:12809340	rs1893217	chr18:12792940	rs45450798	miR-491-3p	PTPN2	1	7mer-m8	1	ref	ref	0.9128	EUR	G	0.159631	Zhernakova A	21383967	5e-12	4040	2b,5	.	y	n	n
Celiac disease and Rheumatoid arthritis	chr18:12809340	rs1893217	chr18:12792940	rs45450798	miR-539/539-5p	PTPN2	0	7mer-m8	alt	.	.	0.9128	EUR	G	0.159631	Zhernakova A	21383967	5e-12	4040	2b,5	.	y	n	n
Celiac disease and Rheumatoid arthritis	chr22:21982892	rs2298428	chr22:21976934	rs7444	miR-4252	UBE2L3	1	7mer-m8	1	ref	ref	0.8942	EUR	C	0.197889	Zhernakova A	21383967	3e-10	4042	1b,1f,2b,3a,4,5,6	UBE2L3(+)	y	y	y
Celiac disease and Rheumatoid arthritis	chr22:21982892	rs2298428	chr22:21977047	rs7445	miR-4779	UBE2L3	2	7mer-m8	1	ref	ref	0.8724	EUR	T	0.201847	Zhernakova A	21383967	3e-10	4042	1b,1f,2b,3a,4,5,6	UBE2L3(+)	y	y	y
Celiac disease and Rheumatoid arthritis	chr22:21982892	rs2298428	chr22:21977047	rs7445	miR-765/3584-5p	UBE2L3	2	8mer-1a	1	ref	ref	0.8724	EUR	T	0.201847	Zhernakova A	21383967	3e-10	4042	1b,1f,2b,3a,4,5,6	UBE2L3(+)	y	y	y
Celiac disease and Rheumatoid arthritis	chr9:123640500	rs1953126	chr9:123665019	rs9886724	miR-2447/4646-5p	TRAF1	1	7mer-1a	1	ref	ref	0.7062	EUR	A	0.431398	Zhernakova A	21383967	4e-11	4041	1b,1d,1f,2a,2b,3a,4,5,6	FBXW2(+),GSN(+),GGTA1(+),C5(+)	y	y	n
Celiac disease and Rheumatoid arthritis	chr9:123640500	rs1953126	chr9:123665019	rs9886724	miR-3170	TRAF1	1	7mer-m8	alt	.	.	0.7062	EUR	A	0.431398	Zhernakova A	21383967	4e-11	4041	1b,1d,1f,2a,2b,3a,4,5,6	FBXW2(+),GSN(+),GGTA1(+),C5(+)	y	y	n
Celiac disease and Rheumatoid arthritis	chr9:123640500	rs1953126	chr9:123665019	rs9886724	miR-3192	TRAF1	3	7mer-1a	1	ref	ref	0.7062	EUR	A	0.431398	Zhernakova A	21383967	4e-11	4041	1b,1d,1f,2a,2b,3a,4,5,6	FBXW2(+),GSN(+),GGTA1(+),C5(+)	y	y	n
Celiac disease and Rheumatoid arthritis	chr9:123640500	rs1953126	chr9:123665019	rs9886724	miR-4314	TRAF1	2	7mer-m8	1	ref	ref	0.7062	EUR	A	0.431398	Zhernakova A	21383967	4e-11	4041	1b,1d,1f,2a,2b,3a,4,5,6	FBXW2(+),GSN(+),GGTA1(+),C5(+)	y	y	n
Celiac disease and Rheumatoid arthritis	chr9:123640500	rs1953126	chr9:123665019	rs9886724	miR-4320	TRAF1	2	7mer-m8	1	ref	ref	0.7062	EUR	A	0.431398	Zhernakova A	21383967	4e-11	4041	1b,1d,1f,2a,2b,3a,4,5,6	FBXW2(+),GSN(+),GGTA1(+),C5(+)	y	y	n
Celiac disease and Rheumatoid arthritis	chr9:123640500	rs1953126	chr9:123665019	rs9886724	miR-4667-5p/4700-5p	TRAF1	0	7mer-1a	alt	.	.	0.7062	EUR	A	0.431398	Zhernakova A	21383967	4e-11	4041	1b,1d,1f,2a,2b,3a,4,5,6	FBXW2(+),GSN(+),GGTA1(+),C5(+)	y	y	n
Celiac disease and Rheumatoid arthritis	chr9:123640500	rs1953126	chr9:123665019	rs9886724	miR-4778-5p	TRAF1	1	7mer-m8	1	ref	ref	0.7062	EUR	A	0.431398	Zhernakova A	21383967	4e-11	4041	1b,1d,1f,2a,2b,3a,4,5,6	FBXW2(+),GSN(+),GGTA1(+),C5(+)	y	y	n
Celiac disease and Rheumatoid arthritis	chr9:123640500	rs1953126	chr9:123665019	rs9886724	miR-637	TRAF1	0	7mer-1a	alt	.	.	0.7062	EUR	A	0.431398	Zhernakova A	21383967	4e-11	4041	1b,1d,1f,2a,2b,3a,4,5,6	FBXW2(+),GSN(+),GGTA1(+),C5(+)	y	y	n
Celiac disease and Rheumatoid arthritis	chr9:123640500	rs1953126	chr9:123665901	rs4836834	miR-1266/4518	TRAF1	2	8mer-1a	1	ref	ref	0.7062	EUR	T	0.431398	Zhernakova A	21383967	4e-11	4041	1b,1d,1f,2a,2b,3a,4,5,6	FBXW2(+),GSN(+),GGTA1(+),C5(+)	y	y	n
Celiac disease and Rheumatoid arthritis	chr9:123640500	rs1953126	chr9:123665901	rs4836834	miR-3664-3p	TRAF1	3	7mer-1a	1	ref	ref	0.7062	EUR	T	0.431398	Zhernakova A	21383967	4e-11	4041	1b,1d,1f,2a,2b,3a,4,5,6	FBXW2(+),GSN(+),GGTA1(+),C5(+)	y	y	n
Celiac disease and Rheumatoid arthritis	chr9:123640500	rs1953126	chr9:123665901	rs4836834	miR-510	TRAF1	0	7mer-m8	alt	.	.	0.7062	EUR	T	0.431398	Zhernakova A	21383967	4e-11	4041	1b,1d,1f,2a,2b,3a,4,5,6	FBXW2(+),GSN(+),GGTA1(+),C5(+)	y	y	n
Celiac disease and Rheumatoid arthritis	chr9:123640500	rs1953126	chr9:123666777	rs2241003	miR-1233	TRAF1	0	7mer-m8	alt	.	.	0.9276	EUR	G	0.366755	Zhernakova A	21383967	4e-11	4041	1b,1d,1f,2a,2b,3a,4,5,6	FBXW2(+),GSN(+),GGTA1(+),C5(+)	y	y	n
Celiac disease and Rheumatoid arthritis	chr9:123640500	rs1953126	chr9:123666777	rs2241003	miR-326/330/330-5p	TRAF1	0	7mer-m8	alt	.	.	0.9276	EUR	G	0.366755	Zhernakova A	21383967	4e-11	4041	1b,1d,1f,2a,2b,3a,4,5,6	FBXW2(+),GSN(+),GGTA1(+),C5(+)	y	y	n
Celiac disease and Rheumatoid arthritis	chr9:123640500	rs1953126	chr9:123666777	rs2241003	miR-4687-5p	TRAF1	0	7mer-m8	alt	.	.	0.9276	EUR	G	0.366755	Zhernakova A	21383967	4e-11	4041	1b,1d,1f,2a,2b,3a,4,5,6	FBXW2(+),GSN(+),GGTA1(+),C5(+)	y	y	n
Celiac disease	chr16:11403893	rs12928822	chr16:11445040	rs2032933	miR-591	RMI2	0	7mer-1a	alt	.	chr16:11445040,rs2032933,alt;chr16:11445035,.,alt	0.6528	EUR	G	0.172823	Dubois PC	20190752	3e-08	6496	2b,2c,3a,6	C16orf75(+)	y	n	n
Celiac disease	chr16:11403893	rs12928822	chr16:11445040	rs2032933	miR-891a	RMI2	1	7mer-m8	2	ref	ref	0.6528	EUR	G	0.172823	Dubois PC	20190752	3e-08	6496	2b,2c,3a,6	C16orf75(+)	y	n	n
Celiac disease	chr18:12809340	rs1893217	chr18:12792736	rs60474474	miR-3909	PTPN2	0	7mer-1a	alt	.	.	0.9312	EUR	T	0.156992	Dubois PC	20190752	3e-10	6494	2b,5	.	y	n	n
Celiac disease	chr18:12809340	rs1893217	chr18:12792736	rs60474474	miR-3934	PTPN2	2	7mer-m8	alt	.	.	0.9312	EUR	T	0.156992	Dubois PC	20190752	3e-10	6494	2b,5	.	y	n	n
Celiac disease	chr18:12809340	rs1893217	chr18:12792736	rs60474474	miR-4290	PTPN2	1	8mer-1a	1	ref	ref	0.9312	EUR	T	0.156992	Dubois PC	20190752	3e-10	6494	2b,5	.	y	n	n
Celiac disease	chr18:12809340	rs1893217	chr18:12792736	rs60474474	miR-4691-5p	PTPN2	0	7mer-m8	alt	.	.	0.9312	EUR	T	0.156992	Dubois PC	20190752	3e-10	6494	2b,5	.	y	n	n
Celiac disease	chr18:12809340	rs1893217	chr18:12792736	rs60474474	miR-764	PTPN2	3	7mer-m8	1	ref	ref	0.9312	EUR	T	0.156992	Dubois PC	20190752	3e-10	6494	2b,5	.	y	n	n
Celiac disease	chr18:12809340	rs1893217	chr18:12792940	rs45450798	miR-1843-5p/4802-5p	PTPN2	0	7mer-1a	alt	.	.	0.9128	EUR	G	0.159631	Dubois PC	20190752	3e-10	6494	2b,5	.	y	n	n
Celiac disease	chr18:12809340	rs1893217	chr18:12792940	rs45450798	miR-298	PTPN2	3	7mer-1a	1	ref	ref	0.9128	EUR	G	0.159631	Dubois PC	20190752	3e-10	6494	2b,5	.	y	n	n
Celiac disease	chr18:12809340	rs1893217	chr18:12792940	rs45450798	miR-4434/4516	PTPN2	0	7mer-1a	alt	.	.	0.9128	EUR	G	0.159631	Dubois PC	20190752	3e-10	6494	2b,5	.	y	n	n
Celiac disease	chr18:12809340	rs1893217	chr18:12792940	rs45450798	miR-4531	PTPN2	0	7mer-m8	alt	.	.	0.9128	EUR	G	0.159631	Dubois PC	20190752	3e-10	6494	2b,5	.	y	n	n
Celiac disease	chr18:12809340	rs1893217	chr18:12792940	rs45450798	miR-491-3p	PTPN2	1	7mer-m8	1	ref	ref	0.9128	EUR	G	0.159631	Dubois PC	20190752	3e-10	6494	2b,5	.	y	n	n
Celiac disease	chr18:12809340	rs1893217	chr18:12792940	rs45450798	miR-539/539-5p	PTPN2	0	7mer-m8	alt	.	.	0.9128	EUR	G	0.159631	Dubois PC	20190752	3e-10	6494	2b,5	.	y	n	n
Celiac disease	chr2:102971865	rs13015714	chr2:103014696	rs1568681	miR-1275/4665-5p	IL18R1	1	7mer-1a	1	ref	ref	0.8458	EUR	T	0.5	Hunt KA	18311140	4e-09	8941	2b,3a,5,6	IL18RAP(+/-),IL1RL1(+/-)	y	n	n
Celiac disease	chr2:102971865	rs13015714	chr2:103014696	rs1568681	miR-1404/2110	IL18R1	0	7mer-1a	alt	.	.	0.8458	EUR	T	0.5	Hunt KA	18311140	4e-09	8941	2b,3a,5,6	IL18RAP(+/-),IL1RL1(+/-)	y	n	n
Celiac disease	chr2:102971865	rs13015714	chr2:103014696	rs1568681	miR-3175	IL18R1	0	7mer-1a	alt	.	.	0.8458	EUR	T	0.5	Hunt KA	18311140	4e-09	8941	2b,3a,5,6	IL18RAP(+/-),IL1RL1(+/-)	y	n	n
Celiac disease	chr2:102971865	rs13015714	chr2:103014696	rs1568681	miR-555	IL18R1	1	7mer-m8	1	ref	ref	0.8458	EUR	T	0.5	Hunt KA	18311140	4e-09	8941	2b,3a,5,6	IL18RAP(+/-),IL1RL1(+/-)	y	n	n
Celiac disease	chr2:102971865	rs13015714	chr2:103014696	rs1568681	miR-612/3150a-3p	IL18R1	0	8mer-1a	alt	.	.	0.8458	EUR	T	0.5	Hunt KA	18311140	4e-09	8941	2b,3a,5,6	IL18RAP(+/-),IL1RL1(+/-)	y	n	n
Celiac disease	chr2:102971865	rs13015714	chr2:103014696	rs1568681	miR-939/1343	IL18R1	0	7mer-1a	alt	.	.	0.8458	EUR	T	0.5	Hunt KA	18311140	4e-09	8941	2b,3a,5,6	IL18RAP(+/-),IL1RL1(+/-)	y	n	n
Celiac disease	chr2:102971865	rs13015714	chr2:103068787	rs7559479	miR-136	IL18RAP	1	7mer-m8	1	ref	ref	0.7811	EUR	A	0.5	Hunt KA	18311140	4e-09	8941	2b,3a,5,6	IL18RAP(+/-),IL1RL1(+/-)	y	n	n
Celiac disease	chr2:102971865	rs13015714	chr2:103068787	rs7559479	miR-3156-3p	IL18RAP	1	7mer-m8	1	ref	ref	0.7811	EUR	A	0.5	Hunt KA	18311140	4e-09	8941	2b,3a,5,6	IL18RAP(+/-),IL1RL1(+/-)	y	n	n
Celiac disease	chr2:102971865	rs13015714	chr2:103068787	rs7559479	miR-4301	IL18RAP	1	7mer-1a	1	ref	ref	0.7811	EUR	A	0.5	Hunt KA	18311140	4e-09	8941	2b,3a,5,6	IL18RAP(+/-),IL1RL1(+/-)	y	n	n
Celiac disease	chr2:102971865	rs13015714	chr2:103068834	rs7603250	miR-1910	IL18RAP	1	7mer-1a	1	ref	ref	0.7746	EUR	A	0.5	Hunt KA	18311140	4e-09	8941	2b,3a,5,6	IL18RAP(+/-),IL1RL1(+/-)	y	n	n
Celiac disease	chr2:102971865	rs13015714	chr2:103068834	rs7603250	miR-198	IL18RAP	1	7mer-1a	alt	.	.	0.7746	EUR	A	0.5	Hunt KA	18311140	4e-09	8941	2b,3a,5,6	IL18RAP(+/-),IL1RL1(+/-)	y	n	n
Celiac disease	chr2:102971865	rs13015714	chr2:103068834	rs7603250	miR-455-3p	IL18RAP	2	8mer-1a	1	ref	ref	0.7746	EUR	A	0.5	Hunt KA	18311140	4e-09	8941	2b,3a,5,6	IL18RAP(+/-),IL1RL1(+/-)	y	n	n
Celiac disease	chr2:103070568	rs917997	chr2:103014696	rs1568681	miR-1275/4665-5p	IL18R1	1	7mer-1a	1	ref	ref	0.9292	EUR	T	0.5	Dubois PC	20190752	1e-15	6461	2b,3a,5,6	IL18RAP(+/-),IL1RL1(+/-)	y	n	n
Celiac disease	chr2:103070568	rs917997	chr2:103014696	rs1568681	miR-1404/2110	IL18R1	0	7mer-1a	alt	.	.	0.9292	EUR	T	0.5	Dubois PC	20190752	1e-15	6461	2b,3a,5,6	IL18RAP(+/-),IL1RL1(+/-)	y	n	n
Celiac disease	chr2:103070568	rs917997	chr2:103014696	rs1568681	miR-3175	IL18R1	0	7mer-1a	alt	.	.	0.9292	EUR	T	0.5	Dubois PC	20190752	1e-15	6461	2b,3a,5,6	IL18RAP(+/-),IL1RL1(+/-)	y	n	n
Celiac disease	chr2:103070568	rs917997	chr2:103014696	rs1568681	miR-555	IL18R1	1	7mer-m8	1	ref	ref	0.9292	EUR	T	0.5	Dubois PC	20190752	1e-15	6461	2b,3a,5,6	IL18RAP(+/-),IL1RL1(+/-)	y	n	n
Celiac disease	chr2:103070568	rs917997	chr2:103014696	rs1568681	miR-612/3150a-3p	IL18R1	0	8mer-1a	alt	.	.	0.9292	EUR	T	0.5	Dubois PC	20190752	1e-15	6461	2b,3a,5,6	IL18RAP(+/-),IL1RL1(+/-)	y	n	n
Celiac disease	chr2:103070568	rs917997	chr2:103014696	rs1568681	miR-939/1343	IL18R1	0	7mer-1a	alt	.	.	0.9292	EUR	T	0.5	Dubois PC	20190752	1e-15	6461	2b,3a,5,6	IL18RAP(+/-),IL1RL1(+/-)	y	n	n
Celiac disease	chr2:103070568	rs917997	chr2:103068787	rs7559479	miR-136	IL18RAP	1	7mer-m8	1	ref	ref	1	EUR	A	0.5	Dubois PC	20190752	1e-15	6461	2b,3a,5,6	IL18RAP(+/-),IL1RL1(+/-)	y	n	n
Celiac disease	chr2:103070568	rs917997	chr2:103068787	rs7559479	miR-3156-3p	IL18RAP	1	7mer-m8	1	ref	ref	1	EUR	A	0.5	Dubois PC	20190752	1e-15	6461	2b,3a,5,6	IL18RAP(+/-),IL1RL1(+/-)	y	n	n
Celiac disease	chr2:103070568	rs917997	chr2:103068787	rs7559479	miR-4301	IL18RAP	1	7mer-1a	1	ref	ref	1	EUR	A	0.5	Dubois PC	20190752	1e-15	6461	2b,3a,5,6	IL18RAP(+/-),IL1RL1(+/-)	y	n	n
Celiac disease	chr2:103070568	rs917997	chr2:103068834	rs7603250	miR-1910	IL18RAP	1	7mer-1a	1	ref	ref	0.9921	EUR	A	0.5	Dubois PC	20190752	1e-15	6461	2b,3a,5,6	IL18RAP(+/-),IL1RL1(+/-)	y	n	n
Celiac disease	chr2:103070568	rs917997	chr2:103068834	rs7603250	miR-198	IL18RAP	1	7mer-1a	alt	.	.	0.9921	EUR	A	0.5	Dubois PC	20190752	1e-15	6461	2b,3a,5,6	IL18RAP(+/-),IL1RL1(+/-)	y	n	n
Celiac disease	chr2:103070568	rs917997	chr2:103068834	rs7603250	miR-455-3p	IL18RAP	2	8mer-1a	1	ref	ref	0.9921	EUR	A	0.5	Dubois PC	20190752	1e-15	6461	2b,3a,5,6	IL18RAP(+/-),IL1RL1(+/-)	y	n	n
Celiac disease	chr21:45647421	rs4819388	chr21:45647421	rs4819388	miR-24/24ab/24-3p	ICOSLG	2	7mer-m8	1	ref	ref	gwas	EUR	T	0.278364	Dubois PC	20190752	2e-09	6483	1f,2b,3a,5	.	y	y	n
Celiac disease	chr21:45647421	rs4819388	chr21:45647421	rs4819388	miR-3090/4726-3p	ICOSLG	1	7mer-m8	alt	.	.	gwas	EUR	T	0.278364	Dubois PC	20190752	2e-09	6483	1f,2b,3a,5	.	y	y	n
Celiac disease	chr22:21982892	rs2298428	chr22:21976934	rs7444	miR-4252	UBE2L3	1	7mer-m8	1	ref	ref	0.8942	EUR	C	0.197889	Dubois PC	20190752	2e-07	6485	1b,1f,2b,3a,4,5,6	UBE2L3(+)	y	y	y
Celiac disease	chr22:21982892	rs2298428	chr22:21977047	rs7445	miR-4779	UBE2L3	2	7mer-m8	1	ref	ref	0.8724	EUR	T	0.201847	Dubois PC	20190752	2e-07	6485	1b,1f,2b,3a,4,5,6	UBE2L3(+)	y	y	y
Celiac disease	chr22:21982892	rs2298428	chr22:21977047	rs7445	miR-765/3584-5p	UBE2L3	2	8mer-1a	1	ref	ref	0.8724	EUR	T	0.201847	Dubois PC	20190752	2e-07	6485	1b,1f,2b,3a,4,5,6	UBE2L3(+)	y	y	y
Celiac disease	chr3:169492101	rs10936599	chr3:169506141	rs1920122	miR-374c/655	MYNN	0	8mer-1a	alt	.	.	0.903	EUR	C	0.5	Dubois PC	20190752	5e-07	6492	2a,2b,3a,5,6	MYNN(+)	y	y	y
Celiac disease	chr3:169492101	rs10936599	chr3:169506173	rs1920123	miR-340-5p	MYNN	2	7mer-1a	alt	.	.	0.903	EUR	C	0.5	Dubois PC	20190752	5e-07	6492	2a,2b,3a,5,6	MYNN(+)	y	y	y
Celiac disease	chr3:46235201	rs13098911	chr3:46244273	rs3774630	miR-1293/4483	CCR1	0	7mer-m8	alt	.	.	0.9725	EUR	T	0.10686	Dubois PC	20190752	3e-17	6463	1a,1f,2a,2b,3a,5,6	CXCR6(+/-),CCR1(+/-),CCR2(+/-),CCR3(+/-)	y	n	n
Celiac disease	chr3:46235201	rs13098911	chr3:46244273	rs3774630	miR-4447/4472	CCR1	0	7mer-m8	alt	.	.	0.9725	EUR	T	0.10686	Dubois PC	20190752	3e-17	6463	1a,1f,2a,2b,3a,5,6	CXCR6(+/-),CCR1(+/-),CCR2(+/-),CCR3(+/-)	y	n	n
Celiac disease	chr3:46235201	rs13098911	chr3:46244273	rs3774630	miR-654-5p/541	CCR1	0	7mer-1a	alt	.	.	0.9725	EUR	T	0.10686	Dubois PC	20190752	3e-17	6463	1a,1f,2a,2b,3a,5,6	CXCR6(+/-),CCR1(+/-),CCR2(+/-),CCR3(+/-)	y	n	n
Celiac disease	chr3:46235201	rs13098911	chr3:46244273	rs3774630	miR-663/663a/1908	CCR1	1	8mer-1a	1	ref	ref	0.9725	EUR	T	0.10686	Dubois PC	20190752	3e-17	6463	1a,1f,2a,2b,3a,5,6	CXCR6(+/-),CCR1(+/-),CCR2(+/-),CCR3(+/-)	y	n	n
Celiac disease	chr6:128278798	rs802734	chr6:128291199	rs3190930	miR-1910	PTPRK	1	8mer-1a	1	ref	ref	0.6365	EUR	T	0.205805	Dubois PC	20190752	3e-14	6480	6	.	y	n	n
Celiac disease	chr6:128278798	rs802734	chr6:128291199	rs3190930	miR-204/204b/211	PTPRK	0	7mer-m8	alt	.	chr6:128291201,.,alt;chr6:128291199,rs3190930,ref	0.6365	EUR	T	0.205805	Dubois PC	20190752	3e-14	6480	6	.	y	n	n
Celiac disease	chr6:128278798	rs802734	chr6:128291199	rs3190930	miR-2114	PTPRK	0	7mer-m8	alt	.	chr6:128291201,.,alt;chr6:128291199,rs3190930,ref	0.6365	EUR	T	0.205805	Dubois PC	20190752	3e-14	6480	6	.	y	n	n
Celiac disease	chr6:128278798	rs802734	chr6:128291199	rs3190930	miR-3600/4277	PTPRK	0	7mer-1a	alt	.	.	0.6365	EUR	T	0.205805	Dubois PC	20190752	3e-14	6480	6	.	y	n	n
Celiac disease	chr6:128278798	rs802734	chr6:128291199	rs3190930	miR-3600/4277	PTPRK	0	8mer-1a	alt	.	chr6:128291201,.,ref;chr6:128291199,rs3190930,alt	0.6365	EUR	T	0.205805	Dubois PC	20190752	3e-14	6480	6	.	y	n	n
Celiac disease	chr6:128278798	rs802734	chr6:128291199	rs3190930	miR-455-3p	PTPRK	1	7mer-1a	1	ref	ref	0.6365	EUR	T	0.205805	Dubois PC	20190752	3e-14	6480	6	.	y	n	n
Celiac disease	chr6:383546	rs1033180	chr6:408012	rs1050975	miR-139-5p	IRF4	1	7mer-1a	1	ref	ref	0.6053	EUR	G	0.0897098	Dubois PC	20190752	6e-08	6484	5	.	y	n	n
Celiac disease	chr6:383546	rs1033180	chr6:408012	rs1050975	miR-3618	IRF4	1	7mer-m8	1	ref	ref	0.6053	EUR	G	0.0897098	Dubois PC	20190752	6e-08	6484	5	.	y	n	n
Celiac disease	chr6:383546	rs1033180	chr6:408012	rs1050975	miR-4773	IRF4	1	7mer-1a	alt	.	.	0.6053	EUR	G	0.0897098	Dubois PC	20190752	6e-08	6484	5	.	y	n	n
Celiac disease	chr6:383546	rs1033180	chr6:408012	rs1050975	miR-4796-5p	IRF4	0	7mer-m8	alt	.	.	0.6053	EUR	G	0.0897098	Dubois PC	20190752	6e-08	6484	5	.	y	n	n
Cholesterol, total	chr10:113933886	rs2255141	chr10:113910721	rs1129555	miR-4786-3p	GPAM	2	7mer-m8	1	ref	ref	0.9346	EUR	A	0.323219	Teslovich TM	20686565	2e-10	5581	2b,3a,5,6	GPAM(-)	y	y	y
Cholesterol, total	chr10:113933886	rs2255141	chr10:113913222	rs2297991	miR-183	GPAM	2	7mer-m8	2	ref	ref	0.879	EUR	T	0.333773	Teslovich TM	20686565	2e-10	5581	2b,3a,5,6	GPAM(-)	y	y	y
Cholesterol, total	chr1:109818306	rs629301	chr1:109817192	rs7528419	miR-3179	CELSR2	2	7mer-1a	1	ref	ref	1	EUR	A	0.5	Teslovich TM	20686565	6e-131	5566	1f,3a	CELSR2(-),KIAA1324(+),SORT1(-)	y	n	n
Cholesterol, total	chr1:109818306	rs629301	chr1:109817192	rs7528419	miR-4293	CELSR2	1	7mer-m8	1	ref	ref	1	EUR	A	0.5	Teslovich TM	20686565	6e-131	5566	1f,3a	CELSR2(-),KIAA1324(+),SORT1(-)	y	n	n
Cholesterol, total	chr1:109818306	rs629301	chr1:109817590	rs12740374	miR-3547/3663-3p	CELSR2	1	8mer-1a	1	ref	ref	1	EUR	G	0.5	Teslovich TM	20686565	6e-131	5566	1f,3a	CELSR2(-),KIAA1324(+),SORT1(-)	y	n	n
Cholesterol, total	chr1:109818530	rs646776	chr1:109817192	rs7528419	miR-3179	CELSR2	2	7mer-1a	1	ref	ref	1	EUR	A	0.5	Aulchenko YS	19060911	9e-22	8168	1f,3a	CELSR2(-),KIAA1324(+),SORT1(-)	y	n	n
Cholesterol, total	chr1:109818530	rs646776	chr1:109817192	rs7528419	miR-4293	CELSR2	1	7mer-m8	1	ref	ref	1	EUR	A	0.5	Aulchenko YS	19060911	9e-22	8168	1f,3a	CELSR2(-),KIAA1324(+),SORT1(-)	y	n	n
Cholesterol, total	chr1:109818530	rs646776	chr1:109817590	rs12740374	miR-3547/3663-3p	CELSR2	1	8mer-1a	1	ref	ref	1	EUR	G	0.5	Aulchenko YS	19060911	9e-22	8168	1f,3a	CELSR2(-),KIAA1324(+),SORT1(-)	y	n	n
Cholesterol, total	chr11:116603724	rs12272004	chr11:116619073	rs28927680	miR-1323/548o	BUD13	1	8mer-1a	2	ref	ref	0.866	EUR	G	0.060686	Aulchenko YS	19060911	7e-07	8156	2b,3a,3b,4,6	PAFAH1B2(+)	y	y	y
Cholesterol, total	chr11:116603724	rs12272004	chr11:116619073	rs28927680	miR-4720-5p/4799-3p	BUD13	1	7mer-m8	2	ref	ref	0.866	EUR	G	0.060686	Aulchenko YS	19060911	7e-07	8156	2b,3a,3b,4,6	PAFAH1B2(+)	y	y	y
Cholesterol, total	chr11:116603724	rs12272004	chr11:116619073	rs28927680	miR-4796-3p	BUD13	0	7mer-m8	alt	.	.	0.866	EUR	G	0.060686	Aulchenko YS	19060911	7e-07	8156	2b,3a,3b,4,6	PAFAH1B2(+)	y	y	y
Cholesterol, total	chr11:116603724	rs12272004	chr11:116619073	rs28927680	miR-548a-3p/548ef/2285a	BUD13	1	7mer-m8	2	ref	ref	0.866	EUR	G	0.060686	Aulchenko YS	19060911	7e-07	8156	2b,3a,3b,4,6	PAFAH1B2(+)	y	y	y
Cholesterol, total	chr11:116603724	rs12272004	chr11:116619073	rs28927680	miR-548t/1643	BUD13	0	7mer-m8	alt	.	.	0.866	EUR	G	0.060686	Aulchenko YS	19060911	7e-07	8156	2b,3a,3b,4,6	PAFAH1B2(+)	y	y	y
Cholesterol, total	chr11:116603724	rs12272004	chr11:116649538	rs61905116	miR-1207-5p/4763-3p	ZNF259	0	7mer-m8	alt	.	.	0.7977	EUR	G	0.0567282	Aulchenko YS	19060911	7e-07	8156	2b,3a,3b,4,6	PAFAH1B2(+)	y	y	y
Cholesterol, total	chr11:116603724	rs12272004	chr11:116649538	rs61905116	miR-1909	ZNF259	0	7mer-m8	alt	.	.	0.7977	EUR	G	0.0567282	Aulchenko YS	19060911	7e-07	8156	2b,3a,3b,4,6	PAFAH1B2(+)	y	y	y
Cholesterol, total	chr11:116603724	rs12272004	chr11:116649538	rs61905116	miR-4446-3p	ZNF259	1	7mer-m8	1	ref	ref	0.7977	EUR	G	0.0567282	Aulchenko YS	19060911	7e-07	8156	2b,3a,3b,4,6	PAFAH1B2(+)	y	y	y
Cholesterol, total	chr11:61569830	rs174546	chr11:61564299	rs4246215	miR-3149	FEN1	0	7mer-1a	alt	.	.	0.893	EUR	T	0.383905	Teslovich TM	20686565	2e-22	5597	1b,1f,2b,3a,5,6	POLR2G(-),C11orf10(+),FADS1(+),FADS2(+)	y	y	n
Cholesterol, total	chr11:61569830	rs174546	chr11:61564299	rs4246215	miR-3713	FEN1	0	7mer-1a	alt	.	.	0.893	EUR	T	0.383905	Teslovich TM	20686565	2e-22	5597	1b,1f,2b,3a,5,6	POLR2G(-),C11orf10(+),FADS1(+),FADS2(+)	y	y	n
Cholesterol, total	chr11:61569830	rs174546	chr11:61567753	rs174544	miR-192/215	FADS1	2	7mer-1a	1	ref	ref	0.832	EUR	A	0.319261	Teslovich TM	20686565	2e-22	5597	1b,1f,2b,3a,5,6	POLR2G(-),C11orf10(+),FADS1(+),FADS2(+)	y	y	n
Cholesterol, total	chr11:61569830	rs174546	chr11:61567753	rs174544	miR-3545-3p	FADS1	0	7mer-1a	alt	.	.	0.832	EUR	A	0.319261	Teslovich TM	20686565	2e-22	5597	1b,1f,2b,3a,5,6	POLR2G(-),C11orf10(+),FADS1(+),FADS2(+)	y	y	n
Cholesterol, total	chr11:61569830	rs174546	chr11:61567753	rs174544	miR-4680-5p	FADS1	0	7mer-1a	alt	.	.	0.832	EUR	A	0.319261	Teslovich TM	20686565	2e-22	5597	1b,1f,2b,3a,5,6	POLR2G(-),C11orf10(+),FADS1(+),FADS2(+)	y	y	n
Cholesterol, total	chr11:61569830	rs174546	chr11:61569306	rs174545	miR-124/124ab/506	FADS1	1	7mer-m8	alt	.	.	1	EUR	G	0.35752	Teslovich TM	20686565	2e-22	5597	1b,1f,2b,3a,5,6	POLR2G(-),C11orf10(+),FADS1(+),FADS2(+)	y	y	n
Cholesterol, total	chr11:61569830	rs174546	chr11:61569306	rs174545	miR-4252	FADS1	2	7mer-m8	1	ref	ref	1	EUR	G	0.35752	Teslovich TM	20686565	2e-22	5597	1b,1f,2b,3a,5,6	POLR2G(-),C11orf10(+),FADS1(+),FADS2(+)	y	y	n
Cholesterol, total	chr11:61569830	rs174546	chr11:61569306	rs174545	miR-4786-3p	FADS1	2	7mer-m8	1	ref	ref	1	EUR	G	0.35752	Teslovich TM	20686565	2e-22	5597	1b,1f,2b,3a,5,6	POLR2G(-),C11orf10(+),FADS1(+),FADS2(+)	y	y	n
Cholesterol, total	chr11:61569830	rs174546	chr11:61569830	rs174546	miR-4312	FADS1	1	7mer-1a	1	ref	ref	gwas	EUR	T	0.35752	Teslovich TM	20686565	2e-22	5597	1b,1f,2b,3a,5,6	POLR2G(-),C11orf10(+),FADS1(+),FADS2(+)	y	y	n
Cholesterol, total	chr1:25768937	rs10903129	chr1:25687901	rs1053438	miR-677/4276	TMEM50A	0	7mer-1a	alt	.	.	0.6716	EUR	T	0.5	Aulchenko YS	19060911	5e-10	8166	1f,2a,3a,5,6	TMEM50A(+/-),TMEM57(+/-),RHCE(+/-),RHD(+/-)	y	y	n
Cholesterol, total	chr1:25768937	rs10903129	chr1:25688276	rs9689	miR-128/128ab	TMEM50A	1	8mer-1a	1	ref	ref	0.6543	EUR	G	0.5	Aulchenko YS	19060911	5e-10	8166	1f,2a,3a,5,6	TMEM50A(+/-),TMEM57(+/-),RHCE(+/-),RHD(+/-)	y	y	n
Cholesterol, total	chr1:25768937	rs10903129	chr1:25688276	rs9689	miR-27abc/27a-3p	TMEM50A	2	8mer-1a	1	ref	ref	0.6543	EUR	G	0.5	Aulchenko YS	19060911	5e-10	8166	1f,2a,3a,5,6	TMEM50A(+/-),TMEM57(+/-),RHCE(+/-),RHD(+/-)	y	y	n
Cholesterol, total	chr1:25768937	rs10903129	chr1:25688276	rs9689	miR-4280	TMEM50A	1	7mer-m8	1	ref	ref	0.6543	EUR	G	0.5	Aulchenko YS	19060911	5e-10	8166	1f,2a,3a,5,6	TMEM50A(+/-),TMEM57(+/-),RHCE(+/-),RHD(+/-)	y	y	n
Cholesterol, total	chr1:25768937	rs10903129	chr1:25688276	rs9689	miR-4732-5p	TMEM50A	1	7mer-1a	1	ref	ref	0.6543	EUR	G	0.5	Aulchenko YS	19060911	5e-10	8166	1f,2a,3a,5,6	TMEM50A(+/-),TMEM57(+/-),RHCE(+/-),RHD(+/-)	y	y	n
Cholesterol, total	chr1:25768937	rs10903129	chr1:25825781	rs61775206	miR-191	TMEM57	1	7mer-1a	1	ref	ref	0.7385	EUR	G	0.5	Aulchenko YS	19060911	5e-10	8166	1f,2a,3a,5,6	TMEM50A(+/-),TMEM57(+/-),RHCE(+/-),RHD(+/-)	y	y	n
Cholesterol, total	chr1:25768937	rs10903129	chr1:25825781	rs61775206	miR-4520a-3p	TMEM57	0	7mer-m8	alt	.	.	0.7385	EUR	G	0.5	Aulchenko YS	19060911	5e-10	8166	1f,2a,3a,5,6	TMEM50A(+/-),TMEM57(+/-),RHCE(+/-),RHD(+/-)	y	y	n
Cholesterol, total	chr1:25768937	rs10903129	chr1:25825956	rs72660967	miR-3148	TMEM57	1	8mer-1a	alt	.	.	0.63	EUR	T	0.5	Aulchenko YS	19060911	5e-10	8166	1f,2a,3a,5,6	TMEM50A(+/-),TMEM57(+/-),RHCE(+/-),RHD(+/-)	y	y	n
Cholesterol, total	chr1:25768937	rs10903129	chr1:25825956	rs72660967	miR-3646	TMEM57	4	7mer-m8	2	ref	ref	0.63	EUR	T	0.5	Aulchenko YS	19060911	5e-10	8166	1f,2a,3a,5,6	TMEM50A(+/-),TMEM57(+/-),RHCE(+/-),RHD(+/-)	y	y	n
Cholesterol, total	chr1:25768937	rs10903129	chr1:25825956	rs72660967	miR-3688-3p	TMEM57	0	7mer-m8	alt	.	.	0.63	EUR	T	0.5	Aulchenko YS	19060911	5e-10	8166	1f,2a,3a,5,6	TMEM50A(+/-),TMEM57(+/-),RHCE(+/-),RHD(+/-)	y	y	n
Cholesterol, total	chr1:25768937	rs10903129	chr1:25825956	rs72660967	miR-4694-3p	TMEM57	0	7mer-m8	alt	.	.	0.63	EUR	T	0.5	Aulchenko YS	19060911	5e-10	8166	1f,2a,3a,5,6	TMEM50A(+/-),TMEM57(+/-),RHCE(+/-),RHD(+/-)	y	y	n
Cholesterol, total	chr1:25768937	rs10903129	chr1:25826328	rs11538134	miR-1273f	TMEM57	0	7mer-1a	alt	.	.	0.7249	EUR	G	0.5	Aulchenko YS	19060911	5e-10	8166	1f,2a,3a,5,6	TMEM50A(+/-),TMEM57(+/-),RHCE(+/-),RHD(+/-)	y	y	n
Cholesterol, total	chr1:25768937	rs10903129	chr1:25826328	rs11538134	miR-139-3p	TMEM57	2	7mer-1a	1	ref	ref	0.7249	EUR	G	0.5	Aulchenko YS	19060911	5e-10	8166	1f,2a,3a,5,6	TMEM50A(+/-),TMEM57(+/-),RHCE(+/-),RHD(+/-)	y	y	n
Cholesterol, total	chr1:25768937	rs10903129	chr1:25826328	rs11538134	miR-143/1721/4770	TMEM57	0	7mer-1a	alt	.	.	0.7249	EUR	G	0.5	Aulchenko YS	19060911	5e-10	8166	1f,2a,3a,5,6	TMEM50A(+/-),TMEM57(+/-),RHCE(+/-),RHD(+/-)	y	y	n
Cholesterol, total	chr1:25768937	rs10903129	chr1:25826328	rs11538134	miR-4708-5p	TMEM57	0	7mer-1a	alt	.	.	0.7249	EUR	G	0.5	Aulchenko YS	19060911	5e-10	8166	1f,2a,3a,5,6	TMEM50A(+/-),TMEM57(+/-),RHCE(+/-),RHD(+/-)	y	y	n
Cholesterol, total	chr1:25768937	rs10903129	chr1:25826502	rs34491689	miR-1273c	TMEM57	0	7mer-m8	alt	.	.	0.7294	EUR	A	0.5	Aulchenko YS	19060911	5e-10	8166	1f,2a,3a,5,6	TMEM50A(+/-),TMEM57(+/-),RHCE(+/-),RHD(+/-)	y	y	n
Cholesterol, total	chr1:25768937	rs10903129	chr1:25826502	rs34491689	miR-1273	TMEM57	0	8mer-1a	alt	.	.	0.7294	EUR	A	0.5	Aulchenko YS	19060911	5e-10	8166	1f,2a,3a,5,6	TMEM50A(+/-),TMEM57(+/-),RHCE(+/-),RHD(+/-)	y	y	n
Cholesterol, total	chr1:25768937	rs10903129	chr1:25826502	rs34491689	miR-4504	TMEM57	2	7mer-m8	2	ref	ref	0.7294	EUR	A	0.5	Aulchenko YS	19060911	5e-10	8166	1f,2a,3a,5,6	TMEM50A(+/-),TMEM57(+/-),RHCE(+/-),RHD(+/-)	y	y	n
Cholesterol, total	chr1:25775733	rs12027135	chr1:25687901	rs1053438	miR-677/4276	TMEM50A	0	7mer-1a	alt	.	.	0.6632	EUR	T	0.5	Teslovich TM	20686565	4e-11	5562	1f,2a,3a,5,6	TMEM50A(+/-),TMEM57(+/-),RHCE(+/-),RHD(+/-)	y	y	n
Cholesterol, total	chr1:25775733	rs12027135	chr1:25688276	rs9689	miR-128/128ab	TMEM50A	1	8mer-1a	1	ref	ref	0.6545	EUR	G	0.5	Teslovich TM	20686565	4e-11	5562	1f,2a,3a,5,6	TMEM50A(+/-),TMEM57(+/-),RHCE(+/-),RHD(+/-)	y	y	n
Cholesterol, total	chr1:25775733	rs12027135	chr1:25688276	rs9689	miR-27abc/27a-3p	TMEM50A	2	8mer-1a	1	ref	ref	0.6545	EUR	G	0.5	Teslovich TM	20686565	4e-11	5562	1f,2a,3a,5,6	TMEM50A(+/-),TMEM57(+/-),RHCE(+/-),RHD(+/-)	y	y	n
Cholesterol, total	chr1:25775733	rs12027135	chr1:25688276	rs9689	miR-4280	TMEM50A	1	7mer-m8	1	ref	ref	0.6545	EUR	G	0.5	Teslovich TM	20686565	4e-11	5562	1f,2a,3a,5,6	TMEM50A(+/-),TMEM57(+/-),RHCE(+/-),RHD(+/-)	y	y	n
Cholesterol, total	chr1:25775733	rs12027135	chr1:25688276	rs9689	miR-4732-5p	TMEM50A	1	7mer-1a	1	ref	ref	0.6545	EUR	G	0.5	Teslovich TM	20686565	4e-11	5562	1f,2a,3a,5,6	TMEM50A(+/-),TMEM57(+/-),RHCE(+/-),RHD(+/-)	y	y	n
Cholesterol, total	chr1:25775733	rs12027135	chr1:25825781	rs61775206	miR-191	TMEM57	1	7mer-1a	1	ref	ref	0.7387	EUR	G	0.5	Teslovich TM	20686565	4e-11	5562	1f,2a,3a,5,6	TMEM50A(+/-),TMEM57(+/-),RHCE(+/-),RHD(+/-)	y	y	n
Cholesterol, total	chr1:25775733	rs12027135	chr1:25825781	rs61775206	miR-4520a-3p	TMEM57	0	7mer-m8	alt	.	.	0.7387	EUR	G	0.5	Teslovich TM	20686565	4e-11	5562	1f,2a,3a,5,6	TMEM50A(+/-),TMEM57(+/-),RHCE(+/-),RHD(+/-)	y	y	n
Cholesterol, total	chr1:25775733	rs12027135	chr1:25825956	rs72660967	miR-3148	TMEM57	1	8mer-1a	alt	.	.	0.6307	EUR	T	0.5	Teslovich TM	20686565	4e-11	5562	1f,2a,3a,5,6	TMEM50A(+/-),TMEM57(+/-),RHCE(+/-),RHD(+/-)	y	y	n
Cholesterol, total	chr1:25775733	rs12027135	chr1:25825956	rs72660967	miR-3646	TMEM57	4	7mer-m8	2	ref	ref	0.6307	EUR	T	0.5	Teslovich TM	20686565	4e-11	5562	1f,2a,3a,5,6	TMEM50A(+/-),TMEM57(+/-),RHCE(+/-),RHD(+/-)	y	y	n
Cholesterol, total	chr1:25775733	rs12027135	chr1:25825956	rs72660967	miR-3688-3p	TMEM57	0	7mer-m8	alt	.	.	0.6307	EUR	T	0.5	Teslovich TM	20686565	4e-11	5562	1f,2a,3a,5,6	TMEM50A(+/-),TMEM57(+/-),RHCE(+/-),RHD(+/-)	y	y	n
Cholesterol, total	chr1:25775733	rs12027135	chr1:25825956	rs72660967	miR-4694-3p	TMEM57	0	7mer-m8	alt	.	.	0.6307	EUR	T	0.5	Teslovich TM	20686565	4e-11	5562	1f,2a,3a,5,6	TMEM50A(+/-),TMEM57(+/-),RHCE(+/-),RHD(+/-)	y	y	n
Cholesterol, total	chr1:25775733	rs12027135	chr1:25826328	rs11538134	miR-1273f	TMEM57	0	7mer-1a	alt	.	.	0.7251	EUR	G	0.5	Teslovich TM	20686565	4e-11	5562	1f,2a,3a,5,6	TMEM50A(+/-),TMEM57(+/-),RHCE(+/-),RHD(+/-)	y	y	n
Cholesterol, total	chr1:25775733	rs12027135	chr1:25826328	rs11538134	miR-139-3p	TMEM57	2	7mer-1a	1	ref	ref	0.7251	EUR	G	0.5	Teslovich TM	20686565	4e-11	5562	1f,2a,3a,5,6	TMEM50A(+/-),TMEM57(+/-),RHCE(+/-),RHD(+/-)	y	y	n
Cholesterol, total	chr1:25775733	rs12027135	chr1:25826328	rs11538134	miR-143/1721/4770	TMEM57	0	7mer-1a	alt	.	.	0.7251	EUR	G	0.5	Teslovich TM	20686565	4e-11	5562	1f,2a,3a,5,6	TMEM50A(+/-),TMEM57(+/-),RHCE(+/-),RHD(+/-)	y	y	n
Cholesterol, total	chr1:25775733	rs12027135	chr1:25826328	rs11538134	miR-4708-5p	TMEM57	0	7mer-1a	alt	.	.	0.7251	EUR	G	0.5	Teslovich TM	20686565	4e-11	5562	1f,2a,3a,5,6	TMEM50A(+/-),TMEM57(+/-),RHCE(+/-),RHD(+/-)	y	y	n
Cholesterol, total	chr1:25775733	rs12027135	chr1:25826502	rs34491689	miR-1273c	TMEM57	0	7mer-m8	alt	.	.	0.7296	EUR	A	0.5	Teslovich TM	20686565	4e-11	5562	1f,2a,3a,5,6	TMEM50A(+/-),TMEM57(+/-),RHCE(+/-),RHD(+/-)	y	y	n
Cholesterol, total	chr1:25775733	rs12027135	chr1:25826502	rs34491689	miR-1273	TMEM57	0	8mer-1a	alt	.	.	0.7296	EUR	A	0.5	Teslovich TM	20686565	4e-11	5562	1f,2a,3a,5,6	TMEM50A(+/-),TMEM57(+/-),RHCE(+/-),RHD(+/-)	y	y	n
Cholesterol, total	chr1:25775733	rs12027135	chr1:25826502	rs34491689	miR-4504	TMEM57	2	7mer-m8	2	ref	ref	0.7296	EUR	A	0.5	Teslovich TM	20686565	4e-11	5562	1f,2a,3a,5,6	TMEM50A(+/-),TMEM57(+/-),RHCE(+/-),RHD(+/-)	y	y	n
Cholesterol, total	chr1:63025942	rs2131925	chr1:62916796	rs583609	miR-3671	USP1	2	7mer-1a	2	ref	ref	0.9097	EUR	T	0.5	Teslovich TM	20686565	5e-41	5588	1f,2a,2b,3a,5,6	DOCK7(+/-),USP1(+/-)	y	y	n
Cholesterol, total	chr1:63025942	rs2131925	chr1:62916796	rs583609	miR-3942-3p	USP1	0	7mer-m8	alt	.	.	0.9097	EUR	T	0.5	Teslovich TM	20686565	5e-41	5588	1f,2a,2b,3a,5,6	DOCK7(+/-),USP1(+/-)	y	y	n
Cholesterol, total	chr1:63025942	rs2131925	chr1:62916796	rs583609	miR-513a-3p	USP1	3	7mer-m8	2	ref	ref	0.9097	EUR	T	0.5	Teslovich TM	20686565	5e-41	5588	1f,2a,2b,3a,5,6	DOCK7(+/-),USP1(+/-)	y	y	n
Cholesterol, total	chr1:63025942	rs2131925	chr1:62916796	rs583609	miR-607	USP1	2	7mer-m8	2	ref	ref	0.9097	EUR	T	0.5	Teslovich TM	20686565	5e-41	5588	1f,2a,2b,3a,5,6	DOCK7(+/-),USP1(+/-)	y	y	n
Cholesterol, total	chr1:63118196	rs10889353	chr1:62916796	rs583609	miR-3671	USP1	2	7mer-1a	2	ref	ref	0.8575	EUR	T	0.5	Aulchenko YS	19060911	4e-12	8164	1f,2a,2b,3a,5,6	DOCK7(+/-),USP1(+/-)	y	y	n
Cholesterol, total	chr1:63118196	rs10889353	chr1:62916796	rs583609	miR-3942-3p	USP1	0	7mer-m8	alt	.	.	0.8575	EUR	T	0.5	Aulchenko YS	19060911	4e-12	8164	1f,2a,2b,3a,5,6	DOCK7(+/-),USP1(+/-)	y	y	n
Cholesterol, total	chr1:63118196	rs10889353	chr1:62916796	rs583609	miR-513a-3p	USP1	3	7mer-m8	2	ref	ref	0.8575	EUR	T	0.5	Aulchenko YS	19060911	4e-12	8164	1f,2a,2b,3a,5,6	DOCK7(+/-),USP1(+/-)	y	y	n
Cholesterol, total	chr1:63118196	rs10889353	chr1:62916796	rs583609	miR-607	USP1	2	7mer-m8	2	ref	ref	0.8575	EUR	T	0.5	Aulchenko YS	19060911	4e-12	8164	1f,2a,2b,3a,5,6	DOCK7(+/-),USP1(+/-)	y	y	n
Cholesterol, total	chr19:19407718	rs10401969	chr19:19366632	rs72999033	miR-1323/548o	HAPLN4	1	7mer-m8	2	ref	ref	0.901	EUR	T	0.0646438	Teslovich TM	20686565	3e-38	5589	1f	.	y	y	y
Cholesterol, total	chr1:93009438	rs7515577	chr1:92974595	rs10782922	miR-2052	EVI5	2	7mer-1a	1	ref	ref	0.95	EUR	G	0.193931	Teslovich TM	20686565	3e-08	5577	2b,3a,5,6	MTF2(+/-)	y	y	n
Cholesterol, total	chr1:93009438	rs7515577	chr1:92976023	rs1886683	miR-3156-5p	EVI5	1	7mer-1a	alt	.	.	0.934	EUR	T	0.19657	Teslovich TM	20686565	3e-08	5577	2b,3a,5,6	MTF2(+/-)	y	y	n
Cholesterol, total	chr1:93009438	rs7515577	chr1:92976023	rs1886683	miR-369-3p	EVI5	1	7mer-1a	1	ref	ref	0.934	EUR	T	0.19657	Teslovich TM	20686565	3e-08	5577	2b,3a,5,6	MTF2(+/-)	y	y	n
Cholesterol, total	chr1:93009438	rs7515577	chr1:92976023	rs1886683	miR-374ab	EVI5	1	8mer-1a	1	ref	ref	0.934	EUR	T	0.19657	Teslovich TM	20686565	3e-08	5577	2b,3a,5,6	MTF2(+/-)	y	y	n
Cholesterol, total	chr1:93009438	rs7515577	chr1:92976023	rs1886683	miR-889	EVI5	5	7mer-m8	1	ref	ref	0.934	EUR	T	0.19657	Teslovich TM	20686565	3e-08	5577	2b,3a,5,6	MTF2(+/-)	y	y	n
Cholesterol, total	chr19:45395619	rs2075650	chr19:45392254	rs6857	miR-1587/3083/4505	PVRL2	3	7mer-m8	1	ref	ref	0.7681	EUR	T	0.149077	Aulchenko YS	19060911	3e-19	8159	1f,3a,4	.	y	y	n
Cholesterol, total	chr19:45395619	rs2075650	chr19:45392254	rs6857	miR-320e	PVRL2	0	8mer-1a	alt	.	.	0.7681	EUR	T	0.149077	Aulchenko YS	19060911	3e-19	8159	1f,3a,4	.	y	y	n
Cholesterol, total	chr19:45395619	rs2075650	chr19:45392254	rs6857	miR-3929/4419b/4478	PVRL2	1	7mer-1a	1	ref	ref	0.7681	EUR	T	0.149077	Aulchenko YS	19060911	3e-19	8159	1f,3a,4	.	y	y	n
Cholesterol, total	chr19:45395619	rs2075650	chr19:45392254	rs6857	miR-645	PVRL2	1	7mer-m8	1	ref	ref	0.7681	EUR	T	0.149077	Aulchenko YS	19060911	3e-19	8159	1f,3a,4	.	y	y	n
Cholesterol, total	chr19:49206417	rs492602	chr19:49207255	rs485073	miR-186	FUT2	2	7mer-m8	1	ref	ref	0.8743	EUR	G	0.460422	Teslovich TM	20686565	2e-10	5580	2b,5,6	NTN5(-)	y	y	y
Cholesterol, total	chr19:49206417	rs492602	chr19:49207255	rs485073	miR-2392	FUT2	0	7mer-m8	alt	.	chr19:49207257,rs603985,alt;chr19:49207255,rs485073,ref	0.8743	EUR	G	0.460422	Teslovich TM	20686565	2e-10	5580	2b,5,6	NTN5(-)	y	y	y
Cholesterol, total	chr19:49206417	rs492602	chr19:49207255	rs485073	miR-3133	FUT2	0	7mer-m8	alt	.	chr19:49207257,rs603985,ref;chr19:49207255,rs485073,alt	0.8743	EUR	G	0.460422	Teslovich TM	20686565	2e-10	5580	2b,5,6	NTN5(-)	y	y	y
Cholesterol, total	chr19:49206417	rs492602	chr19:49207255	rs485073	miR-4640-5p/4726-5p	FUT2	2	8mer-1a	1	ref	ref	0.8743	EUR	G	0.460422	Teslovich TM	20686565	2e-10	5580	2b,5,6	NTN5(-)	y	y	y
Cholesterol, total	chr19:49206417	rs492602	chr19:49207257	rs603985	miR-186	FUT2	2	7mer-m8	1	ref	ref	0.8743	EUR	C	0.460422	Teslovich TM	20686565	2e-10	5580	2b,5,6	NTN5(-)	y	y	y
Cholesterol, total	chr19:49206417	rs492602	chr19:49207257	rs603985	miR-2392	FUT2	0	7mer-m8	alt	.	chr19:49207257,rs603985,alt;chr19:49207255,rs485073,ref	0.8743	EUR	C	0.460422	Teslovich TM	20686565	2e-10	5580	2b,5,6	NTN5(-)	y	y	y
Cholesterol, total	chr19:49206417	rs492602	chr19:49207257	rs603985	miR-3133	FUT2	0	7mer-m8	alt	.	chr19:49207257,rs603985,ref;chr19:49207255,rs485073,alt	0.8743	EUR	C	0.460422	Teslovich TM	20686565	2e-10	5580	2b,5,6	NTN5(-)	y	y	y
Cholesterol, total	chr19:49206417	rs492602	chr19:49207554	rs571689	miR-3934	FUT2	2	7mer-m8	1	ref	ref	0.8644	EUR	T	0.460422	Teslovich TM	20686565	2e-10	5580	2b,5,6	NTN5(-)	y	y	y
Cholesterol, total	chr19:49206417	rs492602	chr19:49207554	rs571689	miR-5095	FUT2	2	7mer-1a	1	ref	ref	0.8644	EUR	T	0.460422	Teslovich TM	20686565	2e-10	5580	2b,5,6	NTN5(-)	y	y	y
Cholesterol, total	chr19:49206417	rs492602	chr19:49207554	rs571689	miR-552/3097-5p	FUT2	1	8mer-1a	1	ref	ref	0.8644	EUR	T	0.460422	Teslovich TM	20686565	2e-10	5580	2b,5,6	NTN5(-)	y	y	y
Cholesterol, total	chr19:49206417	rs492602	chr19:49207554	rs571689	miR-595	FUT2	0	7mer-m8	alt	.	.	0.8644	EUR	T	0.460422	Teslovich TM	20686565	2e-10	5580	2b,5,6	NTN5(-)	y	y	y
Cholesterol, total	chr19:49206417	rs492602	chr19:49207554	rs571689	miR-648	FUT2	0	7mer-m8	alt	.	.	0.8644	EUR	T	0.460422	Teslovich TM	20686565	2e-10	5580	2b,5,6	NTN5(-)	y	y	y
Cholesterol, total	chr19:49206417	rs492602	chr19:49207651	rs570794	miR-1912	FUT2	1	7mer-m8	1	ref	ref	0.879	EUR	C	0.459103	Teslovich TM	20686565	2e-10	5580	2b,5,6	NTN5(-)	y	y	y
Cholesterol, total	chr19:49206417	rs492602	chr19:49207651	rs570794	miR-1964-5p/3135b	FUT2	1	7mer-m8	alt	.	.	0.879	EUR	C	0.459103	Teslovich TM	20686565	2e-10	5580	2b,5,6	NTN5(-)	y	y	y
Cholesterol, total	chr19:49206417	rs492602	chr19:49207651	rs570794	miR-2428/3473b/3652/4430	FUT2	1	7mer-m8	alt	.	.	0.879	EUR	C	0.459103	Teslovich TM	20686565	2e-10	5580	2b,5,6	NTN5(-)	y	y	y
Cholesterol, total	chr19:49206417	rs492602	chr19:49207651	rs570794	miR-4463	FUT2	2	7mer-m8	1	ref	ref	0.879	EUR	C	0.459103	Teslovich TM	20686565	2e-10	5580	2b,5,6	NTN5(-)	y	y	y
Cholesterol, total	chr19:49206417	rs492602	chr19:49207651	rs570794	miR-759/2461-3p/4494	FUT2	1	7mer-m8	1	ref	ref	0.879	EUR	C	0.459103	Teslovich TM	20686565	2e-10	5580	2b,5,6	NTN5(-)	y	y	y
Cholesterol, total	chr19:49206417	rs492602	chr19:49207718	rs569970	miR-1273d	FUT2	1	7mer-m8	1	ref	ref	0.879	EUR	C	0.459103	Teslovich TM	20686565	2e-10	5580	2b,5,6	NTN5(-)	y	y	y
Cholesterol, total	chr19:49206417	rs492602	chr19:49207718	rs569970	miR-660	FUT2	2	7mer-m8	1	ref	ref	0.879	EUR	C	0.459103	Teslovich TM	20686565	2e-10	5580	2b,5,6	NTN5(-)	y	y	y
Cholesterol, total	chr19:49206417	rs492602	chr19:49207718	rs569970	miR-664/664b	FUT2	3	7mer-m8	1	ref	ref	0.879	EUR	C	0.459103	Teslovich TM	20686565	2e-10	5580	2b,5,6	NTN5(-)	y	y	y
Cholesterol, total	chr19:49206417	rs492602	chr19:49207792	rs2251034	miR-4633-3p	FUT2	1	7mer-1a	alt	.	.	0.879	EUR	A	0.459103	Teslovich TM	20686565	2e-10	5580	2b,5,6	NTN5(-)	y	y	y
Cholesterol, total	chr19:49206417	rs492602	chr19:49207792	rs2251034	miR-558	FUT2	0	7mer-m8	alt	.	.	0.879	EUR	A	0.459103	Teslovich TM	20686565	2e-10	5580	2b,5,6	NTN5(-)	y	y	y
Cholesterol, total	chr19:49206417	rs492602	chr19:49208501	rs507855	miR-500a	FUT2	1	7mer-1a	1	ref	ref	0.8274	EUR	G	0.448549	Teslovich TM	20686565	2e-10	5580	2b,5,6	NTN5(-)	y	y	y
Cholesterol, total	chr19:49206417	rs492602	chr19:49208564	rs507711	miR-4738-3p	FUT2	1	7mer-1a	1	ref	ref	0.879	EUR	T	0.459103	Teslovich TM	20686565	2e-10	5580	2b,5,6	NTN5(-)	y	y	y
Cholesterol, total	chr19:49206417	rs492602	chr19:49208564	rs507711	miR-548a-3p/548ef/2285a	FUT2	0	7mer-1a	alt	.	.	0.879	EUR	T	0.459103	Teslovich TM	20686565	2e-10	5580	2b,5,6	NTN5(-)	y	y	y
Cholesterol, total	chr19:49206417	rs492602	chr19:49208629	rs506897	miR-4530	FUT2	0	7mer-m8	alt	.	.	0.879	EUR	C	0.459103	Teslovich TM	20686565	2e-10	5580	2b,5,6	NTN5(-)	y	y	y
Cholesterol, total	chr19:49206417	rs492602	chr19:49208865	rs504963	miR-191	FUT2	1	7mer-m8	1	ref	ref	0.8737	EUR	A	0.457784	Teslovich TM	20686565	2e-10	5580	2b,5,6	NTN5(-)	y	y	y
Cholesterol, total	chr19:49206417	rs492602	chr19:49208865	rs504963	miR-4790-3p	FUT2	0	7mer-1a	alt	.	.	0.8737	EUR	A	0.457784	Teslovich TM	20686565	2e-10	5580	2b,5,6	NTN5(-)	y	y	y
Cholesterol, total	chr19:49206417	rs492602	chr19:49208865	rs504963	miR-887	FUT2	1	7mer-m8	1	ref	ref	0.8737	EUR	A	0.457784	Teslovich TM	20686565	2e-10	5580	2b,5,6	NTN5(-)	y	y	y
Cholesterol, total	chr19:49206417	rs492602	chr19:49208978	rs632111	miR-3121-5p	FUT2	1	7mer-1a	1	ref	ref	0.8737	EUR	G	0.457784	Teslovich TM	20686565	2e-10	5580	2b,5,6	NTN5(-)	y	y	y
Cholesterol, total	chr19:49206417	rs492602	chr19:49208978	rs632111	miR-4502	FUT2	1	8mer-1a	alt	.	.	0.8737	EUR	G	0.457784	Teslovich TM	20686565	2e-10	5580	2b,5,6	NTN5(-)	y	y	y
Cholesterol, total	chr19:49206417	rs492602	chr19:49209010	rs503279	miR-501-3p/502-3p/500/502a	FUT2	1	7mer-1a	1	ref	ref	0.879	EUR	C	0.459103	Teslovich TM	20686565	2e-10	5580	2b,5,6	NTN5(-)	y	y	y
Cholesterol, total	chr19:49206417	rs492602	chr19:49209010	rs503279	miR-881/892a	FUT2	1	7mer-m8	alt	.	.	0.879	EUR	C	0.459103	Teslovich TM	20686565	2e-10	5580	2b,5,6	NTN5(-)	y	y	y
Cholesterol, total	chr20:39672618	rs6029526	chr20:39811275	rs4297946	miR-520a-5p/525-5p/2464-3p	ZHX3	2	7mer-m8	1	ref	ref	0.8419	EUR	G	0.5	Teslovich TM	20686565	3e-17	5602	2b,5,6	.	y	y	y
Cholesterol, total	chr3:12628920	rs2290159	chr3:12624763	rs7956	miR-154/872	MKRN2	2	7mer-m8	1	ref	ref	0.9782	EUR	C	0.236148	Teslovich TM	20686565	4e-09	5586	1f,2b,3a,5,6	TSEN2(-),MKRN2(+)	y	n	n
Cholesterol, total	chr3:12628920	rs2290159	chr3:12624763	rs7956	miR-218/218a	MKRN2	0	7mer-1a	alt	.	.	0.9782	EUR	C	0.236148	Teslovich TM	20686565	4e-09	5586	1f,2b,3a,5,6	TSEN2(-),MKRN2(+)	y	n	n
Cholesterol, total	chr5:74651084	rs3846662	chr5:74656539	rs12916	miR-1762/4722-5p	HMGCR	1	7mer-m8	1	ref	ref	0.8976	EUR	T	0.5	Aulchenko YS	19060911	3e-19	8157	1f,2b,6	HMGCR(+/-),GCNT4(+/-)	y	n	n
Cholesterol, total	chr5:74651084	rs3846662	chr5:74656539	rs12916	miR-4433	HMGCR	2	7mer-m8	1	ref	ref	0.8976	EUR	T	0.5	Aulchenko YS	19060911	3e-19	8157	1f,2b,6	HMGCR(+/-),GCNT4(+/-)	y	n	n
Cholesterol, total	chr5:74656539	rs12916	chr5:74656539	rs12916	miR-1762/4722-5p	HMGCR	1	7mer-m8	1	ref	ref	gwas	EUR	T	0.5	Teslovich TM	20686565	9e-47	5570	1f,2b,6	HMGCR(+/-),GCNT4(+/-)	y	n	n
Cholesterol, total	chr5:74656539	rs12916	chr5:74656539	rs12916	miR-4433	HMGCR	2	7mer-m8	1	ref	ref	gwas	EUR	T	0.5	Teslovich TM	20686565	9e-47	5570	1f,2b,6	HMGCR(+/-),GCNT4(+/-)	y	n	n
Cholesterol, total	chr6:116312893	rs9488822	chr6:116263181	rs580396	miR-3200-5p	FRK	1	7mer-m8	1	ref	ref	0.602	EUR	C	0.5	Teslovich TM	20686565	2e-10	5563	2b,3a,4,6	COL10A1(+/-)	y	n	n
Cholesterol, total	chr6:116312893	rs9488822	chr6:116263181	rs580396	miR-4649-3p	FRK	1	7mer-1a	1	ref	ref	0.602	EUR	C	0.5	Teslovich TM	20686565	2e-10	5563	2b,3a,4,6	COL10A1(+/-)	y	n	n
Cholesterol, total	chr6:116312893	rs9488822	chr6:116263181	rs580396	miR-544b	FRK	0	7mer-m8	alt	.	.	0.602	EUR	C	0.5	Teslovich TM	20686565	2e-10	5563	2b,3a,4,6	COL10A1(+/-)	y	n	n
Cholesterol, total	chr8:145043543	rs11136341	chr8:145051414	rs1134027	miR-34ac/34bc-5p/449abc/449c-5p	PARP10	0	7mer-m8	alt	.	.	0.8177	EUR	A	0.377309	Teslovich TM	20686565	9e-10	5583	1b,1d,1f,2a,2b,3a,6	HEATR7A(+),GRINA(+),PLEC(+)	y	y	y
Cholesterol, total	chr8:145043543	rs11136341	chr8:145051414	rs1134027	miR-4767	PARP10	2	7mer-m8	2	ref	ref	0.8177	EUR	A	0.377309	Teslovich TM	20686565	9e-10	5583	1b,1d,1f,2a,2b,3a,6	HEATR7A(+),GRINA(+),PLEC(+)	y	y	y
Cholesterol, total	chr8:145043543	rs11136341	chr8:145051478	rs1134029	miR-1538/4745-3p	PARP10	0	8mer-1a	alt	.	chr8:145051478,rs1134029,ref;chr8:145051473,.,alt	0.6769	EUR	G	0.5	Teslovich TM	20686565	9e-10	5583	1b,1d,1f,2a,2b,3a,6	HEATR7A(+),GRINA(+),PLEC(+)	y	y	y
Cholesterol, total	chr8:145043543	rs11136341	chr8:145051478	rs1134029	miR-1618/3940-3p	PARP10	1	8mer-1a	1	ref	ref	0.6769	EUR	G	0.5	Teslovich TM	20686565	9e-10	5583	1b,1d,1f,2a,2b,3a,6	HEATR7A(+),GRINA(+),PLEC(+)	y	y	y
Cholesterol, total	chr8:145043543	rs11136341	chr8:145051478	rs1134029	miR-2284s/3136-3p	PARP10	0	7mer-1a	alt	.	chr8:145051478,rs1134029,alt;chr8:145051473,.,alt	0.6769	EUR	G	0.5	Teslovich TM	20686565	9e-10	5583	1b,1d,1f,2a,2b,3a,6	HEATR7A(+),GRINA(+),PLEC(+)	y	y	y
Cholesterol, total	chr8:145043543	rs11136341	chr8:145051478	rs1134029	miR-3943	PARP10	0	7mer-m8	alt	.	chr8:145051484,rs1134030,ref;chr8:145051478,rs1134029,alt	0.6769	EUR	G	0.5	Teslovich TM	20686565	9e-10	5583	1b,1d,1f,2a,2b,3a,6	HEATR7A(+),GRINA(+),PLEC(+)	y	y	y
Cholesterol, total	chr8:145043543	rs11136341	chr8:145051484	rs1134030	miR-1307	PARP10	0	7mer-1a	alt	.	.	0.775	EUR	C	0.5	Teslovich TM	20686565	9e-10	5583	1b,1d,1f,2a,2b,3a,6	HEATR7A(+),GRINA(+),PLEC(+)	y	y	y
Cholesterol, total	chr8:145043543	rs11136341	chr8:145051484	rs1134030	miR-3615	PARP10	0	7mer-m8	alt	.	.	0.775	EUR	C	0.5	Teslovich TM	20686565	9e-10	5583	1b,1d,1f,2a,2b,3a,6	HEATR7A(+),GRINA(+),PLEC(+)	y	y	y
Cholesterol, total	chr8:145043543	rs11136341	chr8:145051484	rs1134030	miR-3943	PARP10	0	7mer-m8	alt	.	chr8:145051484,rs1134030,ref;chr8:145051478,rs1134029,alt	0.775	EUR	C	0.5	Teslovich TM	20686565	9e-10	5583	1b,1d,1f,2a,2b,3a,6	HEATR7A(+),GRINA(+),PLEC(+)	y	y	y
Cholesterol, total	chr8:145043543	rs11136341	chr8:145051484	rs1134030	miR-4638-5p	PARP10	0	7mer-1a	alt	.	.	0.775	EUR	C	0.5	Teslovich TM	20686565	9e-10	5583	1b,1d,1f,2a,2b,3a,6	HEATR7A(+),GRINA(+),PLEC(+)	y	y	y
Cholesterol, total	chr8:145043543	rs11136341	chr8:145051484	rs1134030	miR-4749-3p	PARP10	0	7mer-m8	alt	.	.	0.775	EUR	C	0.5	Teslovich TM	20686565	9e-10	5583	1b,1d,1f,2a,2b,3a,6	HEATR7A(+),GRINA(+),PLEC(+)	y	y	y
Chronic kidney disease and serum creatinine levels (CKD)	chr5:45197779	rs10941694	chr5:45259363	rs12522910	miR-129-5p/129ab-5p	HCN1	2	7mer-1a	1	ref	ref	0.8366	EUR	T	0.5	Gudbjartsson DF	20686651	9e-06	5778	5,6	.	y	n	n
Chronic kidney disease and serum creatinine levels, CKD	chr5:45197779	rs10941694	chr5:45259363	rs12522910	miR-4652-3p	HCN1	3	8mer-1a	alt	.	.	0.8366	EUR	T	0.5	Gudbjartsson DF	20686651	9e-06	5778	5,6	.	y	n	n
Chronic kidney disease and serum creatinine levels, CKD	chr5:45197779	rs10941694	chr5:45259363	rs12522910	miR-582-3p/1267/1396	HCN1	0	8mer-1a	alt	.	.	0.8366	EUR	T	0.5	Gudbjartsson DF	20686651	9e-06	5778	5,6	.	y	n	n
Chronic kidney disease and serum creatinine levels (CKD)	chr5:45197779	rs10941694	chr5:45259363	rs12522910	miR-653	HCN1	1	8mer-1a	2	ref	ref	0.8366	EUR	T	0.5	Gudbjartsson DF	20686651	9e-06	5778	5,6	.	y	n	n
Chronic kidney disease (eGFRcrea)	chr1:109999838	rs1933182	chr1:109855404	rs461200	miR-202-3p	SORT1	1	7mer-m8	1	ref	ref	0.8012	EUR	A	0.5	Kottgen A	20383146	1e-07	6266	1f,2a,2b,3a,5,6	GSTM3(+),GSTM4(+/-),GNAI3(+),SORT1(+/-)	y	y	n
Chronic kidney disease, eGFRcrea	chr1:109999838	rs1933182	chr1:109855404	rs461200	miR-3123	SORT1	1	7mer-1a	alt	.	.	0.8012	EUR	A	0.5	Kottgen A	20383146	1e-07	6266	1f,2a,2b,3a,5,6	GSTM3(+),GSTM4(+/-),GNAI3(+),SORT1(+/-)	y	y	n
Chronic kidney disease, eGFRcrea	chr1:109999838	rs1933182	chr1:109855404	rs461200	miR-3925-5p	SORT1	2	7mer-1a	alt	.	.	0.8012	EUR	A	0.5	Kottgen A	20383146	1e-07	6266	1f,2a,2b,3a,5,6	GSTM3(+),GSTM4(+/-),GNAI3(+),SORT1(+/-)	y	y	n
Chronic kidney disease, eGFRcrea	chr1:109999838	rs1933182	chr1:109943893	rs10858092	miR-30abcdef/30abe-5p/384-5p	PSMA5	2	8mer-1a	alt	strengthens a cons1 target site from 7mer-m8 to 8mer-1a	.	0.8569	EUR	T	0.5	Kottgen A	20383146	1e-07	6266	1f,2a,2b,3a,5,6	GSTM3(+),GSTM4(+/-),GNAI3(+),SORT1(+/-)	y	y	n
Chronic kidney disease (eGFRcrea)	chr1:109999838	rs1933182	chr1:109944078	rs7518013	miR-1296	PSMA5	1	7mer-m8	1	ref	ref	0.8569	EUR	C	0.5	Kottgen A	20383146	1e-07	6266	1f,2a,2b,3a,5,6	GSTM3(+),GSTM4(+/-),GNAI3(+),SORT1(+/-)	y	y	n
Chronic kidney disease, eGFRcrea	chr1:109999838	rs1933182	chr1:109944078	rs7518013	miR-3158-3p	PSMA5	0	7mer-1a	alt	.	chr1:109944078,rs7518013,ref;chr1:109944084,.,alt	0.8569	EUR	C	0.5	Kottgen A	20383146	1e-07	6266	1f,2a,2b,3a,5,6	GSTM3(+),GSTM4(+/-),GNAI3(+),SORT1(+/-)	y	y	n
Chronic kidney disease, eGFRcrea	chr1:109999838	rs1933182	chr1:109944078	rs7518013	miR-3918	PSMA5	0	7mer-m8	alt	.	chr1:109944078,rs7518013,alt;chr1:109944084,.,ref	0.8569	EUR	C	0.5	Kottgen A	20383146	1e-07	6266	1f,2a,2b,3a,5,6	GSTM3(+),GSTM4(+/-),GNAI3(+),SORT1(+/-)	y	y	n
Chronic kidney disease, eGFRcrea	chr1:109999838	rs1933182	chr1:109944078	rs7518013	miR-4446-3p	PSMA5	0	8mer-1a	alt	.	chr1:109944078,rs7518013,ref;chr1:109944084,.,alt	0.8569	EUR	C	0.5	Kottgen A	20383146	1e-07	6266	1f,2a,2b,3a,5,6	GSTM3(+),GSTM4(+/-),GNAI3(+),SORT1(+/-)	y	y	n
Chronic kidney disease (eGFRcrea)	chr1:109999838	rs1933182	chr1:109944078	rs7518013	miR-4512	PSMA5	1	7mer-1a	1	ref	ref	0.8569	EUR	C	0.5	Kottgen A	20383146	1e-07	6266	1f,2a,2b,3a,5,6	GSTM3(+),GSTM4(+/-),GNAI3(+),SORT1(+/-)	y	y	n
Chronic kidney disease, eGFRcrea	chr1:109999838	rs1933182	chr1:109944078	rs7518013	miR-5095	PSMA5	1	7mer-1a	alt	.	.	0.8569	EUR	C	0.5	Kottgen A	20383146	1e-07	6266	1f,2a,2b,3a,5,6	GSTM3(+),GSTM4(+/-),GNAI3(+),SORT1(+/-)	y	y	n
Chronic kidney disease, eGFRcrea	chr1:109999838	rs1933182	chr1:110022896	rs569670	miR-1246	SYPL2	1	7mer-m8	alt	.	.	0.6681	EUR	A	0.5	Kottgen A	20383146	1e-07	6266	1f,2a,2b,3a,5,6	GSTM3(+),GSTM4(+/-),GNAI3(+),SORT1(+/-)	y	y	n
Chronic kidney disease, eGFRcrea	chr1:109999838	rs1933182	chr1:110022896	rs569670	miR-4320	SYPL2	2	8mer-1a	alt	.	.	0.6681	EUR	A	0.5	Kottgen A	20383146	1e-07	6266	1f,2a,2b,3a,5,6	GSTM3(+),GSTM4(+/-),GNAI3(+),SORT1(+/-)	y	y	n
Chronic kidney disease, eGFRcrea	chr1:109999838	rs1933182	chr1:110022896	rs569670	miR-4694-3p	SYPL2	0	7mer-m8	alt	.	.	0.6681	EUR	A	0.5	Kottgen A	20383146	1e-07	6266	1f,2a,2b,3a,5,6	GSTM3(+),GSTM4(+/-),GNAI3(+),SORT1(+/-)	y	y	n
Chronic kidney disease, eGFRcrea	chr1:109999838	rs1933182	chr1:110023432	rs485660	miR-193a-5p	SYPL2	0	7mer-1a	alt	.	.	0.6736	EUR	G	0.5	Kottgen A	20383146	1e-07	6266	1f,2a,2b,3a,5,6	GSTM3(+),GSTM4(+/-),GNAI3(+),SORT1(+/-)	y	y	n
Chronic kidney disease, eGFRcrea	chr1:109999838	rs1933182	chr1:110023432	rs485660	miR-290-5p/292-5p/371-5p/293	SYPL2	2	7mer-1a	alt	.	.	0.6736	EUR	G	0.5	Kottgen A	20383146	1e-07	6266	1f,2a,2b,3a,5,6	GSTM3(+),GSTM4(+/-),GNAI3(+),SORT1(+/-)	y	y	n
Chronic kidney disease, eGFRcrea	chr1:109999838	rs1933182	chr1:110023432	rs485660	miR-371/373/371b-5p	SYPL2	2	7mer-1a	alt	.	.	0.6736	EUR	G	0.5	Kottgen A	20383146	1e-07	6266	1f,2a,2b,3a,5,6	GSTM3(+),GSTM4(+/-),GNAI3(+),SORT1(+/-)	y	y	n
Chronic kidney disease, eGFRcrea	chr1:109999838	rs1933182	chr1:110023432	rs485660	miR-3973	SYPL2	0	7mer-1a	alt	.	.	0.6736	EUR	G	0.5	Kottgen A	20383146	1e-07	6266	1f,2a,2b,3a,5,6	GSTM3(+),GSTM4(+/-),GNAI3(+),SORT1(+/-)	y	y	n
Chronic kidney disease, eGFRcrea	chr1:109999838	rs1933182	chr1:110023432	rs485660	miR-520gh	SYPL2	1	8mer-1a	alt	strengthens a cons2 target site from 7mer-m8 to 8mer-1a	.	0.6736	EUR	G	0.5	Kottgen A	20383146	1e-07	6266	1f,2a,2b,3a,5,6	GSTM3(+),GSTM4(+/-),GNAI3(+),SORT1(+/-)	y	y	n
Chronic kidney disease, eGFRcrea	chr1:109999838	rs1933182	chr1:110023610	rs12145677	miR-1273g/1603	SYPL2	1	7mer-m8	alt	.	.	0.9182	EUR	G	0.5	Kottgen A	20383146	1e-07	6266	1f,2a,2b,3a,5,6	GSTM3(+),GSTM4(+/-),GNAI3(+),SORT1(+/-)	y	y	n
Chronic kidney disease, eGFRcrea	chr1:109999838	rs1933182	chr1:110023610	rs12145677	miR-140/140-5p/876-3p/1244	SYPL2	0	7mer-m8	alt	.	.	0.9182	EUR	G	0.5	Kottgen A	20383146	1e-07	6266	1f,2a,2b,3a,5,6	GSTM3(+),GSTM4(+/-),GNAI3(+),SORT1(+/-)	y	y	n
Chronic kidney disease (eGFRcrea)	chr1:109999838	rs1933182	chr1:110023610	rs12145677	miR-1421l/3545-5p	SYPL2	1	7mer-m8	1	ref	ref	0.9182	EUR	G	0.5	Kottgen A	20383146	1e-07	6266	1f,2a,2b,3a,5,6	GSTM3(+),GSTM4(+/-),GNAI3(+),SORT1(+/-)	y	y	n
Chronic kidney disease, eGFRcrea	chr1:109999838	rs1933182	chr1:110023610	rs12145677	miR-4320	SYPL2	2	8mer-1a	alt	strengthens a cons2 target site from 7mer-m8 to 8mer-1a	.	0.9182	EUR	G	0.5	Kottgen A	20383146	1e-07	6266	1f,2a,2b,3a,5,6	GSTM3(+),GSTM4(+/-),GNAI3(+),SORT1(+/-)	y	y	n
Chronic kidney disease (eGFRcrea)	chr1:109999838	rs1933182	chr1:110040310	rs6666119	miR-1915	CYB561D1	2	7mer-1a	1	ref	ref	0.8342	EUR	A	0.5	Kottgen A	20383146	1e-07	6266	1f,2a,2b,3a,5,6	GSTM3(+),GSTM4(+/-),GNAI3(+),SORT1(+/-)	y	y	n
Chronic kidney disease (eGFRcrea)	chr1:109999838	rs1933182	chr1:110040310	rs6666119	miR-3090/4726-3p	CYB561D1	2	7mer-1a	1	ref	ref	0.8342	EUR	A	0.5	Kottgen A	20383146	1e-07	6266	1f,2a,2b,3a,5,6	GSTM3(+),GSTM4(+/-),GNAI3(+),SORT1(+/-)	y	y	n
Chronic kidney disease (eGFRcrea)	chr1:109999838	rs1933182	chr1:110042079	rs2091329	miR-2127/4728-5p	CYB561D1	6	7mer-1a	1	ref	ref	0.6509	EUR	A	0.5	Kottgen A	20383146	1e-07	6266	1f,2a,2b,3a,5,6	GSTM3(+),GSTM4(+/-),GNAI3(+),SORT1(+/-)	y	y	n
Chronic kidney disease (eGFRcrea)	chr1:109999838	rs1933182	chr1:110042079	rs2091329	miR-30b-3p/3689c/3689a-3p	CYB561D1	4	7mer-m8	1	ref	ref	0.6509	EUR	A	0.5	Kottgen A	20383146	1e-07	6266	1f,2a,2b,3a,5,6	GSTM3(+),GSTM4(+/-),GNAI3(+),SORT1(+/-)	y	y	n
Chronic kidney disease (eGFRcrea)	chr1:109999838	rs1933182	chr1:110042079	rs2091329	miR-3192	CYB561D1	4	7mer-m8	1	ref	ref	0.6509	EUR	A	0.5	Kottgen A	20383146	1e-07	6266	1f,2a,2b,3a,5,6	GSTM3(+),GSTM4(+/-),GNAI3(+),SORT1(+/-)	y	y	n
Chronic kidney disease (eGFRcrea)	chr1:109999838	rs1933182	chr1:110042079	rs2091329	miR-490-3p	CYB561D1	1	7mer-m8	1	ref	ref	0.6509	EUR	A	0.5	Kottgen A	20383146	1e-07	6266	1f,2a,2b,3a,5,6	GSTM3(+),GSTM4(+/-),GNAI3(+),SORT1(+/-)	y	y	n
Chronic kidney disease, eGFRcrea	chr15:45641225	rs2453533	chr15:45653367	rs1049518	miR-101/101ab	GATM	0	7mer-1a	alt	.	.	0.9087	EUR	A	0.398417	Kottgen A	20383146	5e-22	6273	1f,2a,2b,3a,5,6	SLC28A2(+/-),DUOX1(+/-),SPATA5L1(+/-),GATM(+/-)	y	y	y
Chronic kidney disease, eGFRcrea	chr15:45641225	rs2453533	chr15:45653367	rs1049518	miR-144	GATM	0	8mer-1a	alt	.	.	0.9087	EUR	A	0.398417	Kottgen A	20383146	5e-22	6273	1f,2a,2b,3a,5,6	SLC28A2(+/-),DUOX1(+/-),SPATA5L1(+/-),GATM(+/-)	y	y	y
Chronic kidney disease, eGFRcrea	chr2:211540507	rs1047891	chr2:211543055	rs715	miR-3154	CPS1	1	7mer-1a	alt	.	.	0.9322	EUR	C	0.292876	Kottgen A	20383146	1e-15	6256	6	.	y	y	y
Chronic kidney disease (eGFRcrea)	chr2:73868328	rs13538	chr2:73867862	rs4547554	miR-4728-3p	NAT8	1	7mer-1a	1	ref	ref	0.9692	EUR	C	0.217678	Kottgen A	20383146	5e-14	6271	1f,2b,3a,5,6	TPRKB(+/-),ALMS1(+/-),SLC4A5(+/-),STAMBP(+/-)	y	y	y
Chronic kidney disease, eGFRcrea	chr5:176817636	rs6420094	chr5:176817143	rs3812035	miR-1289	SLC34A1	0	7mer-1a	alt	.	.	1	EUR	T	0.325858	Kottgen A	20383146	1e-14	6254	1f,2b,3a	.	y	y	n
Chronic kidney disease, eGFRcrea	chr5:176817636	rs6420094	chr5:176817143	rs3812035	miR-3198/4309	SLC34A1	0	8mer-1a	alt	.	.	1	EUR	T	0.325858	Kottgen A	20383146	1e-14	6254	1f,2b,3a	.	y	y	n
Chronic kidney disease, eGFRcrea	chr5:176817636	rs6420094	chr5:176817143	rs3812035	miR-4294	SLC34A1	0	7mer-1a	alt	.	.	1	EUR	T	0.325858	Kottgen A	20383146	1e-14	6254	1f,2b,3a	.	y	y	n
Chronic kidney disease (eGFRcrea)	chr5:176817636	rs6420094	chr5:176817143	rs3812035	miR-571/4715-5p	SLC34A1	1	7mer-m8	1	ref	ref	1	EUR	T	0.325858	Kottgen A	20383146	1e-14	6254	1f,2b,3a	.	y	y	n
Chronic kidney disease (eGFRcrea)	chr6:160668389	rs2279463	chr6:160637844	rs3127592	miR-4643	SLC22A2	1	7mer-1a	1	ref	ref	0.8156	EUR	T	0.5	Kottgen A	20383146	6e-12	6269	2b,4,6	.	y	n	n
Chronic kidney disease (eGFRcrea)	chr6:160668389	rs2279463	chr6:160637844	rs3127592	miR-466	SLC22A2	1	7mer-m8	1	ref	ref	0.8156	EUR	T	0.5	Kottgen A	20383146	6e-12	6269	2b,4,6	.	y	n	n
Chronic kidney disease (eGFRcrea)	chr6:160668389	rs2279463	chr6:160637844	rs3127592	miR-4789-3p	SLC22A2	1	7mer-1a	1	ref	ref	0.8156	EUR	T	0.5	Kottgen A	20383146	6e-12	6269	2b,4,6	.	y	n	n
Chronic kidney disease, eGFRcrea	chr6:160668389	rs2279463	chr6:160637844	rs3127592	miR-570	SLC22A2	0	7mer-m8	alt	.	.	0.8156	EUR	T	0.5	Kottgen A	20383146	6e-12	6269	2b,4,6	.	y	n	n
Chronic kidney disease (eGFRcrea)	chr6:160668389	rs2279463	chr6:160638003	rs3127593	miR-4282	SLC22A2	2	7mer-1a	1	ref	ref	0.8156	EUR	A	0.5	Kottgen A	20383146	6e-12	6269	2b,4,6	.	y	n	n
Chronic kidney disease (eGFRcrea)	chr6:160668389	rs2279463	chr6:160638076	rs3103353	miR-3183/4723-3p	SLC22A2	1	7mer-1a	1	ref	ref	0.8156	EUR	C	0.5	Kottgen A	20383146	6e-12	6269	2b,4,6	.	y	n	n
Chronic kidney disease (eGFRcrea)	chr6:160668389	rs2279463	chr6:160638076	rs3103353	miR-4268	SLC22A2	1	8mer-1a	1	ref	ref	0.8156	EUR	C	0.5	Kottgen A	20383146	6e-12	6269	2b,4,6	.	y	n	n
Chronic kidney disease (eGFRcrea)	chr6:160668389	rs2279463	chr6:160638076	rs3103353	miR-4448	SLC22A2	1	7mer-1a	1	ref	ref	0.8156	EUR	C	0.5	Kottgen A	20383146	6e-12	6269	2b,4,6	.	y	n	n
Chronic kidney disease, eGFRcrea	chr6:160668389	rs2279463	chr6:160638076	rs3103353	miR-4768-5p	SLC22A2	0	7mer-m8	alt	.	.	0.8156	EUR	C	0.5	Kottgen A	20383146	6e-12	6269	2b,4,6	.	y	n	n
Chronic kidney disease, eGFRcrea	chr6:160668389	rs2279463	chr6:160638076	rs3103353	miR-942	SLC22A2	1	7mer-m8	alt	.	.	0.8156	EUR	C	0.5	Kottgen A	20383146	6e-12	6269	2b,4,6	.	y	n	n
Chronic kidney disease, eGFRcrea	chr6:160668389	rs2279463	chr6:160638104	rs3127594	miR-377	SLC22A2	1	8mer-1a	alt	strengthens a cons1 target site from 7mer-1a to 8mer-1a	.	0.8156	EUR	T	0.5	Kottgen A	20383146	6e-12	6269	2b,4,6	.	y	n	n
Chronic kidney disease, eGFRcys	chr20:23612737	rs911119	chr20:23583392	rs3810575	miR-1224-5p/1671	CST9	1	7mer-1a	alt	.	.	0.8444	EUR	A	0.233509	Kottgen A	20383146	2e-138	6261	1b,1f,2b,2c,3a,3b,4,5,6	.	y	y	y
Chronic kidney disease, eGFRcys	chr20:23612737	rs911119	chr20:23583392	rs3810575	miR-1304	CST9	1	7mer-1a	alt	.	.	0.8444	EUR	A	0.233509	Kottgen A	20383146	2e-138	6261	1b,1f,2b,2c,3a,3b,4,5,6	.	y	y	y
Chronic kidney disease (eGFRcys)	chr20:23612737	rs911119	chr20:23583392	rs3810575	miR-1404/2110	CST9	1	7mer-1a	1	ref	ref	0.8444	EUR	A	0.233509	Kottgen A	20383146	2e-138	6261	1b,1f,2b,2c,3a,3b,4,5,6	.	y	y	y
Chronic kidney disease, eGFRcys	chr20:23612737	rs911119	chr20:23583392	rs3810575	miR-3150b-3p/4784	CST9	0	7mer-1a	alt	.	.	0.8444	EUR	A	0.233509	Kottgen A	20383146	2e-138	6261	1b,1f,2b,2c,3a,3b,4,5,6	.	y	y	y
Chronic kidney disease (eGFRcys)	chr20:23612737	rs911119	chr20:23583392	rs3810575	miR-3175	CST9	2	7mer-1a	1	ref	ref	0.8444	EUR	A	0.233509	Kottgen A	20383146	2e-138	6261	1b,1f,2b,2c,3a,3b,4,5,6	.	y	y	y
Chronic kidney disease, eGFRcys	chr20:23612737	rs911119	chr20:23583392	rs3810575	miR-3915	CST9	1	7mer-1a	alt	.	.	0.8444	EUR	A	0.233509	Kottgen A	20383146	2e-138	6261	1b,1f,2b,2c,3a,3b,4,5,6	.	y	y	y
Chronic kidney disease (eGFRcys)	chr20:23612737	rs911119	chr20:23583392	rs3810575	miR-4260/5120	CST9	1	7mer-1a	1	ref	ref	0.8444	EUR	A	0.233509	Kottgen A	20383146	2e-138	6261	1b,1f,2b,2c,3a,3b,4,5,6	.	y	y	y
Chronic kidney disease, eGFRcys	chr20:23612737	rs911119	chr20:23583392	rs3810575	miR-4689	CST9	1	8mer-1a	alt	.	.	0.8444	EUR	A	0.233509	Kottgen A	20383146	2e-138	6261	1b,1f,2b,2c,3a,3b,4,5,6	.	y	y	y
Chronic kidney disease (eGFRcys)	chr20:23612737	rs911119	chr20:23583392	rs3810575	miR-612/3150a-3p	CST9	2	8mer-1a	1	ref	ref	0.8444	EUR	A	0.233509	Kottgen A	20383146	2e-138	6261	1b,1f,2b,2c,3a,3b,4,5,6	.	y	y	y
Chronic kidney disease (eGFRcys)	chr20:23612737	rs911119	chr20:23583392	rs3810575	miR-939/1343	CST9	2	7mer-1a	1	ref	ref	0.8444	EUR	A	0.233509	Kottgen A	20383146	2e-138	6261	1b,1f,2b,2c,3a,3b,4,5,6	.	y	y	y
Chronic kidney disease (eGFRcys)	chr20:23612737	rs911119	chr20:23583725	rs13037490	miR-338-5p	CST9	1	7mer-1a	1	ref	ref	0.8025	EUR	C	0.225594	Kottgen A	20383146	2e-138	6261	1b,1f,2b,2c,3a,3b,4,5,6	.	y	y	y
Chronic kidney disease (eGFRcys)	chr20:23612737	rs911119	chr20:23583725	rs13037490	miR-3936	CST9	1	7mer-1a	3	ref	ref	0.8025	EUR	C	0.225594	Kottgen A	20383146	2e-138	6261	1b,1f,2b,2c,3a,3b,4,5,6	.	y	y	y
Chronic lymphocytic leukemia	chr16:85944439	rs391525	chr16:85955671	rs1044873	miR-330-3p	IRF8	0	8mer-1a	alt	.	chr16:85955671,rs1044873,alt;chr16:85955667,.,alt	0.6767	EUR	T	0.414248	Slager SL	21131588	3e-09	4428	2b,5	IRF8(+)	y	n	n
Chronic lymphocytic leukemia	chr16:85944439	rs391525	chr16:85955671	rs1044873	miR-3973	IRF8	1	8mer-1a	alt	.	chr16:85955671,rs1044873,alt;chr16:85955667,.,ref	0.6767	EUR	T	0.414248	Slager SL	21131588	3e-09	4428	2b,5	IRF8(+)	y	n	n
Chronic lymphocytic leukemia	chr16:85944439	rs391525	chr16:85955671	rs1044873	miR-520gh	IRF8	0	7mer-1a	alt	.	chr16:85955671,rs1044873,alt;chr16:85955667,.,ref	0.6767	EUR	T	0.414248	Slager SL	21131588	3e-09	4428	2b,5	IRF8(+)	y	n	n
Chronic lymphocytic leukemia	chr16:85944439	rs391525	chr16:85955671	rs1044873	miR-548k	IRF8	0	7mer-m8	alt	.	chr16:85955671,rs1044873,alt;chr16:85955667,.,ref	0.6767	EUR	T	0.414248	Slager SL	21131588	3e-09	4428	2b,5	IRF8(+)	y	n	n
Chronic lymphocytic leukemia	chr6:411064	rs872071	chr6:409119	rs9391997	miR-885-5p	IRF4	2	7mer-1a	1	ref	ref	0.9895	EUR	A	0.5	Di Bernardo MC	18758461	2e-20	8576	2b	.	y	n	n
Chronic lymphocytic leukemia	chr6:411064	rs872071	chr6:409119	rs9391997	miR-885-5p	IRF4	2	7mer-1a	1	ref	ref	0.9895	EUR	A	0.5	Slager SL	22700719	8e-14	585	2b	.	y	n	n
Chronic lymphocytic leukemia	chr6:411064	rs872071	chr6:410417	rs1050979	miR-3074-5p	IRF4	0	7mer-1a	alt	.	.	0.9947	EUR	A	0.5	Di Bernardo MC	18758461	2e-20	8576	2b	.	y	n	n
Chronic lymphocytic leukemia	chr6:411064	rs872071	chr6:410417	rs1050979	miR-3074-5p	IRF4	0	7mer-1a	alt	.	.	0.9947	EUR	A	0.5	Slager SL	22700719	8e-14	585	2b	.	y	n	n
Chronic lymphocytic leukemia	chr6:411064	rs872071	chr6:410417	rs1050979	miR-3137	IRF4	2	7mer-1a	1	ref	ref	0.9947	EUR	A	0.5	Di Bernardo MC	18758461	2e-20	8576	2b	.	y	n	n
Chronic lymphocytic leukemia	chr6:411064	rs872071	chr6:410417	rs1050979	miR-3137	IRF4	2	7mer-1a	1	ref	ref	0.9947	EUR	A	0.5	Slager SL	22700719	8e-14	585	2b	.	y	n	n
Chronic lymphocytic leukemia	chr6:411064	rs872071	chr6:410417	rs1050979	miR-3686	IRF4	2	7mer-1a	1	ref	ref	0.9947	EUR	A	0.5	Di Bernardo MC	18758461	2e-20	8576	2b	.	y	n	n
Chronic lymphocytic leukemia	chr6:411064	rs872071	chr6:410417	rs1050979	miR-3686	IRF4	2	7mer-1a	1	ref	ref	0.9947	EUR	A	0.5	Slager SL	22700719	8e-14	585	2b	.	y	n	n
Chronic lymphocytic leukemia	chr6:411064	rs872071	chr6:410417	rs1050979	miR-4652-3p	IRF4	2	7mer-1a	1	ref	ref	0.9947	EUR	A	0.5	Di Bernardo MC	18758461	2e-20	8576	2b	.	y	n	n
Chronic lymphocytic leukemia	chr6:411064	rs872071	chr6:410417	rs1050979	miR-4652-3p	IRF4	2	7mer-1a	1	ref	ref	0.9947	EUR	A	0.5	Slager SL	22700719	8e-14	585	2b	.	y	n	n
Chronic lymphocytic leukemia	chr6:411064	rs872071	chr6:410417	rs1050979	miR-486-5p/3107	IRF4	2	7mer-1a	alt	.	.	0.9947	EUR	A	0.5	Di Bernardo MC	18758461	2e-20	8576	2b	.	y	n	n
Chronic lymphocytic leukemia	chr6:411064	rs872071	chr6:410417	rs1050979	miR-486-5p/3107	IRF4	2	7mer-1a	alt	.	.	0.9947	EUR	A	0.5	Slager SL	22700719	8e-14	585	2b	.	y	n	n
Chronic lymphocytic leukemia	chr6:411064	rs872071	chr6:410848	rs2316515	miR-1301/5047	IRF4	2	7mer-m8	1	ref	ref	0.6902	EUR	A	0.440633	Di Bernardo MC	18758461	2e-20	8576	2b	.	y	n	n
Chronic lymphocytic leukemia	chr6:411064	rs872071	chr6:410848	rs2316515	miR-1301/5047	IRF4	2	7mer-m8	1	ref	ref	0.6902	EUR	A	0.440633	Slager SL	22700719	8e-14	585	2b	.	y	n	n
Chronic lymphocytic leukemia	chr6:411064	rs872071	chr6:410848	rs2316515	miR-4660	IRF4	2	7mer-1a	1	ref	ref	0.6902	EUR	A	0.440633	Di Bernardo MC	18758461	2e-20	8576	2b	.	y	n	n
Chronic lymphocytic leukemia	chr6:411064	rs872071	chr6:410848	rs2316515	miR-4660	IRF4	2	7mer-1a	1	ref	ref	0.6902	EUR	A	0.440633	Slager SL	22700719	8e-14	585	2b	.	y	n	n
Chronic lymphocytic leukemia	chr6:411064	rs872071	chr6:411064	rs872071	miR-3072/4313	IRF4	0	7mer-m8	alt	.	.	gwas	EUR	A	0.5	Di Bernardo MC	18758461	2e-20	8576	2b	.	y	n	n
Chronic lymphocytic leukemia	chr6:411064	rs872071	chr6:411064	rs872071	miR-3072/4313	IRF4	0	7mer-m8	alt	.	.	gwas	EUR	A	0.5	Slager SL	22700719	8e-14	585	2b	.	y	n	n
Chronic lymphocytic leukemia	chr6:417727	rs9378805	chr6:409119	rs9391997	miR-885-5p	IRF4	2	7mer-1a	1	ref	ref	0.809	EUR	A	0.5	Slager SL	21131588	2e-06	4429	2b	.	y	n	n
Chronic lymphocytic leukemia	chr6:417727	rs9378805	chr6:410417	rs1050979	miR-3074-5p	IRF4	0	7mer-1a	alt	.	.	0.8138	EUR	A	0.5	Slager SL	21131588	2e-06	4429	2b	.	y	n	n
Chronic lymphocytic leukemia	chr6:417727	rs9378805	chr6:410417	rs1050979	miR-3137	IRF4	2	7mer-1a	1	ref	ref	0.8138	EUR	A	0.5	Slager SL	21131588	2e-06	4429	2b	.	y	n	n
Chronic lymphocytic leukemia	chr6:417727	rs9378805	chr6:410417	rs1050979	miR-3686	IRF4	2	7mer-1a	1	ref	ref	0.8138	EUR	A	0.5	Slager SL	21131588	2e-06	4429	2b	.	y	n	n
Chronic lymphocytic leukemia	chr6:417727	rs9378805	chr6:410417	rs1050979	miR-4652-3p	IRF4	2	7mer-1a	1	ref	ref	0.8138	EUR	A	0.5	Slager SL	21131588	2e-06	4429	2b	.	y	n	n
Chronic lymphocytic leukemia	chr6:417727	rs9378805	chr6:410417	rs1050979	miR-486-5p/3107	IRF4	2	7mer-1a	alt	.	.	0.8138	EUR	A	0.5	Slager SL	21131588	2e-06	4429	2b	.	y	n	n
Chronic lymphocytic leukemia	chr6:417727	rs9378805	chr6:411064	rs872071	miR-3072/4313	IRF4	0	7mer-m8	alt	.	.	0.809	EUR	A	0.5	Slager SL	21131588	2e-06	4429	2b	.	y	n	n
Chronic obstructive pulmonary disease	chr15:78789488	rs13180	chr15:78792398	rs12899351	miR-338/338-3p	IREB2	1	7mer-m8	alt	.	.	0.9945	EUR	C	0.5	Cho MH	20173748	2e-08	6547	6	.	y	y	n
Chronic obstructive pulmonary disease	chr15:78789488	rs13180	chr15:78792398	rs12899351	miR-3926	IREB2	1	7mer-1a	1	ref	ref	0.9945	EUR	C	0.5	Cho MH	20173748	2e-08	6547	6	.	y	y	n
Chronic obstructive pulmonary disease	chr15:78789488	rs13180	chr15:78792398	rs12899351	miR-4435	IREB2	0	7mer-m8	alt	.	.	0.9945	EUR	C	0.5	Cho MH	20173748	2e-08	6547	6	.	y	y	n
Chronic obstructive pulmonary disease	chr15:78789488	rs13180	chr15:78792398	rs12899351	miR-548s	IREB2	1	7mer-m8	1	ref	ref	0.9945	EUR	C	0.5	Cho MH	20173748	2e-08	6547	6	.	y	y	n
Chronic obstructive pulmonary disease	chr15:78789488	rs13180	chr15:78792527	rs1062980	miR-2314/4641	IREB2	1	7mer-1a	1	ref	ref	0.989	EUR	T	0.5	Cho MH	20173748	2e-08	6547	6	.	y	y	n
Chronic obstructive pulmonary disease	chr15:78806023	rs8034191	chr15:78886198	rs8192482	miR-3691-3p	CHRNA5	0	7mer-1a	alt	.	chr15:78886199,.,alt;chr15:78886198,rs8192482,ref	0.8321	EUR	T	0.35752	Pillai SG	19300482	1e-10	7828	1f,2b,3a,4,5,6	PSMA4(+),CTSH(+),IREB2(+/-)	y	y	y
Chronic obstructive pulmonary disease	chr15:78806023	rs8034191	chr15:78886947	rs4887067	miR-1915	CHRNA5	2	7mer-1a	1	ref	ref	0.8321	EUR	A	0.35752	Pillai SG	19300482	1e-10	7828	1f,2b,3a,4,5,6	PSMA4(+),CTSH(+),IREB2(+/-)	y	y	y
Chronic obstructive pulmonary disease	chr15:78806023	rs8034191	chr15:78886947	rs4887067	miR-3090/4726-3p	CHRNA5	2	8mer-1a	1	ref	ref	0.8321	EUR	A	0.35752	Pillai SG	19300482	1e-10	7828	1f,2b,3a,4,5,6	PSMA4(+),CTSH(+),IREB2(+/-)	y	y	y
Cleft lip	chr1:209988047	rs10863790	chr1:209959168	rs1856161	miR-1265	IRF6	0	7mer-m8	alt	.	.	0.8598	EUR	T	0.0184697	Beaty TH	20436469	1e-14	6139	2b,3a,5,6	TRAF3IP3(+)	y	y	y
Cleft lip	chr1:209988047	rs10863790	chr1:209959168	rs1856161	miR-3691-5p	IRF6	0	8mer-1a	alt	.	.	0.8598	EUR	T	0.0184697	Beaty TH	20436469	1e-14	6139	2b,3a,5,6	TRAF3IP3(+)	y	y	y
Cleft lip	chr1:209988047	rs10863790	chr1:209959168	rs1856161	miR-4491/4657	IRF6	0	7mer-m8	alt	.	.	0.8598	EUR	T	0.0184697	Beaty TH	20436469	1e-14	6139	2b,3a,5,6	TRAF3IP3(+)	y	y	y
Cleft lip	chr1:209988047	rs10863790	chr1:209959168	rs1856161	miR-4752	IRF6	0	7mer-m8	alt	.	.	0.8598	EUR	T	0.0184697	Beaty TH	20436469	1e-14	6139	2b,3a,5,6	TRAF3IP3(+)	y	y	y
Cleft lip	chr1:209988047	rs10863790	chr1:209959168	rs1856161	miR-4764-5p	IRF6	0	7mer-m8	alt	.	.	0.8598	EUR	T	0.0184697	Beaty TH	20436469	1e-14	6139	2b,3a,5,6	TRAF3IP3(+)	y	y	y
Cleft lip	chr1:209988047	rs10863790	chr1:210030755	rs4844496	miR-204/204b/211	DIEXF	2	7mer-1a	alt	.	.	0.9273	EUR	G	0.0171504	Beaty TH	20436469	1e-14	6139	2b,3a,5,6	TRAF3IP3(+)	y	y	y
Cleft lip	chr1:209988047	rs10863790	chr1:210030755	rs4844496	miR-3614-5p	DIEXF	2	7mer-1a	1	ref	ref	0.9273	EUR	G	0.0171504	Beaty TH	20436469	1e-14	6139	2b,3a,5,6	TRAF3IP3(+)	y	y	y
Cleft lip	chr1:209988047	rs10863790	chr1:210030755	rs4844496	miR-4446-5p	DIEXF	1	7mer-m8	alt	.	.	0.9273	EUR	G	0.0171504	Beaty TH	20436469	1e-14	6139	2b,3a,5,6	TRAF3IP3(+)	y	y	y
Cleft lip	chr1:209988047	rs10863790	chr1:210030755	rs4844496	miR-4755-5p	DIEXF	2	8mer-1a	alt	.	.	0.9273	EUR	G	0.0171504	Beaty TH	20436469	1e-14	6139	2b,3a,5,6	TRAF3IP3(+)	y	y	y
Cleft lip	chr1:209988047	rs10863790	chr1:210030755	rs4844496	miR-4780	DIEXF	0	7mer-1a	alt	.	.	0.9273	EUR	G	0.0171504	Beaty TH	20436469	1e-14	6139	2b,3a,5,6	TRAF3IP3(+)	y	y	y
Cleft lip	chr1:209988047	rs10863790	chr1:210030755	rs4844496	miR-623	DIEXF	2	8mer-1a	alt	.	.	0.9273	EUR	G	0.0171504	Beaty TH	20436469	1e-14	6139	2b,3a,5,6	TRAF3IP3(+)	y	y	y
Coagulation factor levels (vWF)	chr6:147680359	rs9390459	chr6:147709180	rs7739314	miR-4282	STXBP5	7	7mer-m8	2	ref	ref	0.894	EUR	A	0.474934	Smith NL	20231535	1e-22	6378	2a,3a,4,5,6	STXBP5(+/-)	y	y	y
Coagulation factor levels (vWF)	chr6:147680359	rs9390459	chr6:147709180	rs7739314	miR-4724-3p	STXBP5	2	7mer-1a	2	ref	ref	0.894	EUR	A	0.474934	Smith NL	20231535	1e-22	6378	2a,3a,4,5,6	STXBP5(+/-)	y	y	y
Coffee consumption	chr15:75125645	rs6495122	chr15:75193004	rs1127796	miR-2116	C15orf17	1	7mer-1a	1	ref	ref	0.6694	EUR	T	0.493404	Amin N	21876539	7e-09	2855	1f,2a,2b,3a,4,5,6	CSK(-),MPI(+),SCAMP2(+)	y	y	y
Coffee consumption	chr15:75125645	rs6495122	chr15:75193004	rs1127796	miR-4677-5p	C15orf17	1	7mer-m8	1	ref	ref	0.6694	EUR	T	0.493404	Amin N	21876539	7e-09	2855	1f,2a,2b,3a,4,5,6	CSK(-),MPI(+),SCAMP2(+)	y	y	y
Coffee consumption	chr15:75125645	rs6495122	chr15:75193004	rs1127796	miR-4683	C15orf17	1	7mer-1a	1	ref	ref	0.6694	EUR	T	0.493404	Amin N	21876539	7e-09	2855	1f,2a,2b,3a,4,5,6	CSK(-),MPI(+),SCAMP2(+)	y	y	y
Coffee consumption	chr15:75125645	rs6495122	chr15:75193004	rs1127796	miR-620/1270	C15orf17	1	7mer-m8	1	ref	ref	0.6694	EUR	T	0.493404	Amin N	21876539	7e-09	2855	1f,2a,2b,3a,4,5,6	CSK(-),MPI(+),SCAMP2(+)	y	y	y
Cognitive performance (Animals)	chr6:90640491	rs2289577	chr6:90637425	rs17513276	miR-3662	BACH2	4	7mer-1a	5	ref	ref	0.6952	EUR	C	0.0804749	Cirulli ET	20125193	9e-06	6612	.	.	y	n	n
Cognitive performance, Animals	chr6:90640491	rs2289577	chr6:90637425	rs17513276	miR-521	BACH2	0	7mer-m8	alt	.	.	0.6952	EUR	C	0.0804749	Cirulli ET	20125193	9e-06	6612	.	.	y	n	n
Cognitive performance, Animals	chr6:90640491	rs2289577	chr6:90637425	rs17513276	miR-548ad	BACH2	0	7mer-1a	alt	.	.	0.6952	EUR	C	0.0804749	Cirulli ET	20125193	9e-06	6612	.	.	y	n	n
Cognitive performance (Animals)	chr6:90640491	rs2289577	chr6:90639313	rs45593645	miR-4670-3p	BACH2	3	7mer-m8	1	ref	ref	0.8918	EUR	T	0.100264	Cirulli ET	20125193	9e-06	6612	.	.	y	n	n
Cognitive performance, Animals	chr6:90640491	rs2289577	chr6:90639313	rs45593645	miR-659	BACH2	0	7mer-1a	alt	.	.	0.8918	EUR	T	0.100264	Cirulli ET	20125193	9e-06	6612	.	.	y	n	n
Cognitive performance, Animals	chr6:90640491	rs2289577	chr6:90640491	rs2289577	miR-1343	BACH2	1	7mer-1a	alt	.	.	gwas	EUR	T	0.108179	Cirulli ET	20125193	9e-06	6612	.	.	y	n	n
Cognitive performance, Animals	chr6:90640491	rs2289577	chr6:90640491	rs2289577	miR-4299	BACH2	0	7mer-m8	alt	.	.	gwas	EUR	T	0.108179	Cirulli ET	20125193	9e-06	6612	.	.	y	n	n
Cognitive performance (Animals)	chr6:90640491	rs2289577	chr6:90640491	rs2289577	miR-4783-3p	BACH2	1	8mer-1a	1	ref	ref	gwas	EUR	T	0.108179	Cirulli ET	20125193	9e-06	6612	.	.	y	n	n
Cognitive performance (Animals)	chr6:90640491	rs2289577	chr6:90641851	rs17765013	miR-188-5p	BACH2	1	7mer-1a	3	ref	ref	0.6054	EUR	C	0.112137	Cirulli ET	20125193	9e-06	6612	.	.	y	n	n
Cognitive performance, Animals	chr8:30498859	rs2978263	chr8:30503194	rs4733196	miR-1551/4524	LOC100507341	0	7mer-m8	alt	.	.	0.9663	EUR	C	0.192612	Cirulli ET	20125193	8e-06	6633	3a,4,5,6	RBPMS(+/-)	y	n	n
Cognitive performance, Animals	chr8:30498859	rs2978263	chr8:30503194	rs4733196	miR-15abc/16/16abc/195/322/424/497/1907	LOC100507341	0	8mer-1a	alt	.	.	0.9663	EUR	C	0.192612	Cirulli ET	20125193	8e-06	6633	3a,4,5,6	RBPMS(+/-)	y	n	n
Cognitive performance (Animals)	chr8:30498859	rs2978263	chr8:30503194	rs4733196	miR-4709-5p	LOC100507341	1	7mer-m8	2	ref	ref	0.9663	EUR	C	0.192612	Cirulli ET	20125193	8e-06	6633	3a,4,5,6	RBPMS(+/-)	y	n	n
Cognitive performance, Animals	chr8:30498859	rs2978263	chr8:30503194	rs4733196	miR-503	LOC100507341	0	7mer-1a	alt	.	.	0.9663	EUR	C	0.192612	Cirulli ET	20125193	8e-06	6633	3a,4,5,6	RBPMS(+/-)	y	n	n
Cognitive performance, Animals	chr8:30498859	rs2978263	chr8:30503194	rs4733196	miR-646	LOC100507341	0	7mer-1a	alt	.	.	0.9663	EUR	C	0.192612	Cirulli ET	20125193	8e-06	6633	3a,4,5,6	RBPMS(+/-)	y	n	n
Cognitive performance, Animals	chr8:30498859	rs2978263	chr8:30503255	rs4733502	miR-4775	LOC100507341	0	8mer-1a	alt	.	.	0.9663	EUR	A	0.192612	Cirulli ET	20125193	8e-06	6633	3a,4,5,6	RBPMS(+/-)	y	n	n
Cognitive performance, Animals	chr8:30498859	rs2978263	chr8:30503255	rs4733502	miR-590-3p	LOC100507341	0	7mer-1a	alt	.	.	0.9663	EUR	A	0.192612	Cirulli ET	20125193	8e-06	6633	3a,4,5,6	RBPMS(+/-)	y	n	n
Cognitive performance (Colorword)	chr9:108427062	rs1463984	chr9:108425267	rs45563635	miR-135ab/135a-5p	TAL2	1	7mer-m8	1	ref	ref	1	EUR	T	0.0949868	Cirulli ET	20125193	3e-06	6619	.	.	y	n	n
Cognitive performance, Colorword	chr9:108427062	rs1463984	chr9:108425267	rs45563635	miR-617/2340	TAL2	0	7mer-1a	alt	.	.	1	EUR	T	0.0949868	Cirulli ET	20125193	3e-06	6619	.	.	y	n	n
Cognitive performance, Digit Span Forward	chr1:147226791	rs1891498	chr1:147229299	rs1043806	miR-1253	GJA5	0	7mer-1a	alt	.	.	0.9358	EUR	G	0.240106	Cirulli ET	20125193	9e-06	6644	5,6	.	y	n	n
Cognitive performance, Digit Span Forward	chr1:147226791	rs1891498	chr1:147229299	rs1043806	miR-4251	GJA5	1	8mer-1a	alt	strengthens a cons3 target site from 7mer-1a to 8mer-1a	.	0.9358	EUR	G	0.240106	Cirulli ET	20125193	9e-06	6644	5,6	.	y	n	n
Cognitive performance, Digit Span Forward	chr1:147226791	rs1891498	chr1:147229662	rs36005900	miR-142-5p	GJA5	0	7mer-1a	alt	.	.	0.9778	EUR	A	0.229551	Cirulli ET	20125193	9e-06	6644	5,6	.	y	n	n
Cognitive performance, Digit Span Forward	chr1:147226791	rs1891498	chr1:147229662	rs36005900	miR-340-5p	GJA5	0	8mer-1a	alt	.	.	0.9778	EUR	A	0.229551	Cirulli ET	20125193	9e-06	6644	5,6	.	y	n	n
Cognitive performance, Digit Span Forward	chr1:147226791	rs1891498	chr1:147229662	rs36005900	miR-4729	GJA5	1	7mer-m8	alt	.	.	0.9778	EUR	A	0.229551	Cirulli ET	20125193	9e-06	6644	5,6	.	y	n	n
Cognitive performance, Digit Span Forward	chr1:147226791	rs1891498	chr1:147230217	rs1692141	miR-1238	GJA5	1	7mer-1a	alt	.	.	0.9358	EUR	T	0.240106	Cirulli ET	20125193	9e-06	6644	5,6	.	y	n	n
Cognitive performance, Digit Span Forward	chr1:147226791	rs1891498	chr1:147230217	rs1692141	miR-3124-3p	GJA5	4	8mer-1a	alt	.	.	0.9358	EUR	T	0.240106	Cirulli ET	20125193	9e-06	6644	5,6	.	y	n	n
Cognitive performance, Digit Span Forward	chr1:147226791	rs1891498	chr1:147230217	rs1692141	miR-3183/4723-3p	GJA5	1	8mer-1a	alt	.	.	0.9358	EUR	T	0.240106	Cirulli ET	20125193	9e-06	6644	5,6	.	y	n	n
Cognitive performance (Digit Span Forward)	chr1:147226791	rs1891498	chr1:147230217	rs1692141	miR-4659ab-3p	GJA5	1	8mer-1a	1	ref	ref	0.9358	EUR	T	0.240106	Cirulli ET	20125193	9e-06	6644	5,6	.	y	n	n
Cognitive performance (Digit Span Forward)	chr1:147226791	rs1891498	chr1:147230217	rs1692141	miR-942	GJA5	1	8mer-1a	1	ref	ref	0.9358	EUR	T	0.240106	Cirulli ET	20125193	9e-06	6644	5,6	.	y	n	n
Cognitive performance (PAL6)	chr17:75211208	rs3744064	chr17:75211208	rs3744064	miR-1247	SEC14L1	1	7mer-m8	1	ref	ref	gwas	EUR	T	0.0290237	Need AC	19734545	7e-07	7280	2b	.	n	n	n
Cognitive performance (PAL6)	chr3:14530721	rs9036	chr3:14527939	rs2341983	miR-1636/3665	SLC6A6	3	7mer-m8	1	ref	ref	0.6156	EUR	C	0.209763	Need AC	19734545	3e-06	7235	5	.	n	n	n
Cognitive performance, PAL6	chr3:14530721	rs9036	chr3:14527939	rs2341983	miR-2355-5p	SLC6A6	3	7mer-m8	alt	.	chr3:14527939,rs2341983,alt;chr3:14527936,rs9841131,ref	0.6156	EUR	C	0.209763	Need AC	19734545	3e-06	7235	5	.	n	n	n
Cognitive performance, PAL6	chr3:14530721	rs9036	chr3:14527939	rs2341983	miR-3090/4726-3p	SLC6A6	5	7mer-m8	alt	.	chr3:14527939,rs2341983,alt;chr3:14527936,rs9841131,ref	0.6156	EUR	C	0.209763	Need AC	19734545	3e-06	7235	5	.	n	n	n
Cognitive performance, PAL6	chr3:14530721	rs9036	chr3:14527939	rs2341983	miR-4286	SLC6A6	3	7mer-1a	alt	.	chr3:14527939,rs2341983,alt;chr3:14527936,rs9841131,alt	0.6156	EUR	C	0.209763	Need AC	19734545	3e-06	7235	5	.	n	n	n
Cognitive performance, PAL6	chr3:14530721	rs9036	chr3:14527939	rs2341983	miR-662	SLC6A6	1	7mer-m8	alt	.	chr3:14527939,rs2341983,alt;chr3:14527936,rs9841131,alt	0.6156	EUR	C	0.209763	Need AC	19734545	3e-06	7235	5	.	n	n	n
Cognitive performance, PAL6	chr3:14530721	rs9036	chr3:14528418	rs11713355	miR-219-2-3p/219-3p	SLC6A6	0	7mer-m8	alt	.	.	0.8661	EUR	A	0.158311	Need AC	19734545	3e-06	7235	5	.	n	n	n
Cognitive performance, PAL6	chr3:14530721	rs9036	chr3:14528418	rs11713355	miR-653	SLC6A6	0	7mer-1a	alt	.	.	0.8661	EUR	A	0.158311	Need AC	19734545	3e-06	7235	5	.	n	n	n
Cognitive performance, PAL6	chr3:14530721	rs9036	chr3:14528460	rs11713359	miR-4719	SLC6A6	2	7mer-m8	alt	.	.	0.8572	EUR	A	0.159631	Need AC	19734545	3e-06	7235	5	.	n	n	n
Cognitive performance (PAL6)	chr3:14530721	rs9036	chr3:14528460	rs11713359	miR-548al	SLC6A6	1	7mer-m8	1	ref	ref	0.8572	EUR	A	0.159631	Need AC	19734545	3e-06	7235	5	.	n	n	n
Cognitive performance (PAL6)	chr3:14530721	rs9036	chr3:14528784	rs35510912	miR-346	SLC6A6	3	7mer-m8	1	ref	ref	0.6854	EUR	T	0.19657	Need AC	19734545	3e-06	7235	5	.	n	n	n
Cognitive performance, PAL6	chr3:14530721	rs9036	chr3:14530133	rs11128702	miR-1324	SLC6A6	1	7mer-m8	alt	.	.	0.6677	EUR	T	0.200528	Need AC	19734545	3e-06	7235	5	.	n	n	n
Cognitive performance (PAL6)	chr3:14530721	rs9036	chr3:14530133	rs11128702	miR-1915	SLC6A6	8	7mer-1a	1	ref	ref	0.6677	EUR	T	0.200528	Need AC	19734545	3e-06	7235	5	.	n	n	n
Cognitive performance (PAL6)	chr3:14530721	rs9036	chr3:14530133	rs11128702	miR-3090/4726-3p	SLC6A6	5	7mer-1a	1	ref	ref	0.6677	EUR	T	0.200528	Need AC	19734545	3e-06	7235	5	.	n	n	n
Cognitive performance (PAL6)	chr3:14530721	rs9036	chr3:14530133	rs11128702	miR-4514/4692	SLC6A6	1	7mer-m8	1	ref	ref	0.6677	EUR	T	0.200528	Need AC	19734545	3e-06	7235	5	.	n	n	n
Cognitive performance (PAL6)	chr3:14530721	rs9036	chr3:14530133	rs11128702	miR-4645-5p/4673	SLC6A6	2	7mer-m8	1	ref	ref	0.6677	EUR	T	0.200528	Need AC	19734545	3e-06	7235	5	.	n	n	n
Cognitive performance, PAL6	chr3:14530721	rs9036	chr3:14530721	rs9036	miR-2052	GRIP2	0	7mer-1a	alt	.	.	gwas	EUR	G	0.175462	Need AC	19734545	3e-06	7235	5	.	n	n	n
Cognitive performance (PAL6)	chr3:14530721	rs9036	chr3:14530721	rs9036	miR-4742-3p	GRIP2	1	7mer-m8	2	ref	ref	gwas	EUR	G	0.175462	Need AC	19734545	3e-06	7235	5	.	n	n	n
Cognitive performance (PAL8)	chr1:204572071	rs12143943	chr1:204519187	rs4252745	miR-494	MDM4	3	7mer-m8	1	ref	ref	0.6886	EUR	C	0.5	Need AC	19734545	5e-06	7239	2b,5,6	MDM4(+/-)	y	y	n
Cognitive performance (PAL8)	chr1:204572071	rs12143943	chr1:204519187	rs4252745	miR-542-3p	MDM4	2	7mer-m8	1	ref	ref	0.6886	EUR	C	0.5	Need AC	19734545	5e-06	7239	2b,5,6	MDM4(+/-)	y	y	n
Cognitive performance, PAL8	chr1:204572071	rs12143943	chr1:204519187	rs4252745	miR-642b	MDM4	4	7mer-1a	alt	.	.	0.6886	EUR	C	0.5	Need AC	19734545	5e-06	7239	2b,5,6	MDM4(+/-)	y	y	n
Cognitive performance (PAL8)	chr1:204572071	rs12143943	chr1:204525568	rs10900598	miR-4433	MDM4	8	7mer-m8	1	ref	ref	0.6974	EUR	G	0.5	Need AC	19734545	5e-06	7239	2b,5,6	MDM4(+/-)	y	y	n
Cognitive performance (PAL8)	chr1:204572071	rs12143943	chr1:204526721	rs12118859	miR-10abc/10a-5p	MDM4	3	7mer-m8	1	ref	ref	0.6974	EUR	G	0.5	Need AC	19734545	5e-06	7239	2b,5,6	MDM4(+/-)	y	y	n
Cognitive performance, PAL8	chr1:204572071	rs12143943	chr1:204526721	rs12118859	miR-2319b/3664-5p	MDM4	1	7mer-m8	alt	.	.	0.6974	EUR	G	0.5	Need AC	19734545	5e-06	7239	2b,5,6	MDM4(+/-)	y	y	n
Cognitive performance, PAL8	chr1:204572071	rs12143943	chr1:204526721	rs12118859	miR-3120-5p	MDM4	3	7mer-1a	alt	.	.	0.6974	EUR	G	0.5	Need AC	19734545	5e-06	7239	2b,5,6	MDM4(+/-)	y	y	n
Cognitive performance (PAL8)	chr1:204572071	rs12143943	chr1:204526721	rs12118859	miR-339b/339-5p/3586-5p	MDM4	4	7mer-m8	1	ref	ref	0.6974	EUR	G	0.5	Need AC	19734545	5e-06	7239	2b,5,6	MDM4(+/-)	y	y	n
Cognitive performance (PAL8)	chr1:204572071	rs12143943	chr1:204526721	rs12118859	miR-4421	MDM4	4	7mer-m8	1	ref	ref	0.6974	EUR	G	0.5	Need AC	19734545	5e-06	7239	2b,5,6	MDM4(+/-)	y	y	n
Cognitive performance, PAL8	chr1:204572071	rs12143943	chr1:204526721	rs12118859	miR-4738-3p	MDM4	0	7mer-1a	alt	.	.	0.6974	EUR	G	0.5	Need AC	19734545	5e-06	7239	2b,5,6	MDM4(+/-)	y	y	n
Cognitive performance, PAL8	chr1:204572071	rs12143943	chr1:204586805	rs3789046	miR-1188-3p/2467-5p	LRRN2	1	7mer-1a	alt	.	chr1:204586804,.,alt;chr1:204586805,rs3789046,ref	0.9275	EUR	G	0.5	Need AC	19734545	5e-06	7239	2b,5,6	MDM4(+/-)	y	y	n
Cognitive performance, PAL8	chr1:204572071	rs12143943	chr1:204586805	rs3789046	miR-129-5p/129ab-5p	LRRN2	0	7mer-1a	alt	.	chr1:204586804,.,alt;chr1:204586805,rs3789046,ref	0.9275	EUR	G	0.5	Need AC	19734545	5e-06	7239	2b,5,6	MDM4(+/-)	y	y	n
Cognitive performance, PAL8	chr1:204572071	rs12143943	chr1:204586805	rs3789046	miR-1304	LRRN2	0	8mer-1a	alt	.	chr1:204586804,.,alt;chr1:204586805,rs3789046,ref	0.9275	EUR	G	0.5	Need AC	19734545	5e-06	7239	2b,5,6	MDM4(+/-)	y	y	n
Cognitive performance, PAL8	chr1:204572071	rs12143943	chr1:204586805	rs3789046	miR-1305	LRRN2	0	7mer-1a	alt	.	chr1:204586805,rs3789046,alt;chr1:204586804,.,ref	0.9275	EUR	G	0.5	Need AC	19734545	5e-06	7239	2b,5,6	MDM4(+/-)	y	y	n
Cognitive performance, PAL8	chr1:204572071	rs12143943	chr1:204586805	rs3789046	miR-3922-5p	LRRN2	0	7mer-1a	alt	.	chr1:204586805,rs3789046,alt;chr1:204586804,.,ref	0.9275	EUR	G	0.5	Need AC	19734545	5e-06	7239	2b,5,6	MDM4(+/-)	y	y	n
Cognitive performance, PAL8	chr1:204572071	rs12143943	chr1:204586805	rs3789046	miR-3975	LRRN2	0	7mer-1a	alt	.	chr1:204586804,.,alt;chr1:204586805,rs3789046,ref	0.9275	EUR	G	0.5	Need AC	19734545	5e-06	7239	2b,5,6	MDM4(+/-)	y	y	n
Cognitive performance, PAL8	chr1:204572071	rs12143943	chr1:204586805	rs3789046	miR-4477b	LRRN2	0	7mer-1a	alt	.	chr1:204586804,.,alt;chr1:204586805,rs3789046,alt	0.9275	EUR	G	0.5	Need AC	19734545	5e-06	7239	2b,5,6	MDM4(+/-)	y	y	n
Cognitive performance (PAL8)	chr1:204572071	rs12143943	chr1:204586805	rs3789046	miR-485-5p/1698/1703/1962	LRRN2	1	7mer-m8	1	ref	ref	0.9275	EUR	G	0.5	Need AC	19734545	5e-06	7239	2b,5,6	MDM4(+/-)	y	y	n
Cognitive performance, PAL8	chr1:204572071	rs12143943	chr1:204586805	rs3789046	miR-485-5p/1698/1703/1962	LRRN2	1	8mer-1a	alt	strengthens a cons1 target site from 7mer-m8 to 8mer-1a	chr1:204586804,.,alt;chr1:204586805,rs3789046,ref	0.9275	EUR	G	0.5	Need AC	19734545	5e-06	7239	2b,5,6	MDM4(+/-)	y	y	n
Cognitive performance, PAL8	chr1:204572071	rs12143943	chr1:204586805	rs3789046	miR-498	LRRN2	0	7mer-1a	alt	.	chr1:204586805,rs3789046,alt;chr1:204586804,.,ref	0.9275	EUR	G	0.5	Need AC	19734545	5e-06	7239	2b,5,6	MDM4(+/-)	y	y	n
Cognitive performance, PAL8	chr1:204572071	rs12143943	chr1:204586805	rs3789046	miR-879/3188	LRRN2	0	7mer-1a	alt	.	chr1:204586804,.,alt;chr1:204586805,rs3789046,ref	0.9275	EUR	G	0.5	Need AC	19734545	5e-06	7239	2b,5,6	MDM4(+/-)	y	y	n
Cognitive performance, PAL8	chr7:38835035	rs11984145	chr7:38764168	rs13231320	miR-1238	VPS41	1	7mer-1a	alt	.	.	0.6661	EUR	C	0.0976253	Need AC	19734545	6e-06	7246	5,6	.	y	y	n
Cognitive performance (PAL8)	chr7:38835035	rs11984145	chr7:38764168	rs13231320	miR-3121-5p	VPS41	1	7mer-1a	1	ref	ref	0.6661	EUR	C	0.0976253	Need AC	19734545	6e-06	7246	5,6	.	y	y	n
Cognitive performance, PAL8	chr7:38835035	rs11984145	chr7:38764168	rs13231320	miR-345-3p/4539	VPS41	0	8mer-1a	alt	.	.	0.6661	EUR	C	0.0976253	Need AC	19734545	6e-06	7246	5,6	.	y	y	n
Cognitive performance (PAL8)	chr7:38835035	rs11984145	chr7:38764168	rs13231320	miR-3545-3p	VPS41	4	7mer-1a	1	ref	ref	0.6661	EUR	C	0.0976253	Need AC	19734545	6e-06	7246	5,6	.	y	y	n
Cognitive performance, PC1	chr1:222923351	rs6683071	chr1:222923839	rs2378608	miR-1228	FAM177B	0	7mer-1a	alt	.	chr1:222923839,rs2378608,alt;chr1:222923841,.,alt	0.6772	EUR	A	0.127968	Need AC	19734545	4e-06	7267	1f,5,6	.	y	y	y
Cognitive performance (PC1)	chr1:222923351	rs6683071	chr1:222923839	rs2378608	miR-3140-5p	FAM177B	1	7mer-1a	1	ref	ref	0.6772	EUR	A	0.127968	Need AC	19734545	4e-06	7267	1f,5,6	.	y	y	y
Cognitive performance, PC1	chr1:222923351	rs6683071	chr1:222923839	rs2378608	miR-3620	FAM177B	0	7mer-m8	alt	.	chr1:222923839,rs2378608,alt;chr1:222923841,.,alt	0.6772	EUR	A	0.127968	Need AC	19734545	4e-06	7267	1f,5,6	.	y	y	y
Cognitive performance (PC1)	chr1:222923351	rs6683071	chr1:222923839	rs2378608	miR-4762-5p	FAM177B	1	7mer-1a	1	ref	ref	0.6772	EUR	A	0.127968	Need AC	19734545	4e-06	7267	1f,5,6	.	y	y	y
Cognitive performance, PC1	chr1:222923351	rs6683071	chr1:222923839	rs2378608	miR-4793-5p	FAM177B	0	7mer-m8	alt	.	chr1:222923841,.,alt;chr1:222923839,rs2378608,ref	0.6772	EUR	A	0.127968	Need AC	19734545	4e-06	7267	1f,5,6	.	y	y	y
Cognitive performance (PC1)	chr12:3913427	rs2058350	chr12:3918300	rs758799	miR-4796-5p	PARP11	2	7mer-1a	1	ref	ref	0.6155	EUR	T	0.138522	Cirulli ET	20125193	8e-06	6624	3a,4,6	PARP11(+/-)	y	a	a
Cognitive performance (PC1)	chr12:3913427	rs2058350	chr12:3918300	rs758799	miR-654-3p	PARP11	3	7mer-1a	1	ref	ref	0.6155	EUR	T	0.138522	Cirulli ET	20125193	8e-06	6624	3a,4,6	PARP11(+/-)	y	a	a
Cognitive performance, PC1	chr12:3913427	rs2058350	chr12:3918872	rs1860617	miR-3121-3p	PARP11	0	8mer-1a	alt	.	chr12:3918873,.,ref;chr12:3918872,rs1860617,alt	0.7701	EUR	A	0.253298	Cirulli ET	20125193	8e-06	6624	3a,4,6	PARP11(+/-)	y	a	a
Cognitive performance, PC1	chr12:3913427	rs2058350	chr12:3918872	rs1860617	miR-605	PARP11	1	7mer-1a	alt	.	chr12:3918872,rs1860617,ref;chr12:3918873,.,alt	0.7701	EUR	A	0.253298	Cirulli ET	20125193	8e-06	6624	3a,4,6	PARP11(+/-)	y	a	a
Cognitive performance (PC1)	chr12:3913427	rs2058350	chr12:3919669	rs12424076	miR-1273e	PARP11	1	8mer-1a	1	ref	ref	0.6155	EUR	C	0.138522	Cirulli ET	20125193	8e-06	6624	3a,4,6	PARP11(+/-)	y	a	a
[truncated: 8,101 more rows]

## Sheet: Key
Category	Description
[truncated: 6 more rows]

[truncated: 1 more sheets: Sheet1]
